# Supplementary material for: Advanced hybrid LSTM-transformer architecture for real-time multi-task prediction in engineering systems
Source: Sci Rep. 2024 Feb 28;14:4890. doi: 10.1038/s41598-024-55483-x (PMC11322354; doi:10.1038/s41598-024-55483-x)
Supplement: Supplementary file 1 — Supplementary Information. [file 41598_2024_55483_MOESM1_ESM.zip]

Archive with 17 entries (17 files):
- appendix.docx
- dataset.zip
- figure3.png
- figure4.png
- Gragh X.png
- Gragh Y.png
- Gragh Z.png
- Highlights.docx
- raw data table 1.csv
- raw data table 2.csv
- raw data table 3.csv
- raw data table 4.csv
- raw data table 5.csv
- raw data table 6.csv
- raw data table 7.csv
- raw data table 8.csv
- raw data table 9.csv
