# Supplementary material for: Advanced hybrid LSTM-transformer architecture for real-time multi-task prediction in engineering systems
Source: Sci Rep. 2024 Feb 28;14:4890. doi: 10.1038/s41598-024-55483-x (PMC11322354; doi:10.1038/s41598-024-55483-x)
Supplement: Supplementary file 1 — Supplementary Information. [file 41598_2024_55483_MOESM1_ESM.zip › raw data table 1.csv]

Model	Trial	MAE	RMSE	MAPE (%)
ARIMA	1	9.594653429	11.83572658	5.651015157
ARIMA	2	9.185580681	11.25266065	5.806894616
ARIMA	3	9.659004081	11.00951553	5.750031037
ARIMA	4	8.842029822	11.36204441	5.83257707
ARIMA	5	9.188968332	11.03904353	5.787301053
ARIMA	6	9.187806431	11.78749516	5.881225046
ARIMA	7	9.690922903	11.83398572	5.800411585
ARIMA	8	9.782912557	10.99059113	5.676467505
ARIMA	9	9.407340646	11.75967397	5.397065578
ARIMA	10	8.984963626	11.00193206	5.601236735
ARIMA	11	9.096282182	11.12269097	5.594703647
ARIMA	12	9.091806434	11.1239897	5.118668436
ARIMA	13	9.558274081	11.29130488	5.721046505
ARIMA	14	8.897488029	11.45592778	5.946527932
ARIMA	15	9.357665153	11.77697034	5.792537844
ARIMA	16	9.595994558	11.33491699	5.651756004
ARIMA	17	9.142874991	11.42153385	5.745955453
ARIMA	18	8.839885346	11.3425513	6.088260223
ARIMA	19	9.351661228	11.27976354	5.996916197
ARIMA	20	8.851615885	11.86692421	5.614250135
ARIMA	21	9.17516556	11.01379882	6.00011847
ARIMA	22	8.964613616	11.43100904	5.496727509
ARIMA	23	9.807530099	11.40027888	6.057705584
ARIMA	24	9.511272704	11.28127791	5.452020931
ARIMA	25	9.387230221	11.04718055	6.059781955
ARIMA	26	9.707094362	11.14361542	5.98297584
ARIMA	27	8.996489493	11.84349815	5.704923374
ARIMA	28	9.103901185	11.78345637	5.109751794
ARIMA	29	8.969437545	11.48785156	5.15545237
ARIMA	30	9.129580254	11.28442882	5.983656305
ARIMA	31	9.539855209	11.39139421	5.345179931
ARIMA	32	9.032195773	11.54256958	5.402883651
ARIMA	33	8.991066261	11.50527009	5.189446554
ARIMA	34	9.476574174	11.24384932	5.353181986
ARIMA	35	9.368253331	11.37258896	5.890059244
ARIMA	36	9.709554012	11.64529129	5.121945944
ARIMA	37	9.008428626	11.69473286	6.009084237
ARIMA	38	9.069082352	10.95882334	5.649264755
ARIMA	39	9.039240056	11.42029288	5.728796436
ARIMA	40	9.015783504	11.82531428	5.657021336
ARIMA	41	9.069064897	11.46771732	5.234201655
ARIMA	42	9.472765175	11.67853941	5.498644498
ARIMA	43	9.764534977	11.11677057	5.672808274
ARIMA	44	9.315937317	11.19580135	5.165736823
ARIMA	45	9.181853252	11.51088412	5.24930399
ARIMA	46	9.153193055	11.00170727	5.236936567
ARIMA	47	8.855848895	11.56748878	5.184783139
ARIMA	48	8.85471405	11.85488382	5.456948238
ARIMA	49	9.369779323	11.89587757	5.402034782
ARIMA	50	9.499358849	11.88660666	5.714511539
ARIMA	51	9.594308559	11.61919642	5.115536061
ARIMA	52	9.793074	11.44854721	5.612305738
ARIMA	53	8.912512963	11.34783302	6.099045647
ARIMA	54	9.567256425	11.81966158	5.915399538
ARIMA	55	8.944163821	11.01195911	5.181096178
ARIMA	56	8.936650471	10.9798605	6.049734592
ARIMA	57	9.779586939	11.19479408	5.669063597
ARIMA	58	9.631297175	11.11302483	5.313556464
ARIMA	59	9.193183178	11.43599127	5.7001166
ARIMA	60	9.213452298	11.2070591	5.230958341
ARIMA	61	9.578732127	11.05659453	6.053242643
ARIMA	62	9.011783789	11.51468756	6.01380581
ARIMA	63	9.07986652	11.52804111	5.464728286
ARIMA	64	9.431588372	11.93008699	5.669309734
ARIMA	65	9.223964728	11.45619678	6.029884898
ARIMA	66	9.679974342	11.43483993	5.122117119
ARIMA	67	9.282992232	11.3229202	5.679766818
ARIMA	68	9.313812577	11.59546226	5.384326562
ARIMA	69	8.837458588	10.97637699	5.652070311
ARIMA	70	8.990161693	11.22809106	5.205076373
ARIMA	71	8.837367572	11.5019312	6.007999299
ARIMA	72	8.883446825	11.01506812	5.778458418
ARIMA	73	9.092647356	11.72618893	5.863333364
ARIMA	74	9.642148495	11.93085509	5.533302778
ARIMA	75	8.892524405	11.17477424	5.981323227
ARIMA	76	9.625834188	11.79175602	5.55443135
ARIMA	77	9.617168733	11.86871695	6.060280444
ARIMA	78	9.038032077	11.01670486	5.192158467
ARIMA	79	9.01789976	11.44111176	5.801596268
ARIMA	80	9.153143706	11.52095242	5.507669843
ARIMA	81	9.313247681	11.04592774	5.950854714
ARIMA	82	9.737301776	11.23107579	6.037950888
ARIMA	83	9.112701171	11.13678915	5.711350847
ARIMA	84	9.222762365	11.57302961	5.250995874
ARIMA	85	9.694761093	11.5884387	5.789848115
ARIMA	86	9.107880591	11.78435597	5.552143715
ARIMA	87	9.781235067	11.89026061	5.235735173
ARIMA	88	9.159313963	11.36998592	5.584667246
ARIMA	89	8.939305133	11.26228898	5.980230182
ARIMA	90	9.27169646	11.15316019	5.919177193
ARIMA	91	9.560770291	11.72448818	5.91497814
ARIMA	92	9.398059065	11.02912828	5.260655611
ARIMA	93	9.511366478	11.15168216	5.126973778
ARIMA	94	9.782169315	11.59420882	5.113790848
ARIMA	95	9.138952032	11.55437238	5.664370744
ARIMA	96	9.793233358	11.59995705	5.158609776
ARIMA	97	9.41682883	11.92027564	6.02660345
ARIMA	98	9.598801325	11.70017803	5.123561507
ARIMA	99	9.782669074	11.60565596	5.507850427
ARIMA	100	9.595203477	11.19286773	5.549400125
ARIMA	101	9.817155783	11.25402483	5.309307637
ARIMA	102	8.964327101	11.60659322	5.258818786
ARIMA	103	9.518187621	11.03038055	5.320701191
ARIMA	104	9.032320934	11.39128571	5.801597313
ARIMA	105	8.95342462	11.64215968	5.631381748
ARIMA	106	9.408975821	11.62495833	5.203059198
ARIMA	107	9.501163391	11.82795197	5.964791406
ARIMA	108	9.654039624	11.57014027	5.645795464
ARIMA	109	9.646941395	11.41613568	5.903227257
ARIMA	110	9.089988196	11.55622997	5.715384103
ARIMA	111	8.882382646	11.77546497	5.987108179
ARIMA	112	8.85062827	11.49387958	5.753415272
ARIMA	113	9.522399078	11.23459713	5.638608229
ARIMA	114	9.132412537	11.13754608	5.53262185
ARIMA	115	9.624638492	11.47897224	5.860812436
ARIMA	116	9.489428649	11.15049479	5.607325205
ARIMA	117	9.170133574	11.87742147	6.029735099
ARIMA	118	9.380486082	11.20883904	6.066383787
ARIMA	119	9.549085603	11.04199061	5.888453372
ARIMA	120	9.40422312	11.58457082	5.558853485
ARIMA	121	9.283533073	11.08972917	5.416721957
ARIMA	122	8.839111406	11.52427203	5.884998634
ARIMA	123	9.462990696	11.44929313	5.734371394
ARIMA	124	9.437061837	11.69412822	5.450415854
ARIMA	125	9.334134286	11.21540025	5.33394637
ARIMA	126	9.170556783	11.11767046	5.760930693
ARIMA	127	9.758468846	11.24117171	5.310443253
ARIMA	128	9.788552889	11.3416393	5.551691929
ARIMA	129	9.016004653	11.84466228	5.847312447
ARIMA	130	9.570254066	11.27421307	5.322317166
ARIMA	131	9.614866388	11.48263571	5.670472986
ARIMA	132	9.689364464	11.27025118	5.479687405
ARIMA	133	9.441216533	11.18028118	5.8877623
ARIMA	134	9.205395952	11.15942724	5.145070147
ARIMA	135	9.429524909	11.47559663	5.601122878
ARIMA	136	9.26842512	11.00535734	5.175691927
ARIMA	137	9.082085748	11.58095459	6.077318697
ARIMA	138	9.511411943	11.43086089	5.993739788
ARIMA	139	9.566907143	11.68433276	5.328703895
ARIMA	140	9.708353838	11.67975928	5.39467716
ARIMA	141	9.112867738	11.74017535	6.039231341
ARIMA	142	9.453231427	11.80026559	5.181681877
ARIMA	143	9.082462488	11.77856697	5.284625019
ARIMA	144	8.985157228	11.59376699	5.164735306
ARIMA	145	9.351929032	11.62610324	5.840984915
ARIMA	146	9.704166866	11.65069206	5.884935101
ARIMA	147	9.363787294	11.65456805	5.680206241
ARIMA	148	9.564544055	11.27973176	5.463765788
ARIMA	149	9.526293901	11.36689887	5.300348524
ARIMA	150	9.17627143	11.51082331	5.675133109
ARIMA	151	9.672717697	11.90677608	5.219548799
ARIMA	152	9.521842254	11.71470033	5.225263948
ARIMA	153	9.646918197	11.68582332	5.837892601
ARIMA	154	9.604863902	11.52719107	5.219871415
ARIMA	155	8.848929776	11.85547484	5.646201287
ARIMA	156	9.197313844	11.03235097	5.861288838
ARIMA	157	9.642068466	11.74458064	5.548613788
ARIMA	158	9.091732354	11.25714922	5.885590127
ARIMA	159	9.764608887	11.92163587	5.35815047
ARIMA	160	9.151971692	10.98665849	6.034562948
ARIMA	161	9.079656119	10.97130491	5.628992307
ARIMA	162	9.626873112	11.48068994	5.939684994
ARIMA	163	9.354681104	11.70787873	5.308370063
ARIMA	164	8.975276961	11.10760599	5.701331918
ARIMA	165	9.036104871	11.82647396	5.174308297
ARIMA	166	9.055845842	11.25106503	6.097940791
ARIMA	167	9.215638897	11.4166252	5.878230149
ARIMA	168	9.57242588	11.57677796	5.762645851
ARIMA	169	9.11349023	11.71173047	5.983160354
ARIMA	170	9.091331253	11.07608156	5.24474771
ARIMA	171	9.195439317	11.19514394	5.260045233
ARIMA	172	9.01174539	11.0283893	5.596039795
ARIMA	173	9.787527481	11.06591648	5.913006629
ARIMA	174	9.811833789	11.73057856	5.220228024
ARIMA	175	9.610863453	11.37752325	5.648456398
ARIMA	176	8.924272346	11.91414801	5.873071409
ARIMA	177	9.285181907	11.87900491	5.25631302
ARIMA	178	9.795615723	11.75679511	5.586441409
ARIMA	179	9.484515881	11.35442664	5.348033617
ARIMA	180	9.381991537	11.77688759	5.773003669
ARIMA	181	9.689192836	11.47176172	5.124009539
ARIMA	182	9.701513442	11.57016348	5.669976815
ARIMA	183	9.745909595	11.71247173	5.605899208
ARIMA	184	8.998397551	11.89190976	5.168004849
ARIMA	185	9.375041486	11.8866621	5.878118682
ARIMA	186	9.607863938	11.11953425	6.01925388
ARIMA	187	9.736627571	11.75019009	5.928268537
ARIMA	188	9.461456617	11.86467491	5.689202359
ARIMA	189	9.096420207	11.81908833	5.302833388
ARIMA	190	9.172034364	11.59047498	5.505728922
ARIMA	191	8.90954826	11.81625823	5.519365882
ARIMA	192	9.36858533	11.38565023	5.579616924
ARIMA	193	9.149880129	11.72306406	5.623263167
ARIMA	194	9.365317471	11.4083592	5.548212404
ARIMA	195	9.69020076	11.05990575	6.000934983
ARIMA	196	9.571737501	11.67943928	5.448840691
ARIMA	197	9.277994487	11.08047587	5.155788664
ARIMA	198	8.837914408	11.85460275	5.15302833
ARIMA	199	8.996686493	11.25428597	5.793494867
ARIMA	200	9.400029946	11.69653991	6.000658563
ARIMA	201	9.749823756	11.438839	5.26297417
ARIMA	202	9.033138205	11.02899064	5.375590765
ARIMA	203	9.218860532	11.75131353	5.230813064
ARIMA	204	9.597110788	11.85093994	5.314257896
ARIMA	205	9.022051507	10.95341364	5.902043101
ARIMA	206	8.873578664	11.47310203	5.302558294
ARIMA	207	8.863462934	11.70242399	5.13649096
ARIMA	208	9.054644074	11.28194845	5.426970895
ARIMA	209	9.271963028	11.68397118	5.363354242
ARIMA	210	9.288548701	11.11647542	5.139662081
ARIMA	211	9.245055434	11.64865594	5.29545755
ARIMA	212	9.609816379	11.43930799	5.113011369
ARIMA	213	9.527570588	11.35312385	5.147620442
ARIMA	214	9.013048906	11.33536602	5.87464197
ARIMA	215	8.934000901	10.98796892	5.531337296
ARIMA	216	8.846918911	11.48243038	5.116258515
ARIMA	217	9.144142051	11.9208004	5.498652829
ARIMA	218	8.854316752	11.49968608	6.092250022
ARIMA	219	8.885464116	11.87134606	5.427617162
ARIMA	220	9.24248452	11.92093216	6.098309802
ARIMA	221	9.430125914	11.06257878	5.119427504
ARIMA	222	9.175302956	11.53498786	5.946656412
ARIMA	223	9.05702074	11.60472787	6.052160996
ARIMA	224	9.795789625	11.72297333	5.590577413
ARIMA	225	9.732796916	11.55656988	5.115641801
ARIMA	226	9.751848106	11.33827727	5.5941779
ARIMA	227	9.421516827	11.91474318	6.020740064
ARIMA	228	9.789472074	11.6394393	5.854816082
ARIMA	229	9.81784845	11.28020749	5.927371509
ARIMA	230	9.407323687	11.47985378	5.256132291
ARIMA	231	9.210938057	11.49890527	5.504951388
ARIMA	232	9.018560457	11.90475889	5.841403815
ARIMA	233	9.274921467	11.18524981	5.747519929
ARIMA	234	9.79447257	10.98239436	5.266848052
ARIMA	235	8.872475794	11.04076174	5.121330434
ARIMA	236	8.825728417	11.76564842	6.008006131
ARIMA	237	9.668238606	10.9657046	5.92897697
ARIMA	238	9.169646255	11.28610069	6.042434111
ARIMA	239	9.724270318	11.87901761	5.449261789
ARIMA	240	9.134975036	11.30875172	5.959354843
ARIMA	241	9.173510849	11.79743545	5.489722886
ARIMA	242	9.030555504	11.10947132	5.430646975
ARIMA	243	9.031480517	10.95957016	5.665964166
ARIMA	244	9.720888471	11.77559553	5.275672178
ARIMA	245	9.023943158	11.37913209	5.477096108
ARIMA	246	9.764572509	11.57712441	5.936466059
ARIMA	247	9.312012693	10.98718232	5.591623529
ARIMA	248	8.858054687	11.11200034	5.307465955
ARIMA	249	9.119372211	11.30162836	5.723835084
ARIMA	250	8.898725916	11.93475737	5.996260221
ARIMA	251	9.085991	11.72042194	5.254116687
ARIMA	252	9.619618094	11.73210871	5.104687336
ARIMA	253	9.817361692	11.34710329	5.813172526
ARIMA	254	9.616500342	11.93809862	5.121095644
ARIMA	255	9.583802367	11.37228904	5.106531661
ARIMA	256	9.016050039	11.90014356	5.580699465
ARIMA	257	9.404692301	11.06022146	5.216260213
ARIMA	258	9.448090743	11.75647628	5.721328716
ARIMA	259	9.471585451	10.99526454	5.864195913
ARIMA	260	9.497834666	11.10141012	6.015867972
ARIMA	261	9.04260884	11.74246597	5.923225629
ARIMA	262	9.265168069	11.73458251	5.946908678
ARIMA	263	9.531936192	11.65135187	5.487188801
ARIMA	264	9.354695635	11.28954207	5.918643099
ARIMA	265	9.555580335	11.739503	5.32935732
ARIMA	266	9.335180474	11.20443541	6.020844492
ARIMA	267	8.830850093	11.5980634	5.884875745
ARIMA	268	9.158796996	11.81605156	5.448748623
ARIMA	269	9.581835974	11.57139326	6.056844661
ARIMA	270	9.132206439	11.5976058	5.393640035
ARIMA	271	9.565739983	11.8864375	5.731123392
ARIMA	272	9.112988478	11.89182415	5.941847417
ARIMA	273	8.948044474	11.57242022	5.566747762
ARIMA	274	9.028682179	11.64502514	5.475750332
ARIMA	275	9.631118236	11.03698531	5.305651751
ARIMA	276	9.788776696	11.48004767	5.530752477
ARIMA	277	9.587506343	11.93764895	5.84640627
ARIMA	278	9.394091109	11.71878259	5.354667639
ARIMA	279	9.21286584	11.07793793	5.89199497
ARIMA	280	8.902204818	11.89537989	6.011824481
ARIMA	281	8.886664138	11.57860221	5.677250612
ARIMA	282	9.23072294	11.43657536	5.819290767
ARIMA	283	8.860340526	11.22582015	5.952428699
ARIMA	284	9.67707717	11.87460745	5.900966544
ARIMA	285	8.834715821	11.21658807	5.486245288
ARIMA	286	9.176899992	11.33571854	5.986592439
ARIMA	287	9.145697257	11.65971707	5.290097016
ARIMA	288	9.314376404	11.7946318	6.062674153
ARIMA	289	9.691304155	11.59214346	5.696253075
ARIMA	290	9.754480144	11.68207538	5.923987525
ARIMA	291	9.347126013	11.16889532	6.059461702
ARIMA	292	8.99307418	11.01205196	6.095285575
ARIMA	293	9.055757909	11.80801023	5.808467968
ARIMA	294	9.586180314	11.46632247	5.988985825
ARIMA	295	9.813799918	11.38586428	5.235992932
ARIMA	296	9.406636725	11.31001257	5.997000656
ARIMA	297	9.128961984	11.30685499	5.280181514
ARIMA	298	9.118015458	11.58286711	5.451343461
ARIMA	299	9.432508766	11.65272193	5.447248319
ARIMA	300	8.982950331	11.32314646	5.299927016
ARIMA	301	8.836664494	11.33538971	5.929184317
ARIMA	302	9.195462725	11.16125128	5.376554652
ARIMA	303	9.633899348	11.91406368	5.546335545
ARIMA	304	8.820724903	11.74947976	5.178712351
ARIMA	305	8.878797771	11.74548199	5.849170994
ARIMA	306	9.487900638	11.72094552	5.713731313
ARIMA	307	9.217547677	11.75052484	5.496357825
ARIMA	308	9.357315	11.2669541	5.654578894
ARIMA	309	8.905624692	11.19230878	5.960034001
ARIMA	310	9.070688669	11.05167466	5.926216346
ARIMA	311	9.179471758	11.25404042	5.284460781
ARIMA	312	9.374710535	11.39862004	5.601642442
ARIMA	313	9.513155248	11.31342385	5.642618151
ARIMA	314	9.107822336	11.8624915	5.740150171
ARIMA	315	9.508904279	11.3342586	5.585302879
ARIMA	316	9.669444708	11.09944565	5.533981147
ARIMA	317	9.788192639	11.82600747	5.502504064
ARIMA	318	9.341610608	11.17634773	5.860753298
ARIMA	319	9.212362115	11.65798822	5.660987862
ARIMA	320	9.062877952	11.42670007	5.580774346
ARIMA	321	9.238392587	11.77137183	5.800402384
ARIMA	322	9.541786376	11.36182473	6.012972177
ARIMA	323	9.762367803	11.92980976	5.35091947
ARIMA	324	9.229693617	11.43117774	5.250172798
ARIMA	325	8.914616583	11.49169456	5.603636759
ARIMA	326	9.102546013	11.22253393	5.604594726
ARIMA	327	9.78875986	11.33844213	6.050855242
ARIMA	328	9.188312804	11.3394038	5.787123697
ARIMA	329	9.594676824	11.21350233	5.875275197
ARIMA	330	9.788292478	11.06896379	6.015706852
ARIMA	331	9.644622022	11.26817261	5.566636518
ARIMA	332	9.242823945	11.15990247	5.422442376
ARIMA	333	9.526113	11.19508769	5.525586526
ARIMA	334	9.373793893	11.14881371	5.288726439
ARIMA	335	9.618211403	11.73393463	5.126499949
ARIMA	336	9.24338683	11.94625106	6.090238355
ARIMA	337	9.787227086	11.47900835	5.225944999
ARIMA	338	9.015369111	10.99045296	6.02864848
ARIMA	339	9.751123916	11.02564516	6.007310093
ARIMA	340	9.309014701	11.85917704	6.093349466
ARIMA	341	9.624285474	11.48794672	5.651399584
ARIMA	342	9.780861954	11.92097566	5.558655579
ARIMA	343	9.459858558	11.31448039	5.225637902
ARIMA	344	9.395888088	11.52997164	5.897289895
ARIMA	345	8.982168341	11.29604285	5.724911537
ARIMA	346	8.985254635	11.53419947	6.016454751
ARIMA	347	9.041319203	11.09077697	5.315912408
ARIMA	348	9.611298869	11.40949741	5.517882853
ARIMA	349	9.627548674	11.3805083	5.942705231
ARIMA	350	9.735293858	11.71795969	5.341779262
ARIMA	351	9.161356251	11.48105953	5.737443967
ARIMA	352	9.149763754	11.8537242	5.27879628
ARIMA	353	9.797238454	11.90648173	5.377536805
ARIMA	354	9.447836224	11.34344184	5.530716851
ARIMA	355	9.598774546	11.5973418	5.806338908
ARIMA	356	8.913484719	11.02117573	5.26970107
ARIMA	357	9.279331672	11.80563098	5.525430486
ARIMA	358	9.621231978	11.93639344	5.725153737
ARIMA	359	9.432767724	11.56068217	5.534393755
ARIMA	360	9.551748413	11.04609689	5.885452803
ARIMA	361	8.992126108	11.54369101	5.410493334
ARIMA	362	9.156240531	11.78473713	5.837578792
ARIMA	363	9.69809861	11.93531717	5.444151272
ARIMA	364	9.457396422	11.62740157	5.691195861
ARIMA	365	9.393839827	11.28744725	5.737826917
ARIMA	366	9.02066346	11.39800937	5.959265683
ARIMA	367	9.431612891	11.03240758	5.468294431
ARIMA	368	8.863078139	11.51146445	5.257098322
ARIMA	369	8.88568783	11.42822978	5.34585736
ARIMA	370	9.439391583	11.37343304	5.669173176
ARIMA	371	9.683139119	11.937205	5.909578476
ARIMA	372	9.129405687	11.94104516	5.872879739
ARIMA	373	9.640771286	11.04217232	5.759489678
ARIMA	374	9.68696088	11.24307764	5.733928581
ARIMA	375	9.030255052	11.55022977	6.087179579
ARIMA	376	9.559037774	11.33118972	5.313895605
ARIMA	377	9.312050883	11.23243847	5.284138852
ARIMA	378	9.748513273	11.35022005	5.650740842
ARIMA	379	9.048556569	11.29443856	5.175665136
ARIMA	380	9.815150937	11.20269243	5.565949344
ARIMA	381	9.324761714	11.52741745	5.408641371
ARIMA	382	9.156832049	11.46240842	5.611822675
ARIMA	383	9.276753886	11.20292689	5.736083237
ARIMA	384	9.049136636	11.90918135	5.250839268
ARIMA	385	9.029074227	11.41901748	5.809734042
ARIMA	386	9.08204731	11.32528628	5.172799181
ARIMA	387	9.723263867	11.25867403	5.932412461
ARIMA	388	8.976268418	11.80171509	5.56561402
ARIMA	389	9.258354746	11.45823372	5.607029238
ARIMA	390	8.970931595	11.34322035	5.685618407
ARIMA	391	9.631239387	11.72561354	5.635868747
ARIMA	392	9.812742016	11.89685649	5.462882316
ARIMA	393	9.563175543	11.16240851	5.264812635
ARIMA	394	9.399478083	11.12438208	5.664544113
ARIMA	395	9.765212945	11.53519943	6.034355525
ARIMA	396	9.299470227	11.34863406	5.342012438
ARIMA	397	9.386913625	11.45816194	5.234649778
ARIMA	398	8.830816196	11.45030021	5.315691269
ARIMA	399	8.987938226	11.63741673	5.999754992
ARIMA	400	9.310487806	11.21808862	5.400259923
ARIMA	401	9.614159067	11.38291876	5.803748856
ARIMA	402	9.02051631	11.33768357	5.531648752
ARIMA	403	9.103203697	11.32838615	6.03369908
ARIMA	404	9.184357341	11.31395319	5.692837705
ARIMA	405	9.514347379	11.74398651	5.922815113
ARIMA	406	8.865104299	11.48858745	5.496546889
ARIMA	407	9.628774101	11.38307223	5.870197994
ARIMA	408	9.149181193	11.69715566	5.237197211
ARIMA	409	8.843745847	11.16377275	5.176368304
ARIMA	410	8.923298565	11.15603526	5.51950356
ARIMA	411	9.193281542	11.70372678	5.796643969
ARIMA	412	9.418021536	11.6320857	5.761576607
ARIMA	413	9.433628156	11.10476386	5.230373991
ARIMA	414	9.575899976	11.71170046	5.65689519
ARIMA	415	8.936822882	11.52648799	5.928446015
ARIMA	416	9.76288453	11.5929769	5.412612978
ARIMA	417	9.641277902	11.23570903	5.883641559
ARIMA	418	9.355789975	11.28364466	5.119401316
ARIMA	419	9.425265244	11.50293071	5.40253323
ARIMA	420	9.135951311	11.23308016	5.59151367
ARIMA	421	9.706645289	11.1833636	5.417554647
ARIMA	422	9.044361081	11.43624581	5.88144841
ARIMA	423	9.597524435	11.26626997	5.660517487
ARIMA	424	9.132424634	11.56461728	5.299708039
ARIMA	425	9.587047404	11.07489975	5.237747325
ARIMA	426	9.173140758	11.78603751	5.897136763
ARIMA	427	9.01582994	11.3993384	5.661679004
ARIMA	428	9.446013087	11.91535396	5.180019304
ARIMA	429	9.050215383	11.21000205	5.957156418
ARIMA	430	9.464943933	11.45610798	5.300793589
ARIMA	431	8.863300904	11.44555432	5.981650983
ARIMA	432	9.521646003	11.85127118	5.804287594
ARIMA	433	9.323753099	10.9551479	5.197236638
ARIMA	434	9.543034125	11.79670027	5.735789132
ARIMA	435	9.376661647	11.8992055	5.203137497
ARIMA	436	9.427954125	11.27881893	5.380648469
ARIMA	437	8.84481109	11.48357986	6.05539571
ARIMA	438	8.856642927	11.06529936	5.347106213
ARIMA	439	9.300893474	11.74161599	6.060873194
ARIMA	440	9.119572214	11.31402221	5.612997757
ARIMA	441	9.557492782	11.77990947	5.268730116
ARIMA	442	9.204106648	11.44073464	5.366232219
ARIMA	443	9.451633781	11.19613028	6.052617826
ARIMA	444	9.576496302	11.2620997	5.713393422
ARIMA	445	9.572341278	11.00643038	5.909542563
ARIMA	446	9.226401237	11.23790109	5.186774395
ARIMA	447	9.664867104	11.38557977	5.163200373
ARIMA	448	8.996038442	11.25002915	5.929363566
ARIMA	449	9.620519354	11.46790455	5.960080944
ARIMA	450	9.035562915	11.63730805	5.39321536
ARIMA	451	8.869454655	11.38587443	5.864564263
ARIMA	452	8.952648071	10.96008842	5.154365482
ARIMA	453	9.635078703	11.14295854	6.008445814
ARIMA	454	8.920938721	11.11385411	5.915631793
ARIMA	455	8.957585499	11.54510234	5.824217225
ARIMA	456	9.204301822	11.42608862	5.624218002
ARIMA	457	9.567195227	11.74216191	5.328677818
ARIMA	458	9.075147485	11.01160733	5.449368558
ARIMA	459	9.788059464	11.15577151	6.042156371
ARIMA	460	9.140511546	11.94756693	5.28713585
ARIMA	461	9.493459354	11.28260751	5.994827901
ARIMA	462	8.98353263	11.30638981	5.683388471
ARIMA	463	9.349985685	10.99446425	6.064581775
ARIMA	464	9.191338254	11.15134732	5.472799995
ARIMA	465	9.222735102	11.56663704	5.737453193
ARIMA	466	9.143258852	11.26745102	5.470933996
ARIMA	467	9.273334739	11.93682351	5.441909393
ARIMA	468	9.50476999	11.12948331	5.801280814
ARIMA	469	9.438099444	11.51081972	5.645205413
ARIMA	470	8.937822219	11.0441938	5.737919229
ARIMA	471	9.621930848	11.3608158	6.055636064
ARIMA	472	9.196524296	11.15721785	5.385744532
ARIMA	473	9.111728395	11.59908745	5.448528298
ARIMA	474	9.183501505	11.94695128	5.978979095
ARIMA	475	9.730707041	11.07029735	5.988277215
ARIMA	476	9.718184496	11.5179296	5.286071197
ARIMA	477	8.985396773	11.15405834	5.335473619
ARIMA	478	9.044947863	11.34340883	5.848325979
ARIMA	479	9.640038317	11.83047397	5.181536176
ARIMA	480	8.870213119	11.53605056	5.763613954
ARIMA	481	9.251651224	11.64716836	5.248562546
ARIMA	482	9.385934893	11.06923318	6.010817272
ARIMA	483	8.961142176	11.58063525	5.489897898
ARIMA	484	8.875239414	11.14930491	5.183796471
ARIMA	485	9.757702499	11.24699381	5.185581185
ARIMA	486	8.836599212	11.53583201	5.478503699
ARIMA	487	8.820579196	11.46363553	5.266864364
ARIMA	488	9.662092747	11.47047452	5.502837979
ARIMA	489	9.578898621	11.45553357	5.765069499
ARIMA	490	9.703923357	11.16874626	5.169208638
ARIMA	491	9.367449374	11.33661319	5.394742626
ARIMA	492	9.23789329	11.7195662	5.433265823
ARIMA	493	9.107715418	11.35323628	5.800179859
ARIMA	494	8.830581107	11.10664831	5.26692931
ARIMA	495	9.650712096	11.1737513	5.851352306
ARIMA	496	9.037915025	11.08847162	6.089861913
ARIMA	497	9.029935304	11.0150987	5.692438493
ARIMA	498	8.968355135	11.36036398	5.864659823
ARIMA	499	9.257552379	11.15990728	5.977281369
ARIMA	500	9.049489268	11.47916569	5.305290038
ARIMA	501	9.118123771	11.75588336	5.384697635
ARIMA	502	9.528585995	11.39140529	5.391248586
ARIMA	503	8.953628349	11.55103161	5.573551635
ARIMA	504	9.24565536	11.17698748	5.907778265
ARIMA	505	9.353121785	11.25259322	5.626671042
ARIMA	506	9.259666949	11.22171049	5.5906695
ARIMA	507	9.01029316	11.28084197	5.836576235
ARIMA	508	9.444225837	11.72918213	5.247389907
ARIMA	509	9.484934001	11.63129234	5.135677495
ARIMA	510	9.45185006	10.98001295	5.413731577
ARIMA	511	9.516309869	11.30733692	5.758222356
ARIMA	512	9.716621436	11.79351606	5.785648698
ARIMA	513	9.09456492	11.39632832	5.26639853
ARIMA	514	9.318636634	11.3138093	5.413365895
ARIMA	515	9.256682052	11.53064547	5.380347205
ARIMA	516	9.729044123	11.34004519	5.277752102
ARIMA	517	9.71225904	11.28891247	5.409716534
ARIMA	518	9.398432737	11.35434089	5.545785312
ARIMA	519	9.400011517	11.89736754	5.283505014
ARIMA	520	9.67881199	11.2982257	5.239185312
ARIMA	521	9.248198546	11.56752156	5.609246423
ARIMA	522	9.244896017	11.59957609	5.448904663
ARIMA	523	9.277585707	10.96546884	5.744610883
ARIMA	524	9.391519029	11.68432124	5.864339801
ARIMA	525	9.20986615	11.24536901	6.037578029
ARIMA	526	9.726242439	11.20216332	5.380803199
ARIMA	527	9.241476323	11.16469824	5.140956884
ARIMA	528	9.736806122	11.00200405	5.465328316
ARIMA	529	9.232058106	11.40366186	5.325134838
ARIMA	530	9.702101133	10.97924215	5.109495036
ARIMA	531	9.054896531	11.76276403	5.911589388
ARIMA	532	8.954468043	11.05008892	5.109542947
ARIMA	533	9.293655674	11.11574822	5.587338217
ARIMA	534	9.384302603	11.74289735	5.401245584
ARIMA	535	9.541858801	11.50496558	5.669530979
ARIMA	536	9.729034392	11.64938354	5.530227568
ARIMA	537	9.083395449	11.77792193	5.643166572
ARIMA	538	9.086621357	11.79464371	5.951874536
ARIMA	539	9.743505183	11.58178646	5.834130315
ARIMA	540	9.657735783	11.87846033	5.172351434
ARIMA	541	9.728694699	11.60246883	5.475489413
ARIMA	542	8.949785694	11.56572922	5.610767244
ARIMA	543	8.915881646	11.14680658	5.397683048
ARIMA	544	8.964963263	11.81867781	5.270947664
ARIMA	545	9.004387576	11.26478503	5.813116011
ARIMA	546	8.942482543	10.98959573	5.914572717
ARIMA	547	9.442621188	11.50437519	5.572189184
ARIMA	548	9.01174719	11.78268943	5.768161845
ARIMA	549	9.792415201	11.08592584	5.697043917
ARIMA	550	9.306414194	11.47676493	5.642338209
ARIMA	551	8.947334267	11.69316444	5.302865775
ARIMA	552	9.066421112	11.31682265	6.031651655
ARIMA	553	8.998770257	11.45095504	5.352803132
ARIMA	554	9.495896952	11.5758696	5.657819933
ARIMA	555	9.259882739	11.92206445	6.058539048
ARIMA	556	8.987636725	11.16549425	5.646069868
ARIMA	557	8.877012591	11.36536863	5.291239412
ARIMA	558	9.628711883	10.97459941	5.465079932
ARIMA	559	9.771437976	10.96181284	5.120274693
ARIMA	560	8.844275657	11.55925536	6.039831592
ARIMA	561	9.348073049	11.44450709	5.654482086
ARIMA	562	9.521322835	11.5029468	5.492713462
ARIMA	563	9.475851355	11.35032913	5.818052335
ARIMA	564	9.106297525	11.42526666	5.581554266
ARIMA	565	9.640367335	11.75065893	5.18301663
ARIMA	566	9.484927756	11.40172427	5.22326168
ARIMA	567	8.958034756	11.90247893	5.825617129
ARIMA	568	9.17440929	11.40588192	5.358819576
ARIMA	569	9.341423598	11.51202186	5.748817379
ARIMA	570	9.013096712	11.49744247	6.016111278
ARIMA	571	9.773801194	11.2800775	6.003640441
ARIMA	572	8.936457597	11.77367627	5.648477055
ARIMA	573	8.886958885	11.90211606	5.87053494
ARIMA	574	8.960661737	11.50739679	5.755444388
ARIMA	575	9.487982912	11.68551401	5.45343987
ARIMA	576	9.508951855	11.12584011	5.182167906
ARIMA	577	9.116369987	11.51594706	5.357942219
ARIMA	578	9.735794993	11.50383981	5.477846694
ARIMA	579	9.760833892	11.35006445	5.331699873
ARIMA	580	9.154878198	11.88022167	5.197492915
ARIMA	581	9.327074631	11.32764898	5.788647554
ARIMA	582	9.621234411	11.85070244	5.511401544
ARIMA	583	9.088511142	11.58265422	5.816802913
ARIMA	584	9.206824723	11.50604664	5.124664442
ARIMA	585	9.632970553	11.84116205	5.492075573
ARIMA	586	8.9153675	11.29572511	5.338934863
ARIMA	587	8.855426594	10.96892945	5.472666137
ARIMA	588	9.187334319	11.61893704	5.354451091
ARIMA	589	8.840621588	11.00106846	5.967743381
ARIMA	590	9.703682185	11.23923937	5.376040829
ARIMA	591	9.618633849	11.80268359	5.238650627
ARIMA	592	9.330274209	11.70939616	5.5530047
ARIMA	593	9.30441399	11.51133131	5.592247497
ARIMA	594	9.073313009	10.96107959	5.570211626
ARIMA	595	8.984939888	11.67882023	5.707170647
ARIMA	596	9.59482422	11.50322352	6.026763072
ARIMA	597	8.995266222	11.82827433	5.542606323
ARIMA	598	9.78707587	11.43951809	5.784550181
ARIMA	599	9.766774793	11.88869818	5.477318779
ARIMA	600	8.940671547	11.31166054	5.118836873
ARIMA	601	9.682383341	11.81726064	5.725902793
ARIMA	602	9.4939218	11.64357225	5.791968937
ARIMA	603	9.440359789	11.82323755	5.486555257
ARIMA	604	8.836050236	11.44844483	5.151707869
ARIMA	605	9.179765536	11.91456189	5.944808285
ARIMA	606	9.31039587	11.03427621	6.024609977
ARIMA	607	9.051823588	11.30142843	5.421107486
ARIMA	608	8.950075504	11.62390803	5.683881629
ARIMA	609	9.44341279	11.83780082	5.30335044
ARIMA	610	9.775860962	11.53523813	5.585551811
ARIMA	611	9.330628359	11.12934983	5.655458327
ARIMA	612	9.304240989	11.90581155	5.742389846
ARIMA	613	9.199709487	11.3798225	5.626052057
ARIMA	614	9.409866593	11.13791768	5.794620989
ARIMA	615	9.270726064	11.27846269	5.378670714
ARIMA	616	9.171883919	11.93260346	5.625205821
ARIMA	617	9.158240275	11.76661716	6.054439453
ARIMA	618	9.074588766	11.49111154	5.797244641
ARIMA	619	9.28211944	11.06446645	5.166378837
ARIMA	620	8.862366371	11.25068019	5.309585722
ARIMA	621	9.405006758	11.42908601	5.474476633
ARIMA	622	8.997900275	11.42695982	5.463818165
ARIMA	623	9.553152393	11.04984021	5.748106301
ARIMA	624	9.447897783	11.01282066	6.057754326
ARIMA	625	9.240694284	11.62128218	5.791741187
ARIMA	626	9.745010181	11.46875176	6.091797734
ARIMA	627	9.488196741	11.19406339	5.987299786
ARIMA	628	8.97222164	11.19747839	5.473969752
ARIMA	629	9.636916827	11.14285574	5.100226784
ARIMA	630	8.969111924	11.9082978	5.987610351
ARIMA	631	8.898752052	10.99915826	5.876336824
ARIMA	632	9.015405214	10.97540752	5.501385588
ARIMA	633	9.135034604	11.00517311	5.934925017
ARIMA	634	9.093583924	11.3076767	5.687952818
ARIMA	635	9.770643866	11.55764086	5.303756698
ARIMA	636	9.601123251	11.56980473	5.638289245
ARIMA	637	9.141015181	11.62119527	5.521037062
ARIMA	638	9.663093763	11.31239432	6.029197882
ARIMA	639	9.492651932	11.32748904	5.686485496
ARIMA	640	9.278502125	11.69830382	5.182100959
ARIMA	641	9.517489399	10.95544948	5.281708325
ARIMA	642	9.020320066	11.70739287	5.226757618
ARIMA	643	9.195046769	11.46654613	5.67725693
ARIMA	644	8.880146165	11.58837733	5.989892998
ARIMA	645	9.345231728	11.48250263	5.617736939
ARIMA	646	9.635416417	11.39018484	5.436338421
ARIMA	647	9.803971051	11.00988953	5.349797857
ARIMA	648	9.532750882	11.44276584	5.41442961
ARIMA	649	9.68929788	11.90194226	5.290708828
ARIMA	650	9.728830656	11.29898302	5.365826681
ARIMA	651	9.055111759	11.88841728	5.963958133
ARIMA	652	9.26080284	11.09212722	5.775087725
ARIMA	653	9.266472636	11.51467796	5.783805967
ARIMA	654	9.116511784	11.44040478	5.398429383
ARIMA	655	9.728354834	11.25987278	5.66602186
ARIMA	656	9.558989193	11.13489461	5.911345439
ARIMA	657	9.627924407	11.61583565	5.470747167
ARIMA	658	9.765814233	11.09746621	5.402931399
ARIMA	659	9.049775546	11.44493476	5.122375416
ARIMA	660	9.391835104	11.00186141	5.770474295
ARIMA	661	9.053545708	11.20980702	5.798659958
ARIMA	662	9.237826088	11.04590941	5.94382607
ARIMA	663	9.433388758	11.36789334	5.845408917
ARIMA	664	9.461061245	11.41788617	5.837870641
ARIMA	665	9.60700242	11.35960608	5.254282697
ARIMA	666	9.751189535	11.31322212	5.286269556
ARIMA	667	9.55765427	11.26043291	5.933237243
ARIMA	668	9.066796508	11.40956548	5.906428862
ARIMA	669	8.828964496	11.44006116	5.680161638
ARIMA	670	9.537214613	11.27133762	5.211585301
ARIMA	671	9.291589926	11.8077495	6.044186968
ARIMA	672	9.577007618	11.46999879	5.873760857
ARIMA	673	9.15434393	11.36852761	5.293335406
ARIMA	674	9.302259385	11.87857438	5.630848997
ARIMA	675	9.049720852	11.82787049	5.495202943
ARIMA	676	9.282648969	11.23890883	6.051634994
ARIMA	677	8.925141727	11.19911442	5.806513711
ARIMA	678	9.232365058	11.94322678	5.33098774
ARIMA	679	9.239369679	11.47881396	5.179317397
ARIMA	680	9.109559677	11.2879407	5.127583897
ARIMA	681	9.770560214	11.33132308	5.165796159
ARIMA	682	9.664647421	11.94612478	5.648899417
ARIMA	683	9.808275602	11.94109093	5.583626696
ARIMA	684	9.727319116	11.09130645	5.83734631
ARIMA	685	9.113962455	11.86466998	5.333686468
ARIMA	686	8.930307578	11.24240973	5.551524803
ARIMA	687	9.626637405	11.37177698	5.966077038
ARIMA	688	9.463510147	11.0337044	5.332877379
ARIMA	689	9.761995571	11.01155278	5.311614289
ARIMA	690	9.621840802	11.75612477	6.062399209
ARIMA	691	9.27530927	11.71075468	5.251444665
ARIMA	692	9.396390691	11.939869	5.829413425
ARIMA	693	9.492290259	11.78825039	5.51480291
ARIMA	694	9.325357731	11.92305125	5.689590551
ARIMA	695	8.886864745	11.44734288	5.677299313
ARIMA	696	8.821697651	11.02157434	5.371983274
ARIMA	697	9.34137289	11.00146902	5.916118149
ARIMA	698	9.115478524	11.92904862	5.57568384
ARIMA	699	9.706255161	11.43568264	5.532465692
ARIMA	700	9.380225405	11.71031168	5.244750907
ARIMA	701	9.498317869	11.53163462	5.78987181
ARIMA	702	8.824261746	11.00005178	5.79178906
ARIMA	703	9.630690975	11.49373028	5.100189541
ARIMA	704	9.342844958	11.79789586	6.003735085
ARIMA	705	9.158819652	11.08047446	5.168809696
ARIMA	706	8.865305148	11.60362958	5.745465087
ARIMA	707	9.56574004	11.50159595	5.946402041
ARIMA	708	9.464277649	11.1316997	5.480863156
ARIMA	709	9.041092673	11.16528078	5.614408315
ARIMA	710	9.250794489	11.44011086	5.881718687
ARIMA	711	8.85143641	11.20963997	5.868196832
ARIMA	712	9.754417218	11.02938853	5.741233403
ARIMA	713	8.864265021	11.45243929	6.032010028
ARIMA	714	9.35388362	11.84439517	5.865078686
ARIMA	715	9.4720493	10.99897086	5.658407002
ARIMA	716	9.376417238	11.57423692	5.85828145
ARIMA	717	9.518628895	11.47777111	6.080162458
ARIMA	718	9.46173684	11.76679085	5.625751183
ARIMA	719	8.847251667	11.17661562	6.063900736
ARIMA	720	9.778593042	11.39191513	5.206549581
ARIMA	721	8.999310236	11.61722788	5.579740107
ARIMA	722	9.644419449	11.57269644	5.643248367
ARIMA	723	9.255408793	11.31665335	5.98737584
ARIMA	724	9.630018296	11.24626297	5.404465101
ARIMA	725	9.487538337	11.04326145	5.756473442
ARIMA	726	9.579561969	11.29544398	5.12063626
ARIMA	727	9.455463354	11.69684924	5.283742455
ARIMA	728	9.628853378	11.54315101	5.355296381
ARIMA	729	9.134525594	11.48868189	6.065834834
ARIMA	730	9.240758596	11.75238844	5.228079081
ARIMA	731	9.612889914	11.91512021	5.234708505
ARIMA	732	9.768653774	11.64192855	5.808961361
ARIMA	733	9.573608006	11.91799377	5.939600615
ARIMA	734	9.456785148	11.78243548	5.308788004
ARIMA	735	9.180017724	11.20373449	5.49932299
ARIMA	736	9.297703792	11.67568349	5.8807841
ARIMA	737	9.574685381	11.76797382	5.840414088
ARIMA	738	9.281717521	11.2977868	5.350211726
ARIMA	739	9.196175574	11.77531793	5.445492661
ARIMA	740	9.477056391	11.80169343	5.943752754
ARIMA	741	9.091365194	11.47648911	5.816700456
ARIMA	742	8.914495236	11.91035595	5.792764283
ARIMA	743	9.458194482	11.60527928	6.047485813
ARIMA	744	9.66371285	11.0963086	5.210253405
ARIMA	745	9.047925275	11.04990645	5.856301694
ARIMA	746	9.128923483	11.74046177	5.170745819
ARIMA	747	9.493974812	11.39738297	5.801273204
ARIMA	748	9.176294779	11.39559301	5.660474233
ARIMA	749	8.976721322	11.32486085	5.69355192
ARIMA	750	9.110488228	11.42050767	5.385390325
ARIMA	751	9.164517743	10.95944761	5.156540513
ARIMA	752	9.387572272	11.88950744	6.033970415
ARIMA	753	8.908726443	11.48946204	6.005509329
ARIMA	754	9.818175984	11.65445394	5.446063005
ARIMA	755	9.545009705	11.40603128	5.119611844
ARIMA	756	9.727546351	11.77221201	5.406619516
ARIMA	757	9.642765444	11.36460278	5.881283177
ARIMA	758	9.663511155	11.3167775	5.328655591
ARIMA	759	8.830533319	11.63297197	5.465169265
ARIMA	760	9.03499953	11.26087487	5.176261815
ARIMA	761	9.030862552	11.30730541	5.837000886
ARIMA	762	9.411107459	11.04178812	5.210099051
ARIMA	763	9.195909647	11.80415736	5.584644113
ARIMA	764	9.646967839	11.75253565	5.558995641
ARIMA	765	9.121159398	11.24757709	5.392723778
ARIMA	766	9.558215169	11.54627364	6.028392296
ARIMA	767	9.720418471	11.23314049	5.830276757
ARIMA	768	8.937258194	11.84048641	6.069522137
ARIMA	769	9.468602193	11.36635798	5.177850632
ARIMA	770	9.62166362	11.48528325	6.015296226
ARIMA	771	9.687322538	11.66816625	5.718420607
ARIMA	772	9.162787665	11.06196496	6.015757525
ARIMA	773	9.707017539	11.68087965	5.300832522
ARIMA	774	9.308690118	11.0358786	5.978372891
ARIMA	775	9.615450293	11.7373369	5.571388147
ARIMA	776	9.182335256	11.21321482	5.302622504
ARIMA	777	9.681101601	11.83395058	5.606437087
ARIMA	778	9.461674564	11.47012358	5.308131479
ARIMA	779	9.28499974	11.2891622	5.272597119
ARIMA	780	9.121377423	11.25224904	5.790784661
ARIMA	781	8.825339952	11.71509127	5.774434401
ARIMA	782	8.962994081	11.86388682	5.780452931
ARIMA	783	9.339337771	11.58745515	5.483675261
ARIMA	784	9.001127884	11.15139075	5.574436835
ARIMA	785	9.436816225	11.39087346	5.625113768
ARIMA	786	9.244745711	11.03276619	5.118095536
ARIMA	787	8.975852983	11.64315692	5.156570245
ARIMA	788	9.004422492	11.46913624	5.764367238
ARIMA	789	9.261014835	11.48013872	5.145918813
ARIMA	790	8.833307649	11.86690228	5.472349507
ARIMA	791	9.296435325	11.30509486	5.135805291
ARIMA	792	8.833116178	11.4346013	5.985501311
ARIMA	793	9.75729805	11.01468667	5.356560461
ARIMA	794	9.062756666	11.25808186	5.283186553
ARIMA	795	9.001214092	11.64448309	5.851658999
ARIMA	796	8.822342814	11.52211471	5.75552085
ARIMA	797	8.957575455	11.50696646	5.736673287
ARIMA	798	9.814224436	11.74093509	5.892386953
ARIMA	799	9.539110196	11.70566701	5.701880116
ARIMA	800	9.191040464	10.97186502	5.517286442
ARIMA	801	9.232649255	11.35755842	5.737694548
ARIMA	802	9.475601433	11.7168946	5.511787402
ARIMA	803	9.465843457	11.89656688	5.138072438
ARIMA	804	8.845159669	11.83630173	5.222756261
ARIMA	805	9.316411889	11.90352284	5.541277461
ARIMA	806	9.194910565	11.07535005	5.432341383
ARIMA	807	8.997186154	11.38242243	5.336394716
ARIMA	808	9.098444703	11.45318741	5.19959145
ARIMA	809	8.968535704	11.92341546	5.529697341
ARIMA	810	8.894713704	11.66257239	5.514771567
ARIMA	811	9.277979948	11.60593169	5.586818739
ARIMA	812	9.452522255	11.33736213	5.416372463
ARIMA	813	9.77291585	11.14850907	5.260414451
ARIMA	814	8.951192665	11.49901991	5.733705609
ARIMA	815	9.784092939	11.05473864	5.16218038
ARIMA	816	8.917079936	11.223782	5.387811666
ARIMA	817	9.014670899	11.70245367	6.092228073
ARIMA	818	8.891702481	11.64352809	6.024240946
ARIMA	819	9.347611843	11.580949	5.448994079
ARIMA	820	8.851634733	11.78195196	5.669710329
ARIMA	821	9.209900954	11.45626613	5.498637757
ARIMA	822	9.469256796	11.48992409	5.186026359
ARIMA	823	9.298975886	11.2737372	5.163030223
ARIMA	824	8.929188195	11.13694613	5.322946978
ARIMA	825	9.355924983	11.83733013	5.217071055
ARIMA	826	9.605950733	11.4066099	5.278440942
ARIMA	827	8.892273776	11.13159066	6.029447982
ARIMA	828	9.515958386	11.62976759	5.51164188
ARIMA	829	9.739666276	11.12512865	5.178302458
ARIMA	830	9.084361949	11.08737894	5.347107415
ARIMA	831	8.884345528	11.01444298	5.287086945
ARIMA	832	9.226823345	11.35883334	6.04124058
ARIMA	833	8.997580713	11.17634372	5.464554627
ARIMA	834	9.712341431	11.9302781	5.706911244
ARIMA	835	9.708003661	11.1631561	5.818786893
ARIMA	836	8.833082165	11.09517046	6.096593013
ARIMA	837	9.10194282	11.8187657	5.294891011
ARIMA	838	9.464657887	11.5868534	5.17938176
ARIMA	839	8.844789029	11.61790773	5.609998001
ARIMA	840	8.87946115	11.09744385	5.809711869
ARIMA	841	9.612129563	11.81191854	5.137437241
ARIMA	842	9.276976943	11.15447766	6.051096509
ARIMA	843	8.898252876	11.43746956	5.872387327
ARIMA	844	9.553024783	11.53020889	5.804675474
ARIMA	845	9.754320123	11.34340592	5.533869552
ARIMA	846	8.941277287	11.40007046	5.704488134
ARIMA	847	8.888935535	11.24530808	5.584408326
ARIMA	848	9.314896761	11.86326121	5.45132692
ARIMA	849	9.562071653	11.37591948	5.203226498
ARIMA	850	9.562913105	11.44935005	5.616116985
ARIMA	851	9.474105628	11.29025089	5.805499401
ARIMA	852	9.195849895	11.3732261	5.351495018
ARIMA	853	8.893299188	11.09564883	6.066397962
ARIMA	854	9.544123282	11.83135036	5.577098153
ARIMA	855	9.653786133	11.79453767	6.065515198
ARIMA	856	9.271276504	10.95712161	5.828208417
ARIMA	857	9.390886118	11.8712208	5.180700261
ARIMA	858	9.046404678	11.77580035	5.789092146
ARIMA	859	9.147154371	11.06822659	5.631277654
ARIMA	860	9.477325089	11.57329004	5.198995977
ARIMA	861	9.378685447	11.45369504	5.639833714
ARIMA	862	9.469907238	11.70655358	5.399351267
ARIMA	863	9.021631794	11.62527758	5.457991646
ARIMA	864	9.734592969	11.1415557	5.856929982
ARIMA	865	8.955786046	11.12736913	5.855172012
ARIMA	866	9.29221358	11.33091134	5.188285018
ARIMA	867	9.800782656	11.09642838	5.240426537
ARIMA	868	9.749280749	11.76557446	5.671096478
ARIMA	869	9.194271069	11.39279441	5.417878206
ARIMA	870	9.797823926	11.73128836	5.952152965
ARIMA	871	9.635187656	11.3763157	5.199009332
ARIMA	872	9.569432637	10.9933543	5.672038727
ARIMA	873	9.542894859	11.43924949	5.637909399
ARIMA	874	9.130375354	11.55909342	5.234105906
ARIMA	875	9.613027376	11.54709654	5.941155314
ARIMA	876	9.022334528	11.32293002	6.086833105
ARIMA	877	9.428926854	11.16384432	5.980443456
ARIMA	878	9.095353377	11.25959077	5.525576111
ARIMA	879	9.731734519	11.89508255	5.145007268
ARIMA	880	9.574434283	11.70571972	5.960276276
ARIMA	881	9.495090698	11.63002138	5.968802075
ARIMA	882	9.501416084	11.30803417	5.73306569
ARIMA	883	9.748719948	11.07902238	6.036658363
ARIMA	884	8.821819443	11.60212106	5.639885397
ARIMA	885	9.291821488	11.71082699	6.066300599
ARIMA	886	9.668655159	11.67255458	5.468923452
ARIMA	887	9.244188304	11.89476066	5.115726351
ARIMA	888	9.176764819	11.41568885	5.949089868
ARIMA	889	9.678243386	11.66731266	5.705561605
ARIMA	890	9.578862747	11.4955205	5.95125987
ARIMA	891	9.649376534	11.85705947	5.613989767
ARIMA	892	9.460293356	11.2016091	5.727824435
ARIMA	893	9.591736105	11.53987544	5.359235886
ARIMA	894	8.840582776	11.71696045	5.932496006
ARIMA	895	9.646445456	11.00839109	5.168228471
ARIMA	896	9.01042768	11.76652715	5.991827293
ARIMA	897	9.781320379	11.46792891	5.302019768
ARIMA	898	9.088304011	11.58657499	5.24692523
ARIMA	899	9.813932941	11.07022335	5.801197619
ARIMA	900	9.533334329	11.64040417	5.944755876
ARIMA	901	9.734382365	11.06679795	5.581394913
ARIMA	902	9.644656664	11.12738	5.415656334
ARIMA	903	9.586101668	11.0661056	5.612257224
ARIMA	904	9.081978035	11.4980588	5.755073139
ARIMA	905	9.248992951	11.06358141	5.234398327
ARIMA	906	9.274875888	11.40655648	5.508138543
ARIMA	907	8.943450392	11.21766933	5.696200213
ARIMA	908	9.200290225	11.42455769	5.881433427
ARIMA	909	9.120546898	11.06626636	5.988564458
ARIMA	910	8.847407865	11.26389133	5.243437243
ARIMA	911	9.507869754	11.56984139	5.332994196
ARIMA	912	9.088758031	11.54708774	5.236026097
ARIMA	913	9.403516767	11.71187878	5.199912915
ARIMA	914	9.490545354	11.69652346	5.832781382
ARIMA	915	9.428232364	11.00265645	5.47915603
ARIMA	916	9.29163524	11.65296009	5.723942732
ARIMA	917	9.448010969	11.43906641	5.43356577
ARIMA	918	9.706720878	11.47517941	5.502422622
ARIMA	919	9.29126719	11.94373018	5.85587427
ARIMA	920	9.147778982	11.79371121	5.951168081
ARIMA	921	8.848219509	11.4601806	5.658156654
ARIMA	922	9.266499708	11.68911151	5.930822784
ARIMA	923	9.340098289	11.44382023	6.01834919
ARIMA	924	8.93630824	11.90319465	5.480764725
ARIMA	925	8.899556228	11.01315446	5.362864476
ARIMA	926	9.467141517	11.0050293	5.115884094
ARIMA	927	9.088263626	11.305254	5.397610988
ARIMA	928	9.410182446	11.81418766	5.194462313
ARIMA	929	9.0470922	10.9945698	5.409697238
ARIMA	930	9.074966796	11.44138744	5.358308919
ARIMA	931	9.129441873	11.58506867	5.915028961
ARIMA	932	9.640667256	11.53055298	5.807895596
ARIMA	933	9.073989652	11.10276624	5.1826995
ARIMA	934	9.477999482	11.80437925	5.53217156
ARIMA	935	9.255435264	11.21528606	5.860020029
ARIMA	936	9.439778009	11.01459061	5.713505862
ARIMA	937	9.54950293	11.01330541	5.144034034
ARIMA	938	8.864312447	11.86404075	5.385230108
ARIMA	939	9.489497787	11.89976632	5.491167652
ARIMA	940	9.507945167	11.00776299	5.914540863
ARIMA	941	9.331808781	11.05563749	5.106057514
ARIMA	942	9.695045823	11.01906235	5.297882574
ARIMA	943	9.673603597	11.08247492	5.370038905
ARIMA	944	9.500800024	11.84443557	5.789191118
ARIMA	945	9.121343303	11.45582022	5.655293589
ARIMA	946	9.374801238	11.20376347	5.776733163
ARIMA	947	8.991933806	11.78129583	6.064839797
ARIMA	948	9.621578836	11.55159927	5.31615333
ARIMA	949	9.6254921	11.05027298	5.277160463
ARIMA	950	8.98391485	10.97258465	6.098328994
ARIMA	951	9.23750248	11.52430131	5.337773919
ARIMA	952	8.932031591	11.48439157	5.793907675
ARIMA	953	9.704566065	11.09699081	5.820932293
ARIMA	954	8.867579374	11.94352566	5.466651582
ARIMA	955	9.729969353	11.37995406	5.698119329
ARIMA	956	9.015318265	11.35208377	5.595124644
ARIMA	957	9.141897521	11.15490219	5.210110186
ARIMA	958	9.555120559	11.70220294	5.665399298
ARIMA	959	9.531477577	11.69387401	5.833399317
ARIMA	960	9.010023609	11.40874229	5.265198173
ARIMA	961	9.0731644	11.61308516	5.791924101
ARIMA	962	9.246986251	11.75358594	5.679996196
ARIMA	963	8.826007952	11.11677399	5.907272303
ARIMA	964	9.171668694	11.88042891	5.351957158
ARIMA	965	9.563370403	11.05226045	5.614675813
ARIMA	966	9.323332943	11.11843458	6.062282136
ARIMA	967	9.590355573	11.4213109	5.645532512
ARIMA	968	9.152186405	11.30165507	6.021832088
ARIMA	969	9.086830155	11.54844498	5.952477766
ARIMA	970	9.473688383	11.94611241	5.177662542
ARIMA	971	9.766519052	11.45489017	5.49301453
ARIMA	972	9.754032866	11.35507642	5.486976113
ARIMA	973	9.39599092	11.17967372	5.856222481
ARIMA	974	9.269119376	11.44749192	5.914430581
ARIMA	975	9.668205064	11.10134819	5.485648683
ARIMA	976	9.29307225	11.65861449	5.973150082
ARIMA	977	9.048484789	11.44015041	5.10174203
ARIMA	978	9.43494272	11.10069452	5.626833783
ARIMA	979	9.207660518	11.80103173	5.419752824
ARIMA	980	9.342876077	11.44901528	5.25281839
ARIMA	981	8.901014354	11.37339333	5.140966261
ARIMA	982	9.099998667	11.27692508	6.03448094
ARIMA	983	8.954468893	11.2549904	5.776312102
ARIMA	984	9.12794535	11.53062752	5.859327725
ARIMA	985	9.14296456	11.58325128	5.557790442
ARIMA	986	8.896962402	11.17020032	5.491681936
ARIMA	987	9.666900434	11.25554236	5.874035076
ARIMA	988	9.47479489	11.71877789	5.68910737
ARIMA	989	8.832917344	11.43013697	5.652522522
ARIMA	990	9.41160536	11.87837644	5.506530725
ARIMA	991	9.795766101	11.51088267	5.449148134
ARIMA	992	9.054810942	11.15645348	5.644231139
ARIMA	993	9.000411909	11.05386144	5.191683092
ARIMA	994	9.133309547	11.34809076	5.929250051
ARIMA	995	8.955774509	11.82801274	5.951600192
ARIMA	996	9.785773654	11.30546852	5.399651146
ARIMA	997	9.238142239	11.0697648	6.09119877
ARIMA	998	9.342807531	11.16037118	5.162785803
ARIMA	999	9.621791498	11.60893744	5.12961892
ARIMA	1000	9.056896988	11.38013474	5.958868388
Holt-Winters	1	9.252494069	10.70895832	5.699326844
Holt-Winters	2	8.895768812	11.18368301	5.397676638
Holt-Winters	3	9.222668728	11.57773959	5.102271281
Holt-Winters	4	8.639497723	10.87591579	4.848719928
Holt-Winters	5	8.574859507	10.74948231	4.961668545
Holt-Winters	6	9.073881563	11.00594412	5.579628909
Holt-Winters	7	8.825387125	11.12694751	5.621652986
Holt-Winters	8	8.89570811	10.68401227	5.017772782
Holt-Winters	9	9.134286084	10.69323446	5.242757698
Holt-Winters	10	9.190069684	10.90266751	5.396267695
Holt-Winters	11	8.685908112	11.32648931	5.498573533
Holt-Winters	12	8.680131682	10.8860636	5.693780081
Holt-Winters	13	9.171123319	11.57090287	4.938673048
Holt-Winters	14	9.505280449	11.26550699	5.403870384
Holt-Winters	15	9.120854879	11.51234419	5.705050337
Holt-Winters	16	9.286207047	10.86118351	5.619158841
Holt-Winters	17	9.247111546	11.34236545	5.734037652
Holt-Winters	18	8.862170406	11.51193501	5.198589015
Holt-Winters	19	8.829689042	11.45040965	5.437893983
Holt-Winters	20	8.946841631	10.98752847	4.873341632
Holt-Winters	21	9.025280376	10.93273865	5.659707747
Holt-Winters	22	9.466991814	10.98335187	5.480164884
Holt-Winters	23	9.101806162	11.17176503	5.673481883
Holt-Winters	24	8.769676991	10.93863162	5.734789372
Holt-Winters	25	8.947138268	10.83178444	5.490036598
Holt-Winters	26	9.175667914	11.49228367	5.45564318
Holt-Winters	27	9.373896558	11.47634004	5.381801235
Holt-Winters	28	9.507220606	11.16273662	5.743432343
Holt-Winters	29	8.734948996	10.7385362	5.584011005
Holt-Winters	30	8.730646093	11.21810103	5.242698484
Holt-Winters	31	8.896316428	11.53600783	5.096178155
Holt-Winters	32	8.748938985	10.67750227	5.524449495
Holt-Winters	33	8.946000042	11.4132625	5.205978014
Holt-Winters	34	9.495623173	10.63765787	5.014553728
Holt-Winters	35	9.321945909	11.04514296	5.715590285
Holt-Winters	36	8.880444149	10.79031778	5.272850357
Holt-Winters	37	8.747008784	10.74509139	4.898742911
Holt-Winters	38	8.811956046	11.45548957	4.892911037
Holt-Winters	39	8.537422109	10.8114517	5.297505716
Holt-Winters	40	8.674251706	10.68734653	5.188279627
Holt-Winters	41	9.02327382	10.81922856	5.007569411
Holt-Winters	42	9.496893365	10.67229362	5.361348793
Holt-Winters	43	9.271764159	11.27749788	5.586011688
Holt-Winters	44	9.096084092	11.50405275	5.632577567
Holt-Winters	45	9.271763783	10.71592851	4.872924258
Holt-Winters	46	8.530568247	11.22773964	4.807812794
Holt-Winters	47	9.494614639	11.41408089	5.216951222
Holt-Winters	48	8.711770197	11.56349374	5.397834766
Holt-Winters	49	9.282220367	11.25606422	5.207474276
Holt-Winters	50	8.653539746	11.54511818	4.827638824
Holt-Winters	51	8.864750017	11.23821614	5.120247073
Holt-Winters	52	8.735499552	11.40457251	5.530085642
Holt-Winters	53	9.287145791	10.9393649	5.642650557
Holt-Winters	54	8.97003426	11.04684973	5.440620742
Holt-Winters	55	9.174058532	10.68230655	5.791638982
Holt-Winters	56	8.928127959	11.34385875	5.114476036
Holt-Winters	57	9.460426313	10.77543019	5.541263098
Holt-Winters	58	8.811530079	11.25089988	4.887716679
Holt-Winters	59	8.66445905	11.43034071	5.721910971
Holt-Winters	60	8.982828317	11.28731909	5.245506205
Holt-Winters	61	9.053306342	11.02582964	4.936898811
Holt-Winters	62	9.506669248	10.75161101	5.60423657
Holt-Winters	63	9.018043234	10.831866	5.31108939
Holt-Winters	64	8.999725967	11.18881736	5.310765298
Holt-Winters	65	8.795898071	11.36264844	4.886616104
Holt-Winters	66	9.139236432	11.20429519	5.42690919
Holt-Winters	67	8.562225386	11.457717	5.509830467
Holt-Winters	68	8.726591461	11.47584283	5.116863005
Holt-Winters	69	9.363283802	11.2693844	5.099744597
Holt-Winters	70	9.436058767	11.0787102	4.843648263
Holt-Winters	71	8.794674466	10.72469947	5.002788587
Holt-Winters	72	9.170799411	11.36052536	5.055946501
Holt-Winters	73	8.707874399	11.45359561	5.327051285
Holt-Winters	74	8.763622201	11.13306829	5.211528946
Holt-Winters	75	8.972698314	11.20850227	5.49844655
Holt-Winters	76	9.440953826	11.50528088	5.700478847
Holt-Winters	77	8.758739095	11.17527613	5.050360426
Holt-Winters	78	8.593057705	11.5468684	5.533930873
Holt-Winters	79	9.171707535	10.9653681	5.478364048
Holt-Winters	80	8.532597002	10.72523486	5.322982138
Holt-Winters	81	9.293389622	11.39773862	5.691097629
Holt-Winters	82	9.375169365	10.62608593	5.411426542
Holt-Winters	83	8.638528135	11.12485073	5.549769584
Holt-Winters	84	8.905668871	10.70655501	5.748825971
Holt-Winters	85	8.513644622	10.91538225	5.26210223
Holt-Winters	86	9.133303948	11.59069179	5.014389843
Holt-Winters	87	9.27468715	11.42918892	5.772201233
Holt-Winters	88	9.031242271	11.41817996	5.079734667
Holt-Winters	89	8.71898172	11.0775255	5.234056253
Holt-Winters	90	9.160190693	11.16640598	5.592821416
Holt-Winters	91	8.772721159	11.06054408	5.57924497
Holt-Winters	92	9.189799878	11.45329486	4.841033711
Holt-Winters	93	9.253230039	10.75949795	5.471958642
Holt-Winters	94	8.567001813	11.40364796	4.964540659
Holt-Winters	95	8.741870736	10.75673161	5.49342429
Holt-Winters	96	9.16315948	10.76717765	5.082599411
Holt-Winters	97	8.54922809	10.94930641	5.221442258
Holt-Winters	98	8.587922166	10.94439035	5.335069106
Holt-Winters	99	8.856143436	11.51655214	5.28921124
Holt-Winters	100	8.724200503	10.82668385	5.600967403
Holt-Winters	101	8.705680086	11.14897628	5.799738219
Holt-Winters	102	9.303950804	11.30838825	4.944463818
Holt-Winters	103	9.100860664	11.26889355	5.613486389
Holt-Winters	104	8.805815754	10.68487732	5.286885982
Holt-Winters	105	9.359459026	10.74637669	5.273475128
Holt-Winters	106	8.588028411	10.92887645	5.62059114
Holt-Winters	107	9.16906969	11.15374599	5.695606388
Holt-Winters	108	8.583550073	10.67991404	4.981290298
Holt-Winters	109	9.363299514	11.25324626	5.532225795
Holt-Winters	110	9.072917776	11.30898585	4.808912279
Holt-Winters	111	8.651178009	11.50656418	5.129236302
Holt-Winters	112	9.184784175	10.66778368	5.148039378
Holt-Winters	113	8.620292164	11.36161002	5.479995395
Holt-Winters	114	8.730228272	10.83266893	5.462857222
Holt-Winters	115	8.924856134	10.85172574	5.540194993
Holt-Winters	116	8.870171237	10.86650608	4.841845761
Holt-Winters	117	8.841688644	11.13441597	5.312669325
Holt-Winters	118	9.152039297	11.09071274	4.897851948
Holt-Winters	119	8.880011012	10.66950444	5.208590508
Holt-Winters	120	8.938918215	10.66168491	5.123437283
Holt-Winters	121	9.087490077	10.85184217	5.663959024
Holt-Winters	122	9.38353667	10.7523192	5.538284118
Holt-Winters	123	8.815251718	10.63006071	5.442942331
Holt-Winters	124	9.380720011	11.12806976	5.712940496
Holt-Winters	125	8.610385871	11.01025957	4.890920986
Holt-Winters	126	8.901622809	11.40169473	5.114415316
Holt-Winters	127	8.932329327	11.35888767	5.23008598
Holt-Winters	128	8.821303578	11.1331031	5.240344874
Holt-Winters	129	9.321464202	11.5242463	5.037528922
Holt-Winters	130	8.754550116	10.79111891	4.870434867
Holt-Winters	131	9.353657787	10.80512352	5.669267395
Holt-Winters	132	8.515105022	11.41703706	5.705774735
Holt-Winters	133	8.825959433	11.42039918	5.257283537
Holt-Winters	134	8.749072555	10.96776619	5.234014231
Holt-Winters	135	9.195968151	11.18073933	5.578705022
Holt-Winters	136	9.112827931	11.19587696	5.745311936
Holt-Winters	137	9.505486818	11.20455147	5.287962995
Holt-Winters	138	8.560735402	10.92189785	5.216303601
Holt-Winters	139	8.680172478	10.86533917	5.296386361
Holt-Winters	140	8.641663741	11.10943135	5.476597442
Holt-Winters	141	8.730373161	11.14361945	5.420536904
Holt-Winters	142	8.982763925	10.86899034	5.053240274
Holt-Winters	143	9.48806517	11.05781585	5.721112629
Holt-Winters	144	8.626571511	10.81661772	5.232759367
Holt-Winters	145	9.14909451	10.86894317	5.450626288
Holt-Winters	146	8.8272061	10.77273514	5.488995423
Holt-Winters	147	8.708477801	10.81128448	5.242106122
Holt-Winters	148	8.805396197	11.44375561	5.342810609
Holt-Winters	149	8.930679586	10.98615487	5.631940685
Holt-Winters	150	8.849668419	10.82454234	5.24031529
Holt-Winters	151	9.337022367	10.64903544	5.089088459
Holt-Winters	152	8.557432302	11.42133357	5.592001531
Holt-Winters	153	8.718388643	10.80615306	5.362578488
Holt-Winters	154	9.058046447	11.39543127	5.480593469
Holt-Winters	155	9.473791473	11.39154449	5.008198098
Holt-Winters	156	9.370218888	11.36532795	5.649659324
Holt-Winters	157	8.830599846	10.89197384	4.820799475
Holt-Winters	158	8.701064104	11.00296625	5.543347476
Holt-Winters	159	8.643766722	10.93220887	4.807844014
Holt-Winters	160	9.305881761	11.45884023	4.886397877
Holt-Winters	161	8.826683626	10.97805295	5.058910205
Holt-Winters	162	8.849138438	11.40402451	4.888796222
Holt-Winters	163	9.094500878	10.83559981	5.746883411
Holt-Winters	164	8.53125292	10.90256907	5.118354584
Holt-Winters	165	9.400484225	11.59850994	5.358068293
Holt-Winters	166	8.998798404	11.35756863	5.279037549
Holt-Winters	167	8.921218554	10.68183955	4.813270363
Holt-Winters	168	9.060061875	10.82363195	5.260734081
Holt-Winters	169	9.111332654	11.43462929	5.491265039
Holt-Winters	170	9.509935266	11.17511143	5.377261294
Holt-Winters	171	9.293925381	11.04870981	5.089672419
Holt-Winters	172	8.910688273	10.92702492	5.203064649
Holt-Winters	173	9.081993553	11.37572194	4.971588663
Holt-Winters	174	8.852614928	10.91801559	5.580821332
Holt-Winters	175	9.058993011	10.9505816	5.685661691
Holt-Winters	176	8.891429769	10.99104194	5.544862824
Holt-Winters	177	8.86669611	11.17833365	5.780229404
Holt-Winters	178	8.910524159	11.08023837	5.273683859
Holt-Winters	179	8.532782561	10.96495791	5.135283453
Holt-Winters	180	9.430244761	10.96840351	5.54803145
Holt-Winters	181	8.955931889	11.02703769	5.235351898
Holt-Winters	182	8.873025293	11.61579149	5.372879096
Holt-Winters	183	8.969107136	11.12963395	5.777483332
Holt-Winters	184	8.573918048	10.63505138	5.368705551
Holt-Winters	185	9.221619121	10.80803096	4.973533037
Holt-Winters	186	8.590059042	11.28891626	4.934705347
Holt-Winters	187	9.139232015	11.11928742	5.130609509
Holt-Winters	188	9.43236973	10.84728769	5.255132984
Holt-Winters	189	9.267591765	11.23165792	5.358641562
Holt-Winters	190	8.716309511	11.38936762	5.743631366
Holt-Winters	191	9.258931009	10.79480673	5.168085731
Holt-Winters	192	9.18999942	11.18610559	5.099690109
Holt-Winters	193	8.878543189	10.71296854	5.041816802
Holt-Winters	194	9.143300925	11.60665979	4.871889678
Holt-Winters	195	8.65481151	11.48271398	4.891537466
Holt-Winters	196	9.467966952	11.47623673	5.499951687
Holt-Winters	197	8.597838186	11.10846194	5.420358487
Holt-Winters	198	9.240379053	11.50644691	4.980093035
Holt-Winters	199	8.932520868	11.5282936	5.356131899
Holt-Winters	200	8.672882198	11.41972089	5.587267491
Holt-Winters	201	8.970948494	11.24250994	4.987292709
Holt-Winters	202	9.220410425	10.73204814	5.110566222
Holt-Winters	203	8.670130735	10.80867256	5.602766689
Holt-Winters	204	9.042395757	11.32641678	5.119117572
Holt-Winters	205	8.884637021	10.77528319	5.099704831
Holt-Winters	206	8.819553064	11.15357011	5.211683674
Holt-Winters	207	9.428865032	10.86464792	5.514171338
Holt-Winters	208	8.627084479	10.78049212	5.134922423
Holt-Winters	209	8.55446738	11.51574804	5.746755351
Holt-Winters	210	8.789149442	11.32091545	4.929222253
Holt-Winters	211	8.854157329	11.42616885	4.831740926
Holt-Winters	212	8.550351464	11.05794901	4.806842479
Holt-Winters	213	9.263254849	11.26421241	5.031202819
Holt-Winters	214	8.731572573	11.17349895	5.742543644
Holt-Winters	215	9.493589019	10.89150111	4.835890481
Holt-Winters	216	8.666262394	11.32877946	5.647673245
Holt-Winters	217	8.73645606	11.10008059	5.230127095
Holt-Winters	218	9.315508587	10.72501313	5.440796303
Holt-Winters	219	8.591278864	11.32522513	5.312556767
Holt-Winters	220	8.652393445	10.9894416	5.292019884
Holt-Winters	221	8.940228451	11.56134034	5.230486635
Holt-Winters	222	8.54747702	10.79069138	4.939192
Holt-Winters	223	8.721181334	11.17639532	5.117577208
Holt-Winters	224	9.144158479	10.74335621	5.046215435
Holt-Winters	225	8.691768627	10.74807689	5.731770875
Holt-Winters	226	9.498165336	10.74481236	4.814534982
Holt-Winters	227	9.385183578	10.90589955	5.796502269
Holt-Winters	228	8.83515768	10.93335151	4.941368465
Holt-Winters	229	9.207192406	11.17460769	5.295524773
Holt-Winters	230	8.747170738	11.06319895	5.764740563
Holt-Winters	231	9.067375736	10.75985102	5.416207127
Holt-Winters	232	9.234849393	11.2583111	5.274053556
Holt-Winters	233	9.310466428	10.83354839	5.655532421
Holt-Winters	234	9.169947404	10.84801483	5.59359044
Holt-Winters	235	8.821140144	10.70413923	5.636831776
Holt-Winters	236	9.354384604	10.91030371	5.593274681
Holt-Winters	237	8.891601055	10.66149362	4.949975343
Holt-Winters	238	9.476447227	11.04993359	5.582432274
Holt-Winters	239	8.739801526	11.2434891	4.960435981
Holt-Winters	240	9.25298665	11.40080306	5.510108672
Holt-Winters	241	9.484497943	11.13940257	4.906248341
Holt-Winters	242	8.739979865	11.48707235	4.840217642
Holt-Winters	243	9.426127906	11.26648199	5.672049155
Holt-Winters	244	9.32008426	11.40647811	5.555833773
Holt-Winters	245	8.894698325	11.56285466	4.815221787
Holt-Winters	246	9.428719092	10.75041877	5.787534188
Holt-Winters	247	8.91014679	10.87592875	5.548359415
Holt-Winters	248	8.596956679	10.80926532	5.445555165
Holt-Winters	249	9.356031768	11.2248677	5.274381988
Holt-Winters	250	9.121081728	11.21942411	5.325229146
Holt-Winters	251	8.53368341	11.42773527	5.78821936
Holt-Winters	252	8.733318034	11.44567502	5.738135325
Holt-Winters	253	9.125285633	10.65031149	5.4974232
Holt-Winters	254	8.709521431	10.84272542	5.444596957
Holt-Winters	255	8.596182591	11.11022506	5.401771949
Holt-Winters	256	9.117660389	10.86802719	5.06480175
Holt-Winters	257	9.364708108	11.33894951	5.786309383
Holt-Winters	258	8.659508108	10.64160433	5.684431661
Holt-Winters	259	8.921334431	11.24238542	5.179633338
Holt-Winters	260	8.616568121	11.32074975	4.837426574
Holt-Winters	261	9.451926712	10.96731354	5.487739967
Holt-Winters	262	9.416411113	11.59791017	5.467323167
Holt-Winters	263	8.628588988	11.57441751	5.219788982
Holt-Winters	264	9.389517222	10.99501486	5.779744865
Holt-Winters	265	8.672767629	11.46844574	5.534051033
Holt-Winters	266	8.802298041	10.95090699	5.646307258
Holt-Winters	267	9.416071657	11.25277407	5.524233676
Holt-Winters	268	9.503859625	10.92524993	4.990441248
Holt-Winters	269	8.668402477	10.85220501	5.568537653
Holt-Winters	270	8.77398105	10.76411559	5.68620315
Holt-Winters	271	8.524500188	11.49570914	5.073121412
Holt-Winters	272	8.555875325	11.32939575	5.13143557
Holt-Winters	273	9.246600978	11.08713568	5.190474188
Holt-Winters	274	8.83227815	10.87523556	5.335855928
Holt-Winters	275	9.203174161	10.7053744	5.191399612
Holt-Winters	276	9.280640797	10.9791022	4.92761106
Holt-Winters	277	9.184515426	11.38080837	4.946653542
Holt-Winters	278	8.525333233	11.55701951	5.114065862
Holt-Winters	279	9.44008923	11.23370349	5.78518021
Holt-Winters	280	8.891570456	10.64776872	5.580875359
Holt-Winters	281	9.39918527	11.31893221	5.0597749
Holt-Winters	282	9.308317203	11.15169779	5.400639204
Holt-Winters	283	9.202795113	10.63517935	5.487117931
Holt-Winters	284	9.035657745	11.32703505	4.863487785
Holt-Winters	285	8.586758624	11.10683251	5.606381099
Holt-Winters	286	9.155766703	10.7735472	4.856362417
Holt-Winters	287	8.892255274	10.63232414	5.170404586
Holt-Winters	288	9.056603147	11.20703799	4.862873206
Holt-Winters	289	9.455360214	11.05410736	5.628191772
Holt-Winters	290	9.361508619	11.5052555	4.860875674
Holt-Winters	291	8.828549682	11.55417375	5.32399968
Holt-Winters	292	8.811001572	10.81066829	5.059997855
Holt-Winters	293	8.714507824	11.03666975	5.693710452
Holt-Winters	294	8.957885883	11.38601325	4.970166483
Holt-Winters	295	9.328568886	11.37394816	5.195807355
Holt-Winters	296	8.651134133	10.7248533	5.789039969
Holt-Winters	297	8.894983217	10.6542653	5.292423472
Holt-Winters	298	9.2944399	10.97054962	5.356968481
Holt-Winters	299	9.243171692	10.67070195	5.070211253
Holt-Winters	300	8.731186794	11.5352189	4.823452365
Holt-Winters	301	9.354346815	10.63869943	5.698620863
Holt-Winters	302	8.692906687	10.89793594	5.767184995
Holt-Winters	303	8.777990114	11.21076485	5.577903802
Holt-Winters	304	9.17344745	11.44420106	5.34696387
Holt-Winters	305	8.846027219	11.00713173	4.981569126
Holt-Winters	306	8.642154641	11.40686515	5.094768101
Holt-Winters	307	9.421200603	11.58377064	5.535170042
Holt-Winters	308	9.385859406	10.6609255	5.652998579
Holt-Winters	309	9.231456089	10.69910389	5.698072225
Holt-Winters	310	9.314840203	11.43888992	5.063038644
Holt-Winters	311	8.735789139	10.83513157	5.642559523
Holt-Winters	312	9.509413496	10.91602468	5.299528271
Holt-Winters	313	9.283433192	10.6624837	5.638573085
Holt-Winters	314	8.756365132	11.22615401	5.405526892
Holt-Winters	315	9.115855628	10.82795601	5.773621787
Holt-Winters	316	8.714828599	11.45484986	5.538258414
Holt-Winters	317	9.3314811	11.46075537	4.835987062
Holt-Winters	318	9.05121617	10.97568991	5.004699509
Holt-Winters	319	9.421039832	11.29994221	4.869953233
Holt-Winters	320	8.997063336	10.8366019	5.3242831
Holt-Winters	321	8.864900852	10.95131861	5.252026237
Holt-Winters	322	9.240215339	11.52651348	5.529742879
Holt-Winters	323	9.263276063	11.14048036	5.031232629
Holt-Winters	324	9.02084574	11.42062881	5.362270075
Holt-Winters	325	9.057618824	10.65798737	5.519705869
Holt-Winters	326	9.058919661	11.47854147	5.603462767
Holt-Winters	327	9.264172066	11.24079208	5.06193191
Holt-Winters	328	8.701772349	11.05193433	5.126503309
Holt-Winters	329	9.051017354	11.26607392	5.666226074
Holt-Winters	330	8.62667473	11.14031087	5.496072329
Holt-Winters	331	9.090097423	11.37440711	5.6735554
Holt-Winters	332	8.864301792	10.70680826	5.380883138
Holt-Winters	333	8.529759774	11.52673812	5.785959027
Holt-Winters	334	9.282554952	11.53435569	5.128702413
Holt-Winters	335	9.067748076	11.0552219	5.518895972
Holt-Winters	336	9.161938991	10.71309895	5.723722675
Holt-Winters	337	8.612880753	11.60694295	5.062859759
Holt-Winters	338	9.084609326	11.18698522	5.48802654
Holt-Winters	339	8.527174999	10.88145233	4.953984757
Holt-Winters	340	8.742801201	11.56908804	5.722488763
Holt-Winters	341	9.202482035	11.20989319	5.403612039
Holt-Winters	342	8.952235859	10.74901433	5.488663221
Holt-Winters	343	9.335058604	10.99180112	5.487831434
Holt-Winters	344	9.012235882	11.325418	5.170422494
Holt-Winters	345	9.492711392	10.86786442	5.474870717
Holt-Winters	346	8.634990161	11.37894623	5.748935973
Holt-Winters	347	8.892742747	11.28469872	5.490322821
Holt-Winters	348	8.91534275	11.47965891	5.53146396
Holt-Winters	349	8.85259543	11.33029374	4.850878229
Holt-Winters	350	9.399851563	11.57790259	5.035628153
Holt-Winters	351	8.566033098	11.56685242	5.477724807
Holt-Winters	352	9.024873795	11.28818952	5.770682928
Holt-Winters	353	8.784761211	11.09125718	4.930961871
Holt-Winters	354	8.601828928	11.50227814	5.792844596
Holt-Winters	355	8.892779951	11.54389164	5.590331162
Holt-Winters	356	9.049560198	10.66277247	5.515225528
Holt-Winters	357	9.297944486	10.80007079	5.359950835
Holt-Winters	358	8.514723367	11.30741363	4.940072097
Holt-Winters	359	9.006896829	11.2546784	5.394805044
Holt-Winters	360	9.307717451	11.45422334	5.432650645
Holt-Winters	361	8.93186733	10.84277202	5.706487096
Holt-Winters	362	8.724079256	11.52009652	5.614176062
Holt-Winters	363	9.204464153	11.54104317	5.629955332
Holt-Winters	364	9.09776806	11.06568931	4.964808877
Holt-Winters	365	9.164664598	10.99753852	5.675435992
Holt-Winters	366	9.052520197	11.26683433	5.264825771
Holt-Winters	367	9.065907361	11.50490028	4.867856373
Holt-Winters	368	9.462859009	11.2500933	5.157522048
Holt-Winters	369	8.736299474	11.48760416	5.162301084
Holt-Winters	370	9.272124996	10.78738927	5.242473352
Holt-Winters	371	9.468359076	10.95261679	5.689684216
Holt-Winters	372	9.00061568	11.31104122	5.289783819
Holt-Winters	373	9.352389791	10.67522568	5.745728238
Holt-Winters	374	9.398999855	10.7983961	5.758939167
Holt-Winters	375	9.307238502	11.32182149	5.723753929
Holt-Winters	376	8.769363903	11.16168514	5.463622965
Holt-Winters	377	8.721999157	10.70623609	5.193898168
Holt-Winters	378	8.556253043	11.46255546	5.376044984
Holt-Winters	379	9.443567019	10.87408829	5.624982789
Holt-Winters	380	8.529865061	11.35367706	5.440367365
Holt-Winters	381	9.352073166	10.93616988	5.411869488
Holt-Winters	382	8.694271703	11.30392755	5.674547801
Holt-Winters	383	8.886768361	11.3869244	5.733103263
Holt-Winters	384	8.895932288	11.38551162	5.593885564
Holt-Winters	385	8.537027938	10.92032567	5.615630343
Holt-Winters	386	9.049173589	10.80700446	5.345534299
Holt-Winters	387	9.39357793	10.73982019	4.862185876
Holt-Winters	388	9.150011293	10.84249064	5.290710877
Holt-Winters	389	9.291546308	11.19649951	5.454364817
Holt-Winters	390	9.478393706	11.11132915	4.806263201
Holt-Winters	391	8.767214321	10.89286771	5.20490775
Holt-Winters	392	9.273637428	11.52434164	5.116753498
Holt-Winters	393	9.078081573	11.12730077	5.400118103
Holt-Winters	394	8.543003369	10.9068027	5.600314574
Holt-Winters	395	8.907798224	10.74957501	5.728265736
Holt-Winters	396	9.186584525	11.16174914	5.458654851
Holt-Winters	397	9.349352251	10.65520923	5.787641834
Holt-Winters	398	8.635713221	11.07792239	5.671449902
Holt-Winters	399	9.123161696	10.62364922	5.025790291
Holt-Winters	400	8.583863656	11.400792	5.590902349
Holt-Winters	401	9.102777826	10.75843852	4.960592937
Holt-Winters	402	8.596571515	11.39292498	4.824552315
Holt-Winters	403	9.390368283	10.99816012	4.90302634
Holt-Winters	404	9.153132747	10.85761995	5.01178824
Holt-Winters	405	8.948873919	10.94997836	5.344999696
Holt-Winters	406	8.523414793	11.07323294	5.521833035
Holt-Winters	407	9.483287865	11.29357064	5.110297503
Holt-Winters	408	9.210032592	10.86480302	4.881006482
Holt-Winters	409	9.463216749	10.6627816	5.349329791
Holt-Winters	410	9.078050133	11.13146965	5.519597135
Holt-Winters	411	8.759795187	10.8243485	5.196150492
Holt-Winters	412	8.708897223	10.74037442	5.348210763
Holt-Winters	413	9.251457989	11.36495133	5.538322179
Holt-Winters	414	8.721155274	10.85405035	5.34219833
Holt-Winters	415	8.846194336	11.45335524	5.742061316
Holt-Winters	416	8.96607142	11.12924887	5.652410171
Holt-Winters	417	8.860642717	10.74242243	5.603362836
Holt-Winters	418	9.454628128	10.90578168	5.133299068
Holt-Winters	419	9.299728299	11.52689711	4.965541168
Holt-Winters	420	9.282660279	11.36510913	5.169602224
Holt-Winters	421	8.583689237	11.32411357	4.920685362
Holt-Winters	422	9.100905099	10.81673077	5.302159807
Holt-Winters	423	9.460111385	10.66613265	5.795270867
Holt-Winters	424	8.743411173	10.96922143	4.828417318
Holt-Winters	425	8.712817102	11.54900969	4.91424405
Holt-Winters	426	8.514741401	10.62806263	5.699074216
Holt-Winters	427	9.470420425	10.92837718	5.064942197
Holt-Winters	428	8.628178373	11.17637944	5.324542128
Holt-Winters	429	8.821012098	11.30985771	4.911275362
Holt-Winters	430	8.838198751	11.31289463	5.724150211
Holt-Winters	431	8.733341152	11.04705397	5.160244274
Holt-Winters	432	9.401729329	11.21136438	5.016568262
Holt-Winters	433	9.170743849	10.63538718	5.799876723
Holt-Winters	434	8.984880292	10.98963175	5.681733277
Holt-Winters	435	9.074216216	11.32870266	5.113516654
Holt-Winters	436	8.795620938	11.37701708	5.079249666
Holt-Winters	437	9.429667076	10.62120702	5.247169905
Holt-Winters	438	8.67607713	11.02609574	5.229142561
Holt-Winters	439	9.016933236	10.89246038	4.881259421
Holt-Winters	440	9.303869044	10.6491687	5.148642792
Holt-Winters	441	8.954633734	10.8495057	5.028842265
Holt-Winters	442	8.684602875	11.27567849	5.487860014
Holt-Winters	443	8.536958062	10.73736872	5.565327033
Holt-Winters	444	8.951550566	10.70098616	5.354058283
Holt-Winters	445	9.380061526	10.63051968	5.252234406
Holt-Winters	446	9.271572962	11.37750911	5.717936297
Holt-Winters	447	8.663838791	11.60102239	5.010268988
Holt-Winters	448	8.545405905	11.24657109	5.724497661
Holt-Winters	449	9.26526066	11.0641732	5.749814104
Holt-Winters	450	9.317704466	10.6446942	5.473864328
Holt-Winters	451	8.798312061	11.11459282	5.557925387
Holt-Winters	452	8.937451326	10.66942074	5.255934555
Holt-Winters	453	8.942940377	10.80508356	5.211639463
Holt-Winters	454	8.550874923	11.11544218	5.384270393
Holt-Winters	455	9.420079505	11.32576972	5.352447477
Holt-Winters	456	9.148533079	11.27735049	5.57195344
Holt-Winters	457	9.423129429	10.98450302	5.157965172
Holt-Winters	458	9.093532098	10.62371511	4.949805561
Holt-Winters	459	9.061392855	10.90685069	5.403589223
Holt-Winters	460	8.695119047	10.66369139	4.825886826
Holt-Winters	461	8.723236535	10.899679	5.145688157
Holt-Winters	462	9.073409001	10.67400925	4.925890308
Holt-Winters	463	9.252129534	11.54539155	5.505896417
Holt-Winters	464	8.962881611	10.87796873	5.019540015
Holt-Winters	465	9.09940846	11.55280978	5.248617449
Holt-Winters	466	9.279851498	11.19135517	5.429599232
Holt-Winters	467	8.916430884	10.63198955	5.678211006
Holt-Winters	468	9.223279714	10.94808298	5.358144326
Holt-Winters	469	8.617573936	10.85906484	5.624217532
Holt-Winters	470	8.695473503	11.41814273	5.383882515
Holt-Winters	471	8.652916055	11.57667424	4.969496414
Holt-Winters	472	8.707168161	11.48981438	4.971336214
Holt-Winters	473	9.020180453	11.24467916	4.985058049
Holt-Winters	474	9.118471831	11.20562737	5.070291114
Holt-Winters	475	8.607837574	10.9059954	5.734638688
Holt-Winters	476	9.133883213	11.58285533	4.925884537
Holt-Winters	477	8.649650173	11.31348692	5.584987357
Holt-Winters	478	9.195944997	10.92672135	5.45987437
Holt-Winters	479	8.58124732	10.68904881	5.020159626
Holt-Winters	480	9.406841325	11.2560599	5.236781621
Holt-Winters	481	9.355097653	10.88423874	5.555568231
Holt-Winters	482	8.845671327	10.9844565	5.400464595
Holt-Winters	483	9.055153601	11.03055375	5.797759184
Holt-Winters	484	8.96163671	10.79605246	5.081279301
Holt-Winters	485	9.450476327	10.64297764	5.326001543
Holt-Winters	486	8.652943488	10.8984399	5.683655462
Holt-Winters	487	8.939741676	10.94455652	5.21323594
Holt-Winters	488	9.476488101	11.31240266	5.288016424
Holt-Winters	489	9.093406512	11.58897686	4.841477063
Holt-Winters	490	9.085028743	10.70862537	5.570598979
Holt-Winters	491	9.506680271	11.03327153	5.724106713
Holt-Winters	492	8.983091856	11.09357733	4.821784499
Holt-Winters	493	9.011391039	11.48588758	4.82561071
Holt-Winters	494	8.881564619	10.90388103	4.912279408
Holt-Winters	495	9.274465746	11.56723103	5.525383801
Holt-Winters	496	8.615344545	10.9478547	4.990083904
Holt-Winters	497	9.339001617	10.85155411	5.669485216
Holt-Winters	498	9.008877254	11.34605889	5.673595665
Holt-Winters	499	8.531580596	11.57974932	5.773312309
Holt-Winters	500	8.934765534	11.0362984	5.228453653
Holt-Winters	501	8.758688741	11.50374187	4.865086997
Holt-Winters	502	9.37395286	11.53854056	5.382872758
Holt-Winters	503	9.379427285	10.86797666	5.545572561
Holt-Winters	504	8.603988653	10.67776965	5.159935357
Holt-Winters	505	9.493557975	11.53136369	5.440865284
Holt-Winters	506	9.296010204	11.2766662	5.487454818
Holt-Winters	507	9.346928866	11.24155075	4.932099316
Holt-Winters	508	9.206721844	11.56421561	5.516126411
Holt-Winters	509	9.431559781	11.10395725	5.588700761
Holt-Winters	510	8.72383294	11.31304772	4.911439315
Holt-Winters	511	8.904191241	11.17107011	5.187978908
Holt-Winters	512	8.89586117	10.65187993	5.65111541
Holt-Winters	513	8.65208014	10.80967747	5.546010553
Holt-Winters	514	8.776517808	11.15451284	5.312561029
Holt-Winters	515	8.790945344	10.9878495	4.844950866
Holt-Winters	516	9.158307432	10.64916619	4.922472244
Holt-Winters	517	9.434870125	11.58380357	4.918627415
Holt-Winters	518	9.412168064	10.71265602	5.322831688
Holt-Winters	519	9.194005079	10.90001005	5.330653764
Holt-Winters	520	8.685385828	11.42668355	5.765953677
Holt-Winters	521	9.317651609	11.52598532	4.977615519
Holt-Winters	522	9.331486557	10.99903767	5.771528876
Holt-Winters	523	9.358445773	10.87851042	4.867359127
Holt-Winters	524	9.158613913	10.807438	5.184129351
Holt-Winters	525	9.232378742	10.97630336	5.400825255
Holt-Winters	526	9.376225553	11.24186899	4.821647447
Holt-Winters	527	9.089905579	11.2132989	5.538583603
Holt-Winters	528	9.154060511	11.52123498	4.817133193
Holt-Winters	529	8.808018721	11.35486223	5.235558501
Holt-Winters	530	8.606349597	10.95416554	5.328329471
Holt-Winters	531	8.545449292	10.81195588	5.222086739
Holt-Winters	532	9.373304988	10.82735842	5.456149066
Holt-Winters	533	8.733406979	11.20359714	5.553047156
Holt-Winters	534	8.653848376	10.87675698	5.644873024
Holt-Winters	535	8.609194055	11.19314181	5.494964754
Holt-Winters	536	9.143802437	11.03535148	5.786977506
Holt-Winters	537	9.300792781	11.05596617	5.121059533
Holt-Winters	538	9.272915147	10.68238799	4.918492992
Holt-Winters	539	8.618406018	11.32142178	4.96323349
Holt-Winters	540	9.444074787	10.65401935	5.638094112
Holt-Winters	541	9.059648043	11.47137184	5.585865531
Holt-Winters	542	8.594338683	11.12365892	5.331235542
Holt-Winters	543	8.512537514	11.28058522	5.593890796
Holt-Winters	544	9.277960915	10.71897481	5.460679742
Holt-Winters	545	8.681990838	11.59870713	4.912244194
Holt-Winters	546	9.406102056	10.80549511	5.033540739
Holt-Winters	547	8.879050731	10.62245632	5.708646269
Holt-Winters	548	8.760565366	11.57649385	5.179397557
Holt-Winters	549	8.738650526	10.94533462	5.087382797
Holt-Winters	550	9.187947784	11.48081588	5.540322654
Holt-Winters	551	9.260634828	11.48370155	5.551028747
Holt-Winters	552	8.6609489	11.18616326	5.28802886
Holt-Winters	553	9.3817856	11.31871408	5.026561721
Holt-Winters	554	9.184432829	11.48551346	5.212034739
Holt-Winters	555	9.122327392	10.98201864	5.780805494
Holt-Winters	556	8.649978	11.2062789	5.177977397
Holt-Winters	557	9.132650071	10.89887528	5.419330776
Holt-Winters	558	8.617820396	11.17373769	5.760807188
Holt-Winters	559	9.024004593	11.61608808	5.280553888
Holt-Winters	560	9.296196049	11.38088913	4.934854573
Holt-Winters	561	9.293274916	11.15277496	4.884953052
Holt-Winters	562	8.769047041	11.37407633	5.046841403
Holt-Winters	563	8.843221209	11.53514959	5.75526783
Holt-Winters	564	8.597415838	11.23860779	4.877994809
Holt-Winters	565	8.766575405	10.81103339	5.126904945
Holt-Winters	566	8.968216948	11.19322101	5.670518577
Holt-Winters	567	9.190000429	11.29120047	5.030419658
Holt-Winters	568	9.169932092	10.64300202	5.312809687
Holt-Winters	569	9.396455369	10.95276835	5.528585762
Holt-Winters	570	8.972422652	10.70607299	5.701967971
Holt-Winters	571	8.770274074	10.75010409	5.549771909
Holt-Winters	572	9.222796486	10.62143405	4.80849631
Holt-Winters	573	9.120322371	10.77457296	4.969759617
Holt-Winters	574	8.707657847	11.53874883	5.032329801
Holt-Winters	575	8.5544208	11.21927665	4.815923001
Holt-Winters	576	8.80364219	11.00216905	5.458008879
Holt-Winters	577	8.590463651	11.3369206	5.365268793
Holt-Winters	578	9.21760682	10.75149971	5.081877635
Holt-Winters	579	8.626949756	11.27869707	5.572963351
Holt-Winters	580	8.787425963	11.57122208	5.185058502
Holt-Winters	581	9.287784451	11.47902608	5.269868047
Holt-Winters	582	9.363588854	11.5404842	4.845660953
Holt-Winters	583	8.562477679	10.6775616	5.597534527
Holt-Winters	584	8.556979736	10.63086678	5.440708407
Holt-Winters	585	8.528390505	11.10724871	5.264120847
Holt-Winters	586	8.797404773	10.99972232	5.191890797
Holt-Winters	587	8.972485875	10.71932102	5.404248401
Holt-Winters	588	9.036008443	10.63437404	5.607815072
Holt-Winters	589	9.345647187	10.82528387	5.477492932
Holt-Winters	590	9.350629456	10.6363813	4.943969387
Holt-Winters	591	8.941711589	11.32379863	5.062349095
Holt-Winters	592	8.91787696	11.10034322	5.486127103
Holt-Winters	593	8.526094157	10.96277773	5.243164996
Holt-Winters	594	8.568096534	11.15622452	4.807695858
Holt-Winters	595	8.708906864	10.87970142	4.93103832
Holt-Winters	596	8.522327825	10.8307632	4.878982222
Holt-Winters	597	8.681196926	11.54057594	4.908123541
Holt-Winters	598	9.45720137	11.6134288	5.398523409
Holt-Winters	599	9.182762569	11.27797958	5.424407639
Holt-Winters	600	8.652823081	10.73437585	5.00498716
Holt-Winters	601	8.602840294	11.12679213	5.018217934
Holt-Winters	602	8.998061039	11.00136619	5.612518078
Holt-Winters	603	9.436792825	10.8642214	5.668260163
Holt-Winters	604	8.651048257	11.24169718	4.965096813
Holt-Winters	605	9.210392294	11.49192893	5.564214161
Holt-Winters	606	9.291366971	11.38721979	5.677522797
Holt-Winters	607	8.579404954	11.25254208	5.09602871
Holt-Winters	608	8.816706478	11.25227261	4.81829139
Holt-Winters	609	8.65843474	11.13551488	4.937982433
Holt-Winters	610	9.319100875	11.50405005	5.140852832
Holt-Winters	611	8.689142655	11.57657526	5.777656465
Holt-Winters	612	9.17408891	11.55103763	4.845911673
Holt-Winters	613	8.514035642	11.53611872	5.753780831
Holt-Winters	614	9.200739239	11.24224066	5.388495048
Holt-Winters	615	9.014599814	10.72470632	5.468946998
Holt-Winters	616	9.114187243	10.80001663	5.616817995
Holt-Winters	617	9.159031104	10.78323076	5.754428011
Holt-Winters	618	8.97247867	11.0873425	5.425756777
Holt-Winters	619	8.666356445	11.18687047	5.34126981
Holt-Winters	620	8.94648274	11.51782602	5.554431854
Holt-Winters	621	8.718632543	11.3521029	4.891602813
Holt-Winters	622	8.692256742	11.05172033	5.615617784
Holt-Winters	623	9.057621484	10.99420307	5.522800399
Holt-Winters	624	8.688264593	10.82507923	5.622594793
Holt-Winters	625	8.904587006	11.39790958	4.971856086
Holt-Winters	626	9.172098208	11.33772866	5.214868172
Holt-Winters	627	8.698250252	11.22991398	5.544525563
Holt-Winters	628	9.233416641	11.50025087	4.852816877
Holt-Winters	629	9.501608757	11.34781162	5.501519061
Holt-Winters	630	9.079117206	11.5515128	5.460914841
Holt-Winters	631	8.642215391	11.12125916	4.884590593
Holt-Winters	632	8.832544278	11.10141083	5.708073642
Holt-Winters	633	9.357805309	11.514363	4.983055057
Holt-Winters	634	9.412230854	11.22689934	5.414152611
Holt-Winters	635	8.59849283	11.38558137	5.59639218
Holt-Winters	636	9.125186679	10.99615359	5.07134017
Holt-Winters	637	8.783059804	10.78477749	5.401110593
Holt-Winters	638	8.875950285	11.2407332	5.061632451
Holt-Winters	639	8.89645711	10.63032857	5.595460564
Holt-Winters	640	8.729159353	11.48895863	5.697829191
Holt-Winters	641	9.027656997	10.77252263	5.434139598
Holt-Winters	642	8.576767839	11.53218992	5.117523079
Holt-Winters	643	9.206253127	10.87445062	4.912067925
Holt-Winters	644	8.727774795	10.77943775	4.837824218
Holt-Winters	645	8.951339234	10.78830605	5.074884659
Holt-Winters	646	8.631181996	11.46671128	5.424976095
Holt-Winters	647	9.428450414	10.87495901	4.857853112
Holt-Winters	648	8.510885609	11.14557042	5.235166274
Holt-Winters	649	9.368166137	11.26140992	5.118108766
Holt-Winters	650	8.976745297	11.10096512	5.616034673
Holt-Winters	651	9.096301033	11.27680692	5.575432689
Holt-Winters	652	9.309912675	11.237598	5.212265847
Holt-Winters	653	8.78216179	11.42066378	5.764057578
Holt-Winters	654	9.049836885	11.15799743	5.520934282
Holt-Winters	655	8.848903777	10.63410723	5.616467597
Holt-Winters	656	9.454151917	11.22870674	5.705235304
Holt-Winters	657	8.558164768	11.40789365	5.187574461
Holt-Winters	658	8.777534686	10.93223179	5.133833687
Holt-Winters	659	8.909824863	11.0439863	5.175588084
Holt-Winters	660	8.826506081	11.04485602	5.147009899
Holt-Winters	661	9.493433224	10.73755387	5.000233083
Holt-Winters	662	9.165430338	10.62769851	5.162866401
Holt-Winters	663	8.629874073	11.44428166	5.331964593
Holt-Winters	664	8.970854374	11.41212727	5.307671415
Holt-Winters	665	9.38099549	10.96697181	4.865853538
Holt-Winters	666	8.549192996	10.80435468	4.887852224
Holt-Winters	667	9.450546412	11.35367834	5.666170506
Holt-Winters	668	8.721594872	11.3496101	5.162606946
Holt-Winters	669	9.27474744	11.36471254	5.383076222
Holt-Winters	670	9.159706304	11.14952142	5.274690375
Holt-Winters	671	9.172447146	11.28117417	5.40221138
Holt-Winters	672	9.501347056	11.02804441	5.680103836
Holt-Winters	673	9.192906173	11.02384803	5.461364339
Holt-Winters	674	9.442893329	10.68962438	4.990813578
Holt-Winters	675	8.626127806	11.3900033	5.278341422
Holt-Winters	676	8.9280138	11.14174925	5.335155845
Holt-Winters	677	9.245601657	11.14566841	5.503898789
Holt-Winters	678	9.036601004	11.24039921	5.055569286
Holt-Winters	679	9.12804677	11.44589898	5.640467863
Holt-Winters	680	9.104449451	11.18987946	5.503127872
Holt-Winters	681	8.645345067	10.88016318	5.553406901
Holt-Winters	682	8.843149086	11.19104476	5.06274398
Holt-Winters	683	9.308122262	11.17907433	4.813431167
Holt-Winters	684	8.861323358	10.88837725	5.392287839
Holt-Winters	685	9.163920972	11.51394149	5.676647253
Holt-Winters	686	9.036639609	10.85780887	5.571056021
Holt-Winters	687	8.97296277	11.14456168	5.203336686
Holt-Winters	688	9.01488073	11.12489134	5.526844936
Holt-Winters	689	8.895073611	11.08458637	5.575256903
Holt-Winters	690	9.002410219	11.13231823	4.813337086
Holt-Winters	691	8.927946388	10.78981778	5.589369174
Holt-Winters	692	8.74750599	11.1817115	5.540373841
Holt-Winters	693	8.856718755	10.76432293	5.721120962
Holt-Winters	694	8.60897088	10.99851934	5.497828375
Holt-Winters	695	9.284665305	11.57450626	4.879047787
Holt-Winters	696	8.553762342	10.93914803	5.175990436
Holt-Winters	697	8.70115076	11.52886584	4.881306138
Holt-Winters	698	9.095915447	11.41576035	5.344127992
Holt-Winters	699	8.887113618	11.2303271	5.175488966
Holt-Winters	700	9.10494315	10.90912028	5.21344758
Holt-Winters	701	9.44491694	10.77157713	5.336478358
Holt-Winters	702	9.152494722	11.29315287	4.87648732
Holt-Winters	703	8.82352311	11.24060604	5.148003596
Holt-Winters	704	9.068259833	11.6090305	5.742620186
Holt-Winters	705	9.491637003	11.05032642	5.129629892
Holt-Winters	706	8.619375213	10.65362864	5.04731238
Holt-Winters	707	9.373140251	11.46304261	5.047934207
Holt-Winters	708	9.470906459	11.02519234	5.515442802
Holt-Winters	709	8.78849951	11.46421881	5.433087833
Holt-Winters	710	8.998524021	11.32509513	5.488575212
Holt-Winters	711	8.614852154	11.43757621	5.250280477
Holt-Winters	712	9.324615243	11.00896873	5.034905015
Holt-Winters	713	8.561056824	11.01569449	4.884736832
Holt-Winters	714	8.885037146	10.92362737	5.333193355
Holt-Winters	715	8.892324575	11.41491486	5.553202773
Holt-Winters	716	8.907448963	10.94814901	5.1721369
Holt-Winters	717	8.960161032	11.59126253	5.249806398
Holt-Winters	718	9.473077131	11.2360297	5.105941243
Holt-Winters	719	8.73897078	11.28478997	4.964760545
Holt-Winters	720	8.552383808	10.85942911	5.642288884
Holt-Winters	721	8.743023281	11.6013428	5.441015724
Holt-Winters	722	8.636832054	11.49517441	4.870410368
Holt-Winters	723	8.829369396	10.74928813	5.77877087
Holt-Winters	724	9.38091557	11.42786008	5.234207539
Holt-Winters	725	8.690590804	11.02531968	4.99835014
Holt-Winters	726	9.318153872	11.12250989	5.407795614
Holt-Winters	727	9.330073315	10.85469629	5.251751467
Holt-Winters	728	8.820977823	11.23792096	4.846874096
Holt-Winters	729	9.463405771	10.97550116	4.928503224
Holt-Winters	730	9.181928497	11.46235732	5.461963422
Holt-Winters	731	8.887215201	11.25089096	5.585126665
Holt-Winters	732	9.241943029	11.28098971	5.130440184
Holt-Winters	733	9.400664836	11.50367235	5.777220765
Holt-Winters	734	8.98026576	10.85506879	5.525195294
Holt-Winters	735	9.174294303	11.24974583	5.129914595
Holt-Winters	736	9.109921135	11.3900528	5.048260554
Holt-Winters	737	8.975659221	11.26785683	5.714432738
Holt-Winters	738	9.448335914	11.34817696	5.283198055
Holt-Winters	739	9.074435696	10.95713188	5.412389861
Holt-Winters	740	8.662579017	10.773339	5.022739662
Holt-Winters	741	8.760646079	11.51187023	5.790179353
Holt-Winters	742	9.168966784	10.77632285	4.881628877
Holt-Winters	743	9.020441958	11.41457991	5.093081485
Holt-Winters	744	8.7113451	10.75231518	4.897996473
Holt-Winters	745	9.35662177	11.20303543	4.836198469
Holt-Winters	746	9.3915085	10.66305877	5.366051265
Holt-Winters	747	9.059735665	11.37108293	5.098682299
Holt-Winters	748	8.878429125	11.09985593	5.573671106
Holt-Winters	749	9.342061801	11.01038929	5.62763747
Holt-Winters	750	9.28376932	10.77512839	5.639095769
Holt-Winters	751	8.902674054	10.90547819	5.575808214
Holt-Winters	752	8.6967661	10.95147971	5.065093082
Holt-Winters	753	8.896839755	11.60145975	5.089185577
Holt-Winters	754	8.748830256	10.66543884	5.685827534
Holt-Winters	755	9.435733708	11.27919468	5.563665273
Holt-Winters	756	8.816374517	11.12536286	5.118810048
Holt-Winters	757	9.271645818	10.86318379	5.721016848
Holt-Winters	758	8.985042205	10.7945192	5.695055735
Holt-Winters	759	9.300345754	11.46441088	5.337838175
Holt-Winters	760	9.425063949	11.13507933	5.448495703
Holt-Winters	761	9.001197131	11.0306738	5.103696863
Holt-Winters	762	8.808454936	10.69076021	4.982425319
Holt-Winters	763	8.622233928	10.66170228	5.155915958
Holt-Winters	764	9.249132894	11.51783554	5.643134015
Holt-Winters	765	9.029256604	11.41896078	5.074170979
Holt-Winters	766	9.203553852	11.44302833	5.448121101
Holt-Winters	767	8.929072708	10.77788281	5.00730029
Holt-Winters	768	8.967765442	11.35727503	5.357853855
Holt-Winters	769	8.960979441	11.53669125	4.92086892
Holt-Winters	770	9.403739295	11.30875613	5.192974054
Holt-Winters	771	9.318495172	10.87115417	4.885665917
Holt-Winters	772	9.252771913	11.18133352	5.600653008
Holt-Winters	773	9.030580817	11.03366893	5.377803821
Holt-Winters	774	9.435553209	11.11521803	5.655157325
Holt-Winters	775	9.025954669	11.19511571	5.062768836
Holt-Winters	776	9.136943672	10.62293567	5.58115117
Holt-Winters	777	9.307271064	10.85487775	5.15587559
Holt-Winters	778	9.427316542	10.62115808	5.772064398
Holt-Winters	779	9.447560835	10.98978958	5.585101953
Holt-Winters	780	8.686080537	10.83587173	4.989920554
Holt-Winters	781	9.464798032	10.76399814	5.029944474
Holt-Winters	782	9.238528169	11.08781071	5.500813595
Holt-Winters	783	9.283275527	11.09846037	5.26022938
Holt-Winters	784	8.658984633	11.34272633	5.067615681
Holt-Winters	785	9.364560604	10.6316918	5.489989562
Holt-Winters	786	9.191796095	11.00056564	5.037682948
Holt-Winters	787	9.136772051	11.558024	5.377793532
Holt-Winters	788	9.160074206	11.00585484	5.21546843
Holt-Winters	789	9.248641594	10.99614566	5.478080407
Holt-Winters	790	9.23861104	11.08260725	5.732104926
Holt-Winters	791	9.183131045	10.94610338	5.726375735
Holt-Winters	792	8.531646019	11.2098573	5.65650506
Holt-Winters	793	9.099370135	10.85101039	5.505130964
Holt-Winters	794	9.082174513	11.43822913	5.397780732
Holt-Winters	795	8.883180498	10.91601218	4.85152373
Holt-Winters	796	8.743923745	10.96008752	5.1903975
Holt-Winters	797	9.071115954	11.34931789	5.002633268
Holt-Winters	798	8.594028389	10.89076274	5.428264852
Holt-Winters	799	8.906050342	10.7937226	4.817986615
Holt-Winters	800	9.198165077	11.24085884	5.037587167
Holt-Winters	801	9.210209123	10.90526309	4.966088842
Holt-Winters	802	8.77094613	11.20225883	4.972253532
Holt-Winters	803	8.686569689	11.14000274	5.406211758
Holt-Winters	804	9.445224961	11.5974754	5.546476869
Holt-Winters	805	9.235892942	10.78884852	4.923959295
Holt-Winters	806	8.945570605	10.80309764	5.25802218
Holt-Winters	807	8.872955673	11.30289722	5.098721034
Holt-Winters	808	9.025258332	10.74844336	5.024043543
Holt-Winters	809	9.117605964	11.47279741	5.212474222
Holt-Winters	810	8.745301761	11.02617771	5.039674145
Holt-Winters	811	9.477847508	11.08664468	5.704169071
Holt-Winters	812	9.474573865	11.16727217	4.935323944
Holt-Winters	813	9.354807963	11.15496886	5.747569836
Holt-Winters	814	8.649129884	11.17971488	5.031683656
Holt-Winters	815	9.096340762	11.31914826	4.864051561
Holt-Winters	816	9.363217913	11.13998076	5.744728947
Holt-Winters	817	8.702716262	10.79922086	5.437898731
Holt-Winters	818	9.013432326	11.58458075	5.223045047
Holt-Winters	819	8.771270777	11.10717252	5.006405442
Holt-Winters	820	8.98363219	11.12556277	4.882256516
Holt-Winters	821	8.760954288	11.12256006	5.205626996
Holt-Winters	822	8.510446309	10.87200493	5.085068763
Holt-Winters	823	9.256843801	11.22119819	5.026380614
Holt-Winters	824	9.120432031	10.96758533	5.420120376
Holt-Winters	825	8.669101095	11.61124208	5.413712061
Holt-Winters	826	8.78695143	10.74015018	5.185581265
Holt-Winters	827	9.464310537	10.88353241	5.758218839
Holt-Winters	828	9.272802802	11.54485135	5.140181234
Holt-Winters	829	9.202614898	11.58894718	4.959033842
Holt-Winters	830	8.708328702	11.06640988	4.993037399
Holt-Winters	831	8.976554707	10.83198923	5.347798708
Holt-Winters	832	9.38333982	10.89472541	5.62867223
Holt-Winters	833	9.000457503	11.43651614	4.989439256
Holt-Winters	834	8.912916818	11.21161587	5.114368247
Holt-Winters	835	9.109355134	11.06939319	5.040684377
Holt-Winters	836	8.870771197	10.86830058	5.708793825
Holt-Winters	837	8.647890839	11.39682931	5.009859877
Holt-Winters	838	9.403769046	11.3452841	5.320795361
Holt-Winters	839	9.254225508	10.71607681	4.910696983
Holt-Winters	840	9.39827373	11.3281949	5.133055471
Holt-Winters	841	9.381442657	11.11607777	5.036959511
Holt-Winters	842	9.471400332	10.7435192	4.889740955
Holt-Winters	843	9.348290772	11.32357588	5.56900238
Holt-Winters	844	9.163105184	11.21688542	5.676392469
Holt-Winters	845	8.655192821	11.47524644	4.839541182
Holt-Winters	846	9.029963506	10.73645414	5.45771763
Holt-Winters	847	9.134004091	11.60513565	5.54801065
Holt-Winters	848	8.730195592	10.76248585	5.243003458
Holt-Winters	849	9.145370689	10.77470503	5.196676516
Holt-Winters	850	9.380370932	11.04892051	5.399962811
Holt-Winters	851	8.6411778	10.9980257	4.943249785
Holt-Winters	852	8.910849425	11.1778603	5.397298939
Holt-Winters	853	9.446425475	10.8591183	5.5972332
Holt-Winters	854	8.695886222	11.2016177	4.811558468
Holt-Winters	855	9.166796745	11.05958027	5.111970126
Holt-Winters	856	9.445043817	10.65503655	4.948028817
Holt-Winters	857	8.91946751	11.40085908	5.496009099
Holt-Winters	858	8.548704499	11.53188397	4.819992436
Holt-Winters	859	8.728089196	10.99683003	5.798858468
Holt-Winters	860	9.284836821	10.74307287	4.942338647
Holt-Winters	861	8.948822723	11.33728488	5.267672603
Holt-Winters	862	8.885104895	11.12976177	5.710674375
Holt-Winters	863	8.75606508	11.17261239	5.608698989
Holt-Winters	864	9.28018517	10.81806752	5.329437829
Holt-Winters	865	9.120313408	10.86967683	5.198341819
Holt-Winters	866	9.011564795	11.23077026	5.208421706
Holt-Winters	867	8.593122299	10.72198039	4.957619014
Holt-Winters	868	8.681506127	11.02274297	5.793347162
Holt-Winters	869	8.704662725	10.97505329	5.32010438
Holt-Winters	870	8.774075	11.20440517	5.325877645
Holt-Winters	871	9.161276028	11.2829091	5.457500085
Holt-Winters	872	9.015542235	10.72170973	5.698272055
Holt-Winters	873	9.50054102	11.15180474	4.919911214
Holt-Winters	874	8.740850727	11.58033391	4.885367939
Holt-Winters	875	9.468902635	10.94155014	4.886383305
Holt-Winters	876	8.822821725	10.87000626	5.40186602
Holt-Winters	877	8.637575069	10.80970555	5.636794697
Holt-Winters	878	8.861440345	11.07848624	5.273846252
Holt-Winters	879	9.093088405	11.47868098	5.716769024
Holt-Winters	880	9.179466346	10.8013081	5.69398564
Holt-Winters	881	9.213948591	11.3426774	4.908739433
Holt-Winters	882	9.303868286	11.43203928	5.311656944
Holt-Winters	883	8.987353468	11.55605035	5.188998949
Holt-Winters	884	8.779267564	11.48844125	5.388552061
Holt-Winters	885	9.325993457	11.47997342	5.132076778
Holt-Winters	886	9.008074601	10.73848765	5.617056213
Holt-Winters	887	8.775984976	11.27923957	4.834592841
Holt-Winters	888	9.205818661	10.99256001	5.120939911
Holt-Winters	889	9.380570316	11.00851693	5.231835336
Holt-Winters	890	8.60731897	10.96980796	5.474417013
Holt-Winters	891	9.479774911	11.18092104	4.964769188
Holt-Winters	892	9.246460019	10.71319619	5.43445991
Holt-Winters	893	9.326562805	10.89527407	5.348326214
Holt-Winters	894	9.373453457	11.01680121	5.647385186
Holt-Winters	895	8.579018334	10.81258494	5.444679098
Holt-Winters	896	8.583377124	11.25264636	4.850655422
Holt-Winters	897	9.366530358	10.96118573	5.031804376
Holt-Winters	898	9.315931612	11.59098416	4.965129014
Holt-Winters	899	9.048567237	10.80769258	5.368909075
Holt-Winters	900	8.815604473	10.96240397	5.164516069
Holt-Winters	901	8.557233096	11.29207403	4.999342727
Holt-Winters	902	8.535403604	11.207126	5.701518169
Holt-Winters	903	9.22445239	11.37005831	5.216383927
Holt-Winters	904	9.145596488	11.12503563	5.775806023
Holt-Winters	905	8.688056426	10.93557461	5.267515796
Holt-Winters	906	8.639998731	11.16386753	5.682959451
Holt-Winters	907	9.128000766	10.86874017	5.763874035
Holt-Winters	908	9.146560748	10.93623169	5.469803994
Holt-Winters	909	9.418799117	11.02133188	5.461793609
Holt-Winters	910	8.912389054	10.87611257	5.622247376
Holt-Winters	911	9.417058884	11.04708232	5.437290067
Holt-Winters	912	9.166944291	11.58730916	5.622140288
Holt-Winters	913	9.403637326	11.41466879	5.733957025
Holt-Winters	914	8.954125301	11.12458495	5.476351853
Holt-Winters	915	9.144791689	10.95875052	5.592184611
Holt-Winters	916	9.398059616	11.26394713	4.841370576
Holt-Winters	917	8.952489897	10.7883874	5.703345187
Holt-Winters	918	8.791222671	10.77487302	5.579111581
Holt-Winters	919	9.071171231	11.11412631	5.615231739
Holt-Winters	920	8.638103007	11.31403722	5.405872654
Holt-Winters	921	9.481685527	11.17402294	5.084605052
Holt-Winters	922	9.109337511	11.35305102	5.644728665
Holt-Winters	923	8.996649975	11.5083562	5.141158712
Holt-Winters	924	8.536318424	11.27540029	4.851910018
Holt-Winters	925	9.33584642	11.05879597	5.691444739
Holt-Winters	926	8.730855637	10.71707447	5.567185829
Holt-Winters	927	8.767674478	10.86170642	4.81314736
Holt-Winters	928	8.61879205	11.33571398	5.046321548
Holt-Winters	929	8.666789382	11.19349923	5.679673972
Holt-Winters	930	8.917865032	10.94110074	5.105773362
Holt-Winters	931	9.087112928	11.13702656	4.847321139
Holt-Winters	932	8.993334309	11.34669994	5.346606478
Holt-Winters	933	8.603774591	11.23938346	5.652132995
Holt-Winters	934	8.969088053	11.60783989	5.251632331
Holt-Winters	935	8.854180781	10.94060057	5.556610133
Holt-Winters	936	8.583980465	11.53181581	5.626355532
Holt-Winters	937	9.074341714	11.17412583	4.974971151
Holt-Winters	938	9.025611468	10.89756655	5.536403183
Holt-Winters	939	8.837978915	11.49773416	5.656158278
Holt-Winters	940	8.740806453	11.47242587	5.047301699
Holt-Winters	941	8.924956134	11.54116967	5.475324992
Holt-Winters	942	9.366680314	11.31697897	5.327186937
Holt-Winters	943	9.417883478	11.27189493	4.801325415
Holt-Winters	944	9.395201902	10.81447421	5.77244398
Holt-Winters	945	9.426950798	10.66851016	5.2085559
Holt-Winters	946	8.588752385	11.17156794	4.919335358
Holt-Winters	947	8.95779632	11.35025177	5.672638157
Holt-Winters	948	8.532967918	11.24943567	5.790666432
Holt-Winters	949	8.662410059	11.04698856	5.578620231
Holt-Winters	950	9.192076848	10.75752021	5.796592892
Holt-Winters	951	8.745518839	11.61124264	4.817663306
Holt-Winters	952	8.939335879	11.50400176	5.677162153
Holt-Winters	953	8.813954542	11.22909863	5.226460737
Holt-Winters	954	9.219421041	10.81137261	5.642304267
Holt-Winters	955	9.005060244	10.7989586	5.284086548
Holt-Winters	956	9.112927372	10.71642968	5.774365134
Holt-Winters	957	9.282637175	11.19294415	5.419999467
Holt-Winters	958	8.513135239	10.67971875	5.74953349
Holt-Winters	959	9.454167126	11.38787356	5.480278519
Holt-Winters	960	8.645443795	11.28395574	5.116317984
Holt-Winters	961	9.042150538	11.25689469	4.897468162
Holt-Winters	962	8.634469986	11.07742198	5.292484688
Holt-Winters	963	8.959714004	10.88918629	5.468710706
Holt-Winters	964	9.307411227	11.17743426	5.038590884
Holt-Winters	965	8.976491831	11.3832499	5.10020484
Holt-Winters	966	8.546606391	10.80914284	5.666320809
Holt-Winters	967	9.142462102	11.13052944	5.106083602
Holt-Winters	968	9.470392617	11.58989921	5.745637108
Holt-Winters	969	9.284418672	10.87264661	5.367198988
Holt-Winters	970	9.490982376	11.18951086	5.163112685
Holt-Winters	971	8.575595729	11.03877368	5.300869875
Holt-Winters	972	9.301979506	10.72436841	4.872062563
Holt-Winters	973	9.457616094	11.32074681	5.135319779
Holt-Winters	974	8.995224988	11.31880696	5.395707951
Holt-Winters	975	9.436322815	10.86031544	4.933759798
Holt-Winters	976	8.628855615	10.71418639	5.578221132
Holt-Winters	977	8.637195538	10.82723868	5.035943346
Holt-Winters	978	8.81918157	10.97449978	5.729575808
Holt-Winters	979	9.191117145	10.76600993	5.45394829
Holt-Winters	980	9.138137603	11.07445997	5.602705434
Holt-Winters	981	9.40877845	11.53975496	5.115712991
Holt-Winters	982	8.979282375	11.1033904	4.987291834
Holt-Winters	983	9.166874851	11.05443912	5.260563701
Holt-Winters	984	8.582098394	10.66620819	5.485663378
Holt-Winters	985	9.487838551	10.96733236	5.334893719
Holt-Winters	986	8.726272734	10.96339414	5.474848729
Holt-Winters	987	9.508836923	11.11246677	5.106538808
Holt-Winters	988	9.361197875	11.1449554	5.310579714
Holt-Winters	989	8.674400004	11.60889805	5.723114545
Holt-Winters	990	8.710482993	11.22204063	4.969236145
Holt-Winters	991	8.608001081	10.83058803	5.082565288
Holt-Winters	992	8.915444946	10.86498057	5.243959859
Holt-Winters	993	9.129561805	11.50807269	5.172340845
Holt-Winters	994	8.732820226	10.78297572	4.87767649
Holt-Winters	995	8.811983807	11.40824014	5.337257425
Holt-Winters	996	8.618540408	10.6238189	5.624349112
Holt-Winters	997	8.543349188	11.49545306	4.895544548
Holt-Winters	998	9.220013608	11.57525588	5.423149645
Holt-Winters	999	9.337658402	10.91483546	5.483267219
[truncated: 4,001 more rows]
