# Supplementary material for: Advanced hybrid LSTM-transformer architecture for real-time multi-task prediction in engineering systems
Source: Sci Rep. 2024 Feb 28;14:4890. doi: 10.1038/s41598-024-55483-x (PMC11322354; doi:10.1038/s41598-024-55483-x)
Supplement: Supplementary file 1 — Supplementary Information. [file 41598_2024_55483_MOESM1_ESM.zip › raw data table 2.csv]

Model	Trial	MAE	RMSE	MAPE (%)
ARIMA	1	5.191468591	6.640505506	5.031603619
ARIMA	2	5.66660372	6.971785758	4.793666741
ARIMA	3	5.356263696	7.147356986	4.822206792
ARIMA	4	4.944262138	6.792248595	5.153974162
ARIMA	5	5.262078701	6.952087698	4.798406642
ARIMA	6	5.215364437	6.908702161	4.98188107
ARIMA	7	5.584229735	6.839218208	4.972690913
ARIMA	8	5.603093136	6.492185709	5.233437757
ARIMA	9	5.142763412	7.010959659	4.709473199
ARIMA	10	5.579133925	6.805552951	5.090647696
ARIMA	11	5.655688944	6.791170018	4.719170542
ARIMA	12	5.252811245	6.76899151	4.875874561
ARIMA	13	5.528968998	6.715512578	4.905152057
ARIMA	14	5.503868716	6.851195501	5.016242535
ARIMA	15	5.278517262	7.176503	4.657067566
ARIMA	16	5.267733327	7.147059605	4.690691023
ARIMA	17	5.607459649	6.522082889	5.010734992
ARIMA	18	5.055066953	7.141015176	4.750385386
ARIMA	19	5.322982424	6.655920578	4.692484634
ARIMA	20	5.561370526	6.417857568	4.929065398
ARIMA	21	5.305292331	7.030876647	4.533683444
ARIMA	22	5.303284709	7.004347722	5.26487916
ARIMA	23	5.434514953	7.102824547	5.070810673
ARIMA	24	5.239915336	6.70681727	4.878288178
ARIMA	25	4.93215448	7.05261415	4.867130736
ARIMA	26	5.674080229	7.07083997	4.61243304
ARIMA	27	5.039844792	6.82849158	5.138871295
ARIMA	28	5.314474032	6.826582753	4.899503231
ARIMA	29	5.577832773	7.177784483	4.825592933
ARIMA	30	5.072036326	7.161295009	4.833276643
ARIMA	31	5.626487977	7.111483722	4.785817074
ARIMA	32	5.030394607	7.07678581	4.891668931
ARIMA	33	5.321309305	6.845308389	5.172430496
ARIMA	34	5.126322124	7.157031401	4.653603743
ARIMA	35	5.082655561	6.676846769	4.83252058
ARIMA	36	5.660094554	6.508076052	5.182764852
ARIMA	37	5.332865608	6.600753329	5.149350483
ARIMA	38	5.008110798	6.754438206	4.544511405
ARIMA	39	5.592009069	6.484796967	4.732586081
ARIMA	40	5.562527208	6.986890207	4.794442603
ARIMA	41	5.424007943	7.008924572	5.070388196
ARIMA	42	5.658567001	6.593527716	4.65522726
ARIMA	43	5.59613634	6.765881731	5.111350914
ARIMA	44	5.063367794	7.067471599	4.592487758
ARIMA	45	5.425581612	6.875717	5.265224347
ARIMA	46	5.075576045	6.846525458	5.066427657
ARIMA	47	5.40867903	7.126050263	5.150644681
ARIMA	48	5.225646187	7.038509552	4.835190452
ARIMA	49	5.682852758	6.468612323	4.64889274
ARIMA	50	5.396491568	6.789866613	4.943599802
ARIMA	51	5.628982586	7.175559101	4.767942633
ARIMA	52	5.01932876	6.606722401	4.651283429
ARIMA	53	5.504110387	6.458185676	4.534002584
ARIMA	54	5.220076581	6.778737198	4.780322129
ARIMA	55	5.096364278	7.105884923	4.98274518
ARIMA	56	5.212013557	6.621845264	5.206413393
ARIMA	57	4.963316861	6.981112434	4.509769238
ARIMA	58	5.441098109	6.625326751	4.757012412
ARIMA	59	5.295058884	6.964407465	5.221481059
ARIMA	60	5.638506191	6.692887542	4.552595401
ARIMA	61	5.357665155	7.084469051	5.049111967
ARIMA	62	5.123529013	6.676988229	5.200928476
ARIMA	63	5.017180268	6.501503952	4.957697885
ARIMA	64	4.98956175	6.731699121	4.999784089
ARIMA	65	5.551341874	6.545784799	4.983555286
ARIMA	66	4.99291806	7.10174056	4.850396279
ARIMA	67	5.079032471	6.580919571	4.954419937
ARIMA	68	5.033289016	6.6687397	5.173280839
ARIMA	69	5.584013761	6.534399019	4.539931007
ARIMA	70	5.06656853	6.692963373	4.628715992
ARIMA	71	5.204685135	6.577254546	5.119969857
ARIMA	72	5.19279862	6.507948187	4.783619465
ARIMA	73	5.122045023	6.954209367	5.148854155
ARIMA	74	4.958326783	7.150374051	4.872933345
ARIMA	75	5.404125711	6.878216402	5.100952041
ARIMA	76	5.470793793	6.811287221	5.087987926
ARIMA	77	5.595344786	7.013185224	4.663972384
ARIMA	78	5.2425982	6.721102263	5.288879547
ARIMA	79	5.085436513	6.901423387	5.015029727
ARIMA	80	5.504379543	6.501862361	5.217937748
ARIMA	81	5.625686558	6.441941832	5.045273369
ARIMA	82	5.228729996	6.737046091	4.608375528
ARIMA	83	5.107319592	6.728953931	4.545128444
ARIMA	84	5.685484369	6.429613971	5.08176016
ARIMA	85	5.064896644	7.095520257	5.1364922
ARIMA	86	5.14536821	6.496280657	4.978778487
ARIMA	87	5.684652693	6.510861506	5.159602862
ARIMA	88	4.971416571	6.53174926	4.647943753
ARIMA	89	5.283163716	6.760229456	5.202765375
ARIMA	90	5.035877255	6.619823593	4.995966319
ARIMA	91	5.644049019	6.998445865	4.554170489
ARIMA	92	5.625947898	7.169562227	4.812752684
ARIMA	93	5.087906378	6.682673117	4.71296555
ARIMA	94	5.634539477	6.678760673	4.903209455
ARIMA	95	5.407573725	6.465829014	4.817440246
ARIMA	96	5.436117531	6.791865417	5.27532872
ARIMA	97	5.358044574	7.11513921	5.109440935
ARIMA	98	5.394694002	6.555294988	4.712192284
ARIMA	99	5.044614965	7.099836545	4.81727531
ARIMA	100	5.053948289	6.749839213	4.534532922
ARIMA	101	5.497073224	6.512527832	5.200319343
ARIMA	102	4.92645288	6.745098596	5.262401474
ARIMA	103	4.979448049	6.648979946	5.00287597
ARIMA	104	5.45885764	6.413195077	5.093888954
ARIMA	105	5.697831043	6.512864903	5.211435476
ARIMA	106	5.102089842	7.031763828	5.251575481
ARIMA	107	5.078410573	6.939325528	4.712980158
ARIMA	108	4.973586544	6.431934353	4.974948201
ARIMA	109	5.438309721	6.729816082	4.921256051
ARIMA	110	4.947508227	6.564606219	5.036793549
ARIMA	111	5.258141218	6.437581623	4.933756446
ARIMA	112	4.986210302	6.481748331	5.010966523
ARIMA	113	5.058752467	6.457268218	5.240279183
ARIMA	114	5.086191978	7.151011018	5.293207091
ARIMA	115	5.504866769	7.022619571	4.974502011
ARIMA	116	5.503727881	6.831587751	5.265730702
ARIMA	117	5.180542068	6.38929778	4.92230242
ARIMA	118	5.462536284	7.046073786	4.973742245
ARIMA	119	5.603466906	6.55814216	4.914361581
ARIMA	120	5.354454227	6.788473051	4.526689067
ARIMA	121	5.506020442	6.835645291	4.580863127
ARIMA	122	5.674292692	6.519911708	5.032172204
ARIMA	123	5.660487723	7.039892395	4.667404649
ARIMA	124	5.28652219	7.094308153	5.03261718
ARIMA	125	5.36710877	6.636352245	4.716570667
ARIMA	126	5.275263451	7.096871181	5.018627966
ARIMA	127	5.485665128	6.877983579	4.689413598
ARIMA	128	5.602788157	7.08702468	4.671868668
ARIMA	129	5.718370203	7.053854174	4.773647313
ARIMA	130	5.310976086	6.870433206	4.989095198
ARIMA	131	5.055801568	6.480974966	4.96553466
ARIMA	132	5.526482232	7.099488418	4.694883944
ARIMA	133	5.703594919	7.096413502	5.09462543
ARIMA	134	5.215791284	7.161945471	4.694564516
ARIMA	135	5.36015423	7.156456386	5.285585349
ARIMA	136	5.506046019	6.488493388	4.949952452
ARIMA	137	5.01620204	7.132102291	5.008800426
ARIMA	138	5.568598503	7.055658065	4.839316286
ARIMA	139	5.317009605	7.09766416	4.747603896
ARIMA	140	4.963372139	6.55920106	5.026262085
ARIMA	141	5.004268836	6.522529481	5.012893187
ARIMA	142	5.094100255	6.426716819	4.791400411
ARIMA	143	5.536363249	6.502937927	4.55579993
ARIMA	144	5.534547342	6.949166179	4.754462021
ARIMA	145	5.10896788	7.131114158	5.043338215
ARIMA	146	5.1296159	7.039191732	5.055603916
ARIMA	147	5.112486437	6.489304611	4.626760067
ARIMA	148	5.490238853	6.429130295	5.128026654
ARIMA	149	5.434481355	7.011752768	5.080477153
ARIMA	150	5.068653242	6.987600546	4.90379021
ARIMA	151	5.091839217	7.042789058	5.057458595
ARIMA	152	5.055615213	6.776353775	5.199150817
ARIMA	153	5.281702311	6.906312694	4.738426599
ARIMA	154	5.484675561	7.130556334	5.062188901
ARIMA	155	5.235488018	6.888317802	4.791909558
ARIMA	156	5.062101043	7.139174159	4.9130655
ARIMA	157	5.13705592	6.819809228	4.823134893
ARIMA	158	5.564070771	6.597933291	5.26583961
ARIMA	159	5.376206555	6.938232863	4.787437527
ARIMA	160	4.987180988	6.395624299	4.750362562
ARIMA	161	5.473778155	6.755060953	4.584406857
ARIMA	162	5.70242789	7.000928077	4.782622719
ARIMA	163	5.137956137	7.072809666	5.152553082
ARIMA	164	5.579311983	6.851566303	4.977657875
ARIMA	165	5.412859473	6.858807462	4.932734523
ARIMA	166	5.174833933	6.584937027	5.013075967
ARIMA	167	5.021034093	6.72895212	5.167269848
ARIMA	168	5.32600206	6.46649236	5.278666453
ARIMA	169	5.143375118	6.980524992	4.549146626
ARIMA	170	5.539420004	7.079408722	4.916597168
ARIMA	171	4.973708948	6.774306649	4.679747016
ARIMA	172	5.207572441	6.590646709	5.078864487
ARIMA	173	5.450406786	6.692831387	5.275787119
ARIMA	174	5.611584072	6.656593323	4.736242519
ARIMA	175	5.398049246	6.534623495	5.28536301
ARIMA	176	5.523115923	6.703691838	4.699336711
ARIMA	177	5.002872728	7.107183576	4.724731586
ARIMA	178	5.549329473	6.435903152	5.182631285
ARIMA	179	5.571710223	6.78606922	4.5407605
ARIMA	180	5.61859866	6.847962531	5.010652658
ARIMA	181	5.487584003	6.505023576	5.214822092
ARIMA	182	5.582574659	7.177147453	5.29731399
ARIMA	183	5.075996702	6.512860877	4.753110093
ARIMA	184	5.512268694	6.565677384	4.856175278
ARIMA	185	5.610203647	6.499349235	5.298309132
ARIMA	186	5.030894857	6.421929951	5.137083358
ARIMA	187	5.495175191	6.701646894	4.641551526
ARIMA	188	5.641552819	6.53745966	4.571389236
ARIMA	189	5.328498404	6.573607002	4.963448518
ARIMA	190	5.307386223	7.02742634	5.152500891
ARIMA	191	5.624059726	6.673427109	5.226041221
ARIMA	192	5.122745756	6.594162182	5.116946057
ARIMA	193	5.358214771	6.772702096	4.842976041
ARIMA	194	5.087817532	6.583559332	5.280860945
ARIMA	195	5.271054538	7.043945207	4.893184003
ARIMA	196	5.144602446	6.506074138	5.135690656
ARIMA	197	5.327269339	7.111928481	4.728275878
ARIMA	198	5.659730407	6.945933367	4.6381012
ARIMA	199	5.251114256	6.732747974	4.51353385
ARIMA	200	5.205057144	6.869582683	5.086648652
ARIMA	201	5.380032163	6.769812104	4.607225852
ARIMA	202	4.979060789	6.845199558	4.923982551
ARIMA	203	4.940479714	7.136120018	4.526506455
ARIMA	204	5.522933886	6.416915921	4.863194251
ARIMA	205	5.075588397	7.141404657	4.794926585
ARIMA	206	5.180168444	6.962468683	4.602918445
ARIMA	207	5.020383377	7.088013902	4.859186199
ARIMA	208	5.308751888	6.562399069	5.234167217
ARIMA	209	4.99764374	6.609546112	4.679648195
ARIMA	210	5.041381889	6.564035343	4.626012873
ARIMA	211	5.674686108	6.788247434	4.958945253
ARIMA	212	5.568144055	6.402436953	4.617704728
ARIMA	213	5.254385267	6.411358224	4.813511218
ARIMA	214	5.264696409	6.614963268	5.266748982
ARIMA	215	5.369024151	6.556466162	5.196519222
ARIMA	216	5.689428257	6.763484065	4.618409857
ARIMA	217	5.147597698	6.908426507	5.05921537
ARIMA	218	5.591651199	6.613281217	4.587492934
ARIMA	219	5.600479799	6.536878507	5.046989316
ARIMA	220	5.109086528	6.994825542	5.029983045
ARIMA	221	5.624303378	6.902717365	4.644099025
ARIMA	222	5.585880829	6.906186295	5.260087935
ARIMA	223	5.517524998	7.049004826	5.219615465
ARIMA	224	5.603597561	7.095465789	4.560641972
ARIMA	225	5.437302028	6.780512217	4.545313631
ARIMA	226	5.355304751	6.687000589	5.263615681
ARIMA	227	5.146203569	6.626529475	4.976280687
ARIMA	228	5.144625058	6.637489858	4.933480881
ARIMA	229	5.649850931	7.113292737	5.06564345
ARIMA	230	5.610157115	7.081372753	4.882702642
ARIMA	231	4.951310319	6.967777466	4.867180648
ARIMA	232	5.627369622	7.17498616	4.507645211
ARIMA	233	4.927992339	6.456338334	4.756481888
ARIMA	234	5.573733279	7.156863256	4.553227957
ARIMA	235	5.708576729	6.522928063	4.652349288
ARIMA	236	5.559906269	6.714741037	4.677441723
ARIMA	237	5.28176544	6.974816086	4.781893581
ARIMA	238	5.612145406	7.067115583	4.702904185
ARIMA	239	5.243780164	7.095454051	4.800166005
ARIMA	240	5.688521299	6.973826461	5.232666377
ARIMA	241	4.970494741	6.443740189	4.965016712
ARIMA	242	5.590838701	6.624254245	5.258312668
ARIMA	243	5.590595589	6.52776932	4.724083064
ARIMA	244	5.06559359	6.983335873	4.734518552
ARIMA	245	4.972831493	6.663403453	5.293074187
ARIMA	246	5.368311401	7.082489357	4.653142889
ARIMA	247	5.675921296	7.153401747	4.710462796
ARIMA	248	5.230339055	6.622963798	5.094923458
ARIMA	249	5.474912706	7.039438848	5.153581096
ARIMA	250	5.717346828	6.716752047	4.57206687
ARIMA	251	5.058660896	7.17880159	4.683545872
ARIMA	252	5.081639339	6.501756824	4.990891839
ARIMA	253	5.475239648	6.519883699	4.926950526
ARIMA	254	5.425149484	6.522647758	4.71647169
ARIMA	255	4.95426007	6.949400578	5.183408222
ARIMA	256	5.322554221	6.789634531	4.659609509
ARIMA	257	5.517000133	6.907599543	4.909072931
ARIMA	258	5.069415848	7.089608039	5.055019181
ARIMA	259	5.009748356	7.048964747	4.850739718
ARIMA	260	5.160258273	6.896917377	4.751798014
ARIMA	261	5.571087053	6.935235972	4.703571833
ARIMA	262	5.000060073	6.415413193	5.190151821
ARIMA	263	5.471421631	7.141652091	5.213778366
ARIMA	264	5.533792351	6.824877507	4.617544072
ARIMA	265	5.377922242	7.179569148	5.121698324
ARIMA	266	5.112216239	6.55883237	5.175179752
ARIMA	267	5.211648877	7.07069113	4.88047137
ARIMA	268	5.074495804	6.910310857	5.061095153
ARIMA	269	5.423525987	6.962235454	5.126193009
ARIMA	270	5.308577416	6.516957448	4.563937037
ARIMA	271	5.121570505	7.147971586	4.746620686
ARIMA	272	5.670634915	6.837810671	4.586359984
ARIMA	273	4.938987056	6.726513636	4.660275498
ARIMA	274	5.357813213	6.869565636	4.640292952
ARIMA	275	5.419850096	6.777667973	4.629776036
ARIMA	276	4.998287823	7.112663255	5.002292889
ARIMA	277	5.031247474	7.144612955	4.88691328
ARIMA	278	5.053935499	6.445867169	4.87803335
ARIMA	279	5.41046477	6.670552155	4.674081719
ARIMA	280	5.181301203	6.860953267	4.833577368
ARIMA	281	5.717748386	6.990901523	5.044091553
ARIMA	282	5.096555942	7.125752675	5.108813287
ARIMA	283	5.253352464	6.687641549	5.059037867
ARIMA	284	5.342739213	6.940230506	5.195589678
ARIMA	285	5.529779851	6.579263094	4.54161499
ARIMA	286	5.543993254	6.970662142	5.271519247
ARIMA	287	5.216604299	6.509519144	4.97843012
ARIMA	288	5.65573125	6.858603569	4.502843733
ARIMA	289	5.444880229	6.499679701	5.258739721
ARIMA	290	5.198624532	6.903597272	4.984382617
ARIMA	291	5.088212896	6.483782057	4.738555366
ARIMA	292	5.297204555	6.861652047	5.241450388
ARIMA	293	5.070748271	6.84354278	5.001582991
ARIMA	294	5.303130353	6.888217901	5.229506196
ARIMA	295	5.349941985	6.952573108	5.132202971
ARIMA	296	5.372847635	6.51244186	4.513106813
ARIMA	297	5.468517238	6.876598344	4.704091994
ARIMA	298	5.592997635	7.018758465	4.761194015
ARIMA	299	5.093334157	7.063844953	5.01804621
ARIMA	300	5.574350226	6.700690207	5.093100929
ARIMA	301	5.300226336	6.962973682	4.599844674
ARIMA	302	5.069297534	7.146349278	4.812729579
ARIMA	303	5.338991347	6.641400674	4.937300391
ARIMA	304	5.223925851	6.582225265	4.990368915
ARIMA	305	5.295733169	6.895241292	4.582762497
ARIMA	306	4.992739406	7.002691099	4.839303294
ARIMA	307	5.650660488	6.71347973	4.55043724
ARIMA	308	5.371346843	6.876991008	4.913649272
ARIMA	309	4.943053695	7.004701379	4.507264577
ARIMA	310	5.64976437	6.51877579	5.276435214
ARIMA	311	5.193480601	6.484965583	4.819658299
ARIMA	312	5.512944759	6.926782428	4.65458946
ARIMA	313	5.437056309	6.492714721	4.733783136
ARIMA	314	5.295173734	7.152189399	4.860182478
ARIMA	315	4.995256151	6.956027184	5.266515055
ARIMA	316	5.094178039	7.06348259	5.033762893
ARIMA	317	4.953245284	6.753175271	4.908630592
ARIMA	318	5.588394104	6.593089737	4.717235158
ARIMA	319	5.27542317	6.751296934	4.810610223
ARIMA	320	4.961612284	6.653905538	4.82969488
ARIMA	321	5.513203203	6.45604271	5.229815417
ARIMA	322	5.115336988	7.045568592	4.692366652
ARIMA	323	5.473430839	6.976147642	4.704911636
ARIMA	324	5.025124589	6.814595164	5.280878433
ARIMA	325	5.444296217	6.423947939	4.964930677
ARIMA	326	5.197017527	6.761503918	4.53894633
ARIMA	327	5.145041538	6.550345649	4.594277073
ARIMA	328	5.68389713	7.148475547	4.912024997
ARIMA	329	5.364619243	6.69266693	5.009731908
ARIMA	330	5.468704986	6.885044623	5.1970596
ARIMA	331	5.311903476	7.155579429	5.066905653
ARIMA	332	5.124826409	7.026077898	5.135221833
ARIMA	333	5.372391356	7.043819578	5.043851212
ARIMA	334	4.997693868	6.398134823	5.080133389
ARIMA	335	5.125366318	6.97022646	4.962098325
ARIMA	336	5.492858104	7.045423258	4.867592843
ARIMA	337	5.650855149	6.796494264	4.839580503
ARIMA	338	5.202013117	6.622510596	5.18078424
ARIMA	339	5.084246761	7.044945087	4.981570698
ARIMA	340	4.968179643	6.874356808	5.248573546
ARIMA	341	5.385979391	7.160745607	4.655827177
ARIMA	342	5.547122731	6.748123398	4.797954063
ARIMA	343	5.615531871	6.625999059	4.76849927
ARIMA	344	5.333592452	6.765846592	5.176771802
ARIMA	345	5.293780194	6.760800661	4.976952622
ARIMA	346	5.197699719	6.502778981	5.234925208
ARIMA	347	5.148638935	7.041525236	5.008527685
ARIMA	348	5.338478447	6.578019975	5.031351206
ARIMA	349	5.21866237	6.837674526	4.510420013
ARIMA	350	4.974209457	6.861302742	4.590927554
ARIMA	351	5.370555874	6.999874996	4.600590548
ARIMA	352	5.197810018	6.900277664	4.934573446
ARIMA	353	5.121115808	6.581351462	5.299853125
ARIMA	354	4.951441962	6.48265797	5.203462089
ARIMA	355	5.137398665	6.979928907	4.518446896
ARIMA	356	5.259465218	7.02836937	5.27039877
ARIMA	357	5.33516117	7.151818453	4.669370397
ARIMA	358	5.534293865	6.566740289	4.580412343
ARIMA	359	5.04902575	6.698271295	5.241924166
ARIMA	360	5.020639805	6.908414276	4.596212592
ARIMA	361	5.296868953	7.020106317	5.297662492
ARIMA	362	5.53810294	7.059012532	5.259848142
ARIMA	363	5.283551899	7.170459914	5.179557891
ARIMA	364	5.132591075	7.164265194	4.98325965
ARIMA	365	5.299134396	6.871918257	5.015579677
ARIMA	366	5.371730388	7.008383031	4.688769535
ARIMA	367	5.388754624	7.067017584	5.173919221
ARIMA	368	5.164575936	6.565333345	4.872771312
ARIMA	369	5.425140272	6.96353373	5.112746733
ARIMA	370	5.302229743	6.984424209	5.013286138
ARIMA	371	4.965442919	6.884545065	4.691297698
ARIMA	372	5.715412114	6.916492533	4.636016468
ARIMA	373	5.585830995	6.800852633	4.550734887
ARIMA	374	5.24300907	6.867837457	4.90084921
ARIMA	375	5.247361647	6.740294743	4.981245889
ARIMA	376	4.930809111	6.911150625	5.243504848
ARIMA	377	5.093695046	7.089390193	5.292733356
ARIMA	378	4.946288558	7.043523578	5.229783849
ARIMA	379	5.229296429	6.861519194	4.990116445
ARIMA	380	4.959560687	6.786050797	4.722515794
ARIMA	381	5.161460471	6.468476169	4.978056214
ARIMA	382	5.653901749	6.459922769	5.065586617
ARIMA	383	5.023022041	6.971815675	4.578411729
ARIMA	384	5.514729192	6.757328344	4.792409998
ARIMA	385	5.461112231	6.477691325	5.202632504
ARIMA	386	5.233244151	6.4275218	4.565354338
ARIMA	387	5.249742702	6.453085349	5.097479785
ARIMA	388	5.455127664	6.922022004	4.810170884
ARIMA	389	5.518352563	7.118197761	4.985185138
ARIMA	390	4.955775712	6.692867005	4.753445373
ARIMA	391	5.647390807	6.498020452	4.604465432
ARIMA	392	5.189531068	6.530413244	4.951053576
ARIMA	393	5.658342159	6.83883538	4.872202432
ARIMA	394	5.441301912	6.430428141	4.585897958
ARIMA	395	5.071320679	7.009429782	4.535230958
ARIMA	396	5.136751224	6.768731303	4.679984919
ARIMA	397	5.24662947	7.069197333	4.904835032
ARIMA	398	5.220992097	6.528905888	4.508325434
ARIMA	399	5.370355416	6.709282151	4.747897292
ARIMA	400	5.120068725	6.659854201	4.914202101
ARIMA	401	5.061591272	6.884155265	4.645675528
ARIMA	402	5.260974728	6.802947546	5.049148663
ARIMA	403	5.309672271	6.493288596	5.056157722
ARIMA	404	5.622694618	6.735030373	5.042307651
ARIMA	405	5.490599283	6.424251039	4.843453047
ARIMA	406	5.392360897	6.399954021	4.875251762
ARIMA	407	5.091634334	6.535522667	4.753907436
ARIMA	408	5.394801967	6.890346962	5.040549925
ARIMA	409	5.045942672	6.504643585	5.117630548
ARIMA	410	5.676410504	7.021499416	5.167795218
ARIMA	411	5.204950283	6.820412296	4.923789387
ARIMA	412	5.29478134	6.886071825	4.780534505
ARIMA	413	5.253001996	6.587357575	4.509893317
ARIMA	414	5.068138829	6.541278608	5.185347038
ARIMA	415	5.474645253	6.84233466	4.800477561
ARIMA	416	5.668122831	7.027251153	5.038766141
ARIMA	417	5.251128591	6.803630455	4.694346925
ARIMA	418	5.111185282	6.674172437	4.950688063
ARIMA	419	5.463718345	6.429155879	4.759734906
ARIMA	420	4.961296649	6.677412316	4.784758333
ARIMA	421	4.938113175	6.757376613	4.702572949
ARIMA	422	5.360480053	6.411459664	4.96195871
ARIMA	423	5.175567362	6.538108872	4.938420371
ARIMA	424	5.210271092	6.501131924	4.696322932
ARIMA	425	5.62136438	6.807210011	5.177865745
ARIMA	426	5.560426813	6.411906168	5.261730946
ARIMA	427	5.362857556	7.069359487	5.182646936
ARIMA	428	5.435973699	6.440390914	5.112565855
ARIMA	429	5.618905483	7.071544716	4.673291561
ARIMA	430	5.039265567	6.499158621	5.114476452
ARIMA	431	5.20153331	6.789633415	4.941596425
ARIMA	432	5.608687382	6.48954342	5.263385665
ARIMA	433	5.502133517	7.083441019	5.178524729
ARIMA	434	4.938088434	6.603018061	4.549017047
ARIMA	435	5.235902236	7.131120746	5.119907435
ARIMA	436	5.37281097	6.464002916	5.124116587
ARIMA	437	5.621382755	6.697313809	4.549554344
ARIMA	438	5.24201273	6.742761856	4.89109019
ARIMA	439	5.49658461	6.995187899	4.864377804
ARIMA	440	5.454779347	6.89860536	5.017216937
ARIMA	441	5.267317407	6.893915957	4.70056885
ARIMA	442	5.402858638	6.753303591	4.684391057
ARIMA	443	5.265741567	6.899820743	5.000625724
ARIMA	444	5.41761431	6.650692919	5.160778318
ARIMA	445	5.162687731	6.783409564	5.125617178
ARIMA	446	5.093541211	6.71853088	5.207177759
ARIMA	447	4.974306343	6.78307118	5.159570169
ARIMA	448	5.304204762	6.947621115	4.74665153
ARIMA	449	4.998853349	6.807777709	4.846532785
ARIMA	450	5.22202957	7.085709557	4.916361672
ARIMA	451	5.442630698	6.608325588	5.153275862
ARIMA	452	5.514416493	7.091964241	4.843019477
ARIMA	453	5.025472071	6.713956417	5.247294252
ARIMA	454	5.042384934	7.029081346	4.854822587
ARIMA	455	5.353628311	6.691089366	5.209443399
ARIMA	456	5.137720336	7.039848771	5.015647183
ARIMA	457	5.194135624	7.171322202	4.753109015
ARIMA	458	5.140934726	6.397536679	4.957167796
ARIMA	459	5.634910833	6.630588363	4.899243811
ARIMA	460	5.673492585	7.160065152	4.582645345
ARIMA	461	5.53406841	7.112904934	5.128010741
ARIMA	462	5.05249928	6.803845679	4.546990094
ARIMA	463	5.542157101	7.118570399	4.930028079
ARIMA	464	5.486412094	6.894356541	4.840389826
ARIMA	465	5.381631007	6.694690209	4.537648014
ARIMA	466	5.399900478	6.750025093	5.189139087
ARIMA	467	5.312496316	6.983019394	5.026235586
ARIMA	468	5.334008389	6.592017385	4.607810655
ARIMA	469	5.037605608	7.161787518	4.725891269
ARIMA	470	4.957082002	7.044511063	4.968308681
ARIMA	471	5.533303893	7.129894593	5.237241949
ARIMA	472	5.168519931	6.724282498	4.851475043
ARIMA	473	5.287661857	6.433959066	5.120364105
ARIMA	474	5.714440429	6.991117598	4.743046095
ARIMA	475	5.442832384	7.167177156	5.218555381
ARIMA	476	5.262086634	6.795851093	5.01652449
ARIMA	477	5.238864708	6.415397394	4.580644961
ARIMA	478	5.349186345	7.039837582	4.744737159
ARIMA	479	5.035176455	6.832224462	4.636596728
ARIMA	480	5.318177511	6.470680733	5.275862722
ARIMA	481	5.362134672	6.759905435	5.181994452
ARIMA	482	5.530981552	6.725012685	5.009387703
ARIMA	483	5.282385295	6.902609623	5.120850048
ARIMA	484	5.265780274	6.705143552	5.240042448
ARIMA	485	5.240682445	7.10013112	4.628621074
ARIMA	486	5.096289646	7.017802722	4.515876736
ARIMA	487	5.273764867	7.145035855	4.918881774
ARIMA	488	5.025788748	6.806397325	4.545294011
ARIMA	489	5.447131258	7.134558297	4.832713172
ARIMA	490	5.07599666	6.441168881	4.934668924
ARIMA	491	5.070032415	6.685756753	4.770262775
ARIMA	492	5.16149412	6.921178582	5.044115296
ARIMA	493	5.13592215	6.465149403	5.28336095
ARIMA	494	5.547337112	6.85422417	4.620881808
ARIMA	495	5.024272877	6.545896617	4.617505796
ARIMA	496	5.532020241	6.656016853	5.231810791
ARIMA	497	5.369179473	6.754758075	4.570449535
ARIMA	498	4.941766766	6.628452646	5.039846628
ARIMA	499	5.631475108	7.0380218	4.739660562
ARIMA	500	5.522098581	6.613703492	4.734865
ARIMA	501	5.617886097	6.740197444	5.2645024
ARIMA	502	5.341318272	7.09404664	4.501268152
ARIMA	503	5.671557521	6.689379494	4.927847301
ARIMA	504	5.343119856	6.563894991	4.928392834
ARIMA	505	5.201798337	6.898560194	4.997646252
ARIMA	506	5.464851877	6.40886429	5.080470895
ARIMA	507	5.177298919	6.709619341	4.825801634
ARIMA	508	5.355263952	6.662508626	4.547904054
ARIMA	509	5.561240042	7.148318543	4.734159526
ARIMA	510	5.342812179	6.704234031	4.801880072
ARIMA	511	5.598585798	7.169523241	5.096538996
ARIMA	512	5.44635191	7.012185659	4.704756607
ARIMA	513	5.326073664	6.435152061	4.613853775
ARIMA	514	5.578898137	6.537204313	5.198033874
ARIMA	515	5.54349031	6.792058003	5.127359586
ARIMA	516	5.040937283	6.589915688	4.917839937
ARIMA	517	5.175828303	7.049952126	4.935055981
ARIMA	518	5.220474569	6.541088623	5.202648149
ARIMA	519	5.256574988	6.753222698	5.002203514
ARIMA	520	5.259828186	6.861242027	5.261728886
ARIMA	521	5.122479025	6.569661977	4.575813605
ARIMA	522	5.583268537	6.965264362	4.820000251
ARIMA	523	5.530279189	7.098582678	4.559184711
ARIMA	524	5.314071468	6.535215837	5.008780015
ARIMA	525	5.241504189	7.151070531	4.64318175
ARIMA	526	5.016177026	6.645079121	4.771168005
ARIMA	527	5.258305923	6.681887818	4.784644742
ARIMA	528	5.487053947	6.677498054	4.825150002
ARIMA	529	5.389614451	6.606927314	4.880960553
ARIMA	530	5.005834181	6.481762472	4.876017818
ARIMA	531	5.481631544	6.980861847	4.55882938
ARIMA	532	5.471175836	6.428188391	4.528764973
ARIMA	533	5.055381099	6.916020878	5.143030744
ARIMA	534	5.371667099	6.650713539	5.075735103
ARIMA	535	5.473990422	6.602922064	4.834334633
ARIMA	536	5.39696962	7.108480809	5.076839441
ARIMA	537	5.338126709	7.155137266	4.810216393
ARIMA	538	5.145396886	6.524979599	5.269579181
ARIMA	539	5.383616553	6.85866562	5.08160298
ARIMA	540	5.383177121	6.935757072	4.886358893
ARIMA	541	5.182868594	6.849993487	4.789836652
ARIMA	542	5.42625484	6.980111756	4.670727463
ARIMA	543	5.116740162	6.976679053	5.201674588
ARIMA	544	5.585143793	6.952832796	5.182050311
ARIMA	545	5.416143705	6.456071441	4.905097362
ARIMA	546	5.044686782	6.649821401	4.561323881
ARIMA	547	5.128336729	6.39362501	4.939862837
ARIMA	548	5.621944648	6.809161096	4.579114015
ARIMA	549	5.424661348	6.960150323	5.004870222
ARIMA	550	5.080062526	6.828174552	5.124698069
ARIMA	551	5.310300871	6.878109404	4.939837945
ARIMA	552	5.06763025	6.625303725	4.72416246
ARIMA	553	5.013012726	7.119622734	4.651181867
ARIMA	554	4.945543581	7.016332856	4.939245473
ARIMA	555	5.095561545	6.682177748	4.969518367
ARIMA	556	5.490725981	6.392666262	5.040942009
ARIMA	557	5.066865119	6.916163778	4.846399804
ARIMA	558	5.103678716	6.821780282	4.515530133
ARIMA	559	5.358079568	6.598676079	4.714417375
ARIMA	560	4.928606002	7.173328921	5.020702258
ARIMA	561	5.366109742	6.700481065	5.197365664
ARIMA	562	5.263525639	6.874434119	4.990240978
ARIMA	563	5.362370345	6.397650482	5.069939217
ARIMA	564	4.92945436	6.713645135	4.768615191
ARIMA	565	5.069845834	6.56526812	5.256358645
ARIMA	566	5.625990345	6.435662914	4.910383649
ARIMA	567	5.175238353	6.677210282	4.701184063
ARIMA	568	5.099963468	6.961128309	4.80366547
ARIMA	569	5.590028235	7.053956549	4.794451422
ARIMA	570	5.173978048	6.83219289	4.98430725
ARIMA	571	5.596159052	6.897528096	4.586789248
ARIMA	572	5.633146077	7.024327414	5.189524905
ARIMA	573	5.507063527	6.940130204	4.648111837
ARIMA	574	5.651760134	6.69690181	4.630464515
ARIMA	575	5.404169262	6.430189002	4.776156072
ARIMA	576	5.358628712	6.841066247	5.062487883
ARIMA	577	5.261198915	6.408352479	5.26971968
ARIMA	578	5.026531948	6.956230098	5.100778113
ARIMA	579	5.488998825	6.876005975	4.986907121
ARIMA	580	5.168503582	7.096356001	4.841587256
ARIMA	581	5.013496707	6.486028219	4.913573552
ARIMA	582	5.424322475	7.02738854	4.904063092
ARIMA	583	5.583196475	6.769216102	4.711159235
ARIMA	584	5.712840589	6.58376478	4.504997063
ARIMA	585	5.04559296	6.712632337	5.231187734
ARIMA	586	5.219934541	7.010743806	4.577571214
ARIMA	587	4.93821641	6.962955921	5.19183485
ARIMA	588	5.209867653	6.927184124	4.881417248
ARIMA	589	5.629052645	6.618124199	5.249089208
ARIMA	590	4.935710446	6.689981331	5.056613142
ARIMA	591	5.116308559	6.557755316	4.752483923
ARIMA	592	5.649841445	6.715642487	4.822773148
ARIMA	593	5.546798253	6.383412461	4.722247856
ARIMA	594	5.118316936	6.573945071	4.526621914
ARIMA	595	5.557067951	6.743751457	4.834394013
ARIMA	596	5.040159385	6.458530168	4.766718719
ARIMA	597	5.719258228	6.788418225	5.263184116
ARIMA	598	5.112864777	6.568912559	4.980876372
ARIMA	599	5.7198943	7.047306495	4.706042192
ARIMA	600	4.99224891	6.560824561	4.605818469
ARIMA	601	5.232808536	7.137625908	5.195143364
ARIMA	602	5.230752447	7.014680246	5.101634231
ARIMA	603	5.337031679	6.446932138	5.158194122
ARIMA	604	4.946302625	6.666711096	5.29041191
ARIMA	605	5.500746727	7.147937069	5.24773478
ARIMA	606	5.484604158	6.614248416	5.24108295
ARIMA	607	5.474531119	6.809300889	4.887388371
ARIMA	608	5.417269537	6.826728999	4.622603564
ARIMA	609	4.958222706	6.418993079	5.242287847
ARIMA	610	5.127134228	7.104137971	5.298156836
ARIMA	611	5.298756509	7.047795681	4.865720581
ARIMA	612	5.067382686	6.681420988	4.708154937
ARIMA	613	5.423033302	6.49516159	4.819482251
ARIMA	614	4.956897043	6.458648421	5.067317906
ARIMA	615	5.120193992	6.725999355	4.774102679
ARIMA	616	5.270544394	6.454784893	5.119964612
ARIMA	617	5.118948635	7.100374172	5.156951847
ARIMA	618	5.513671092	6.759562864	5.238978046
ARIMA	619	5.667746264	7.160435238	5.141751907
ARIMA	620	5.153283116	7.168453438	4.956300725
ARIMA	621	5.532241935	6.524814473	5.125065113
ARIMA	622	4.948856625	6.961433065	5.147273848
ARIMA	623	5.320339537	6.665881565	4.990448311
ARIMA	624	5.297342425	6.517627831	5.007975007
ARIMA	625	5.592236447	6.880607965	5.087472748
ARIMA	626	5.137116125	7.058781371	4.606786886
ARIMA	627	5.425788423	6.915050504	4.665394082
ARIMA	628	5.623212447	7.030711655	5.040659799
ARIMA	629	5.684527768	7.002813223	5.114437043
ARIMA	630	5.466495584	6.844389681	4.567093698
ARIMA	631	5.095215909	6.648326643	4.643179175
ARIMA	632	5.005938974	6.724301901	5.105458169
ARIMA	633	5.685243652	6.481295683	4.561688909
ARIMA	634	5.140845804	7.16262184	4.691458045
ARIMA	635	5.669674503	6.606600637	4.682060917
ARIMA	636	5.687639185	7.152963927	5.064761516
ARIMA	637	5.567856989	6.51626723	4.990221351
ARIMA	638	5.237465101	6.807016989	4.715213157
ARIMA	639	5.122736358	6.873305416	4.590075864
ARIMA	640	5.304583816	6.791772293	5.05932605
ARIMA	641	5.336491102	6.390195082	4.597560185
ARIMA	642	5.007390655	6.611409897	4.653071502
ARIMA	643	5.514940015	6.601576122	4.696457557
ARIMA	644	5.681736157	7.097667628	5.094621627
ARIMA	645	5.34060969	6.771008671	4.851855352
ARIMA	646	5.095758132	6.805960366	5.044953481
ARIMA	647	5.27350787	7.031312633	5.215770659
ARIMA	648	5.533297641	7.095257482	4.813519329
ARIMA	649	5.498344033	7.006288151	4.692209147
ARIMA	650	5.247124823	6.801798778	5.041998198
ARIMA	651	5.488352929	6.510909968	4.896865175
ARIMA	652	4.988034443	6.753377097	4.82064989
ARIMA	653	5.647601162	6.6005042	4.644493005
ARIMA	654	5.646154368	6.535097117	4.524116713
ARIMA	655	5.621210294	6.395893097	5.104719349
ARIMA	656	5.122064533	6.695831662	4.884468449
ARIMA	657	5.230738318	6.862395058	5.22342281
ARIMA	658	5.696805409	6.586770997	4.838645887
ARIMA	659	5.63589885	7.143101735	4.974462593
ARIMA	660	4.984201508	7.112622481	4.995347653
ARIMA	661	5.188357077	7.125361245	5.086458343
ARIMA	662	5.206560114	7.059828795	5.037126109
ARIMA	663	5.690485603	6.456411413	5.106865332
ARIMA	664	5.420050424	6.868096742	4.7517205
ARIMA	665	5.15298626	6.899593013	4.502042436
ARIMA	666	5.330106039	6.528980797	5.280471299
ARIMA	667	5.327773639	6.522970887	5.105530269
ARIMA	668	5.165531603	6.988992919	4.799467989
ARIMA	669	5.482293394	7.090881037	4.917153864
ARIMA	670	5.158069411	6.828070129	4.783931028
ARIMA	671	5.240302333	6.946618176	4.986182377
ARIMA	672	5.146854323	6.637429937	4.829308962
ARIMA	673	5.009794917	6.972735141	5.027579502
ARIMA	674	5.69774387	7.114396285	5.023771267
ARIMA	675	5.466017168	6.958693387	5.174040711
ARIMA	676	5.193164745	7.133709982	4.928045176
ARIMA	677	5.181784196	7.046408993	5.198221588
ARIMA	678	5.334944302	6.82321603	4.734502932
ARIMA	679	4.997030105	7.018909778	4.846933166
ARIMA	680	4.995801782	6.667701607	4.973674778
ARIMA	681	4.921889669	6.740077754	4.544293762
ARIMA	682	5.717106274	6.850984527	4.963402599
ARIMA	683	5.410615185	7.094390999	4.977989927
ARIMA	684	5.67397816	6.874868515	4.644671099
ARIMA	685	5.049588823	6.758674865	4.902346723
ARIMA	686	4.922334365	7.026660088	5.131284937
ARIMA	687	4.997754641	6.626106636	4.871992753
ARIMA	688	5.27256495	6.510290643	4.625393585
ARIMA	689	5.013221515	6.433119236	4.947385445
ARIMA	690	5.660558772	7.126206571	5.098879628
ARIMA	691	5.226851629	6.473827896	5.213890166
ARIMA	692	5.35176571	6.973033834	4.771506002
ARIMA	693	5.693676825	7.158449841	5.072948913
ARIMA	694	5.216477193	6.56185143	4.519557865
ARIMA	695	5.265368235	6.702437207	4.544073793
ARIMA	696	5.585483068	6.499324784	5.150356039
ARIMA	697	4.997089431	6.449259975	5.241964885
ARIMA	698	5.664715627	6.702620149	5.285432965
ARIMA	699	5.170330064	6.874833097	4.7830627
ARIMA	700	5.31043766	6.427687275	4.859740584
ARIMA	701	4.946316964	6.429329432	5.060422069
ARIMA	702	5.223618096	6.899005772	4.935133473
ARIMA	703	5.675835753	6.844705867	4.916876461
ARIMA	704	5.320281476	6.96812525	4.938527032
ARIMA	705	5.424899262	6.526543385	5.238375156
ARIMA	706	5.559966183	6.420083306	4.575017721
ARIMA	707	5.152169053	7.121665109	4.555321086
ARIMA	708	5.549837029	6.463740404	5.285750773
ARIMA	709	5.60643323	6.866584234	5.030332734
ARIMA	710	5.398669542	7.133880885	5.254780639
ARIMA	711	5.232265495	6.797163208	4.912243487
ARIMA	712	4.972928683	6.839734023	4.952738732
ARIMA	713	5.141711513	6.79542284	4.575990336
ARIMA	714	5.32770913	6.893011873	5.257032905
ARIMA	715	5.618844401	6.824272793	4.881865397
ARIMA	716	5.023180362	6.8118113	4.799485735
ARIMA	717	4.996361755	6.637894106	5.298325435
ARIMA	718	5.077968663	6.460738698	5.185196342
ARIMA	719	5.649487199	7.161771818	4.61116266
ARIMA	720	5.300750829	6.76247033	4.635703276
ARIMA	721	5.534243704	6.588783212	5.298007532
ARIMA	722	5.076027621	7.044723593	4.937218341
ARIMA	723	5.103407968	6.644987665	5.135694727
ARIMA	724	5.44720917	6.948187564	5.156642549
ARIMA	725	5.393786451	7.145439968	5.099537117
ARIMA	726	5.298435258	6.99941925	4.683175879
ARIMA	727	5.282892766	6.893625598	4.687116475
ARIMA	728	5.600544548	7.005764773	4.839791094
ARIMA	729	5.477300525	6.972963515	4.648706828
ARIMA	730	5.11703906	6.721387386	4.744049551
ARIMA	731	5.023994266	6.987989666	4.812053991
ARIMA	732	4.99531902	6.871782451	4.543423584
ARIMA	733	5.308864045	7.124742963	5.148652626
ARIMA	734	5.638789959	6.423223547	4.857615116
ARIMA	735	5.069206964	6.391143419	4.638790271
ARIMA	736	5.638874439	6.701261902	4.907349146
ARIMA	737	5.09373917	6.666990864	4.902451835
ARIMA	738	4.936426619	6.534442728	5.213941124
ARIMA	739	5.254185601	7.049518456	4.946194153
ARIMA	740	5.442824501	6.763407037	5.057080248
ARIMA	741	5.279314799	6.674431518	4.713246621
ARIMA	742	5.440276655	6.515898248	5.109825556
ARIMA	743	4.96236786	6.410933104	5.018118862
ARIMA	744	5.410688214	6.513222017	5.192513434
ARIMA	745	5.573561909	6.890948089	4.596546047
ARIMA	746	5.078596085	7.053046097	4.596666661
ARIMA	747	5.151728854	6.871182816	4.513292932
ARIMA	748	5.040585064	7.024075423	5.076169646
ARIMA	749	5.117049913	6.451978265	5.03027777
ARIMA	750	5.409528318	6.848765209	4.569408184
ARIMA	751	5.357017347	6.621389292	4.5897505
ARIMA	752	5.361143461	6.51978462	5.142528435
ARIMA	753	5.557436025	6.747066755	5.120265858
ARIMA	754	5.090858938	6.541219411	5.175439741
ARIMA	755	5.044735107	7.133745017	4.827627299
ARIMA	756	5.690060144	7.147027513	5.164182307
ARIMA	757	5.428683497	7.081346763	5.18791769
ARIMA	758	5.242136364	6.976691195	4.975441302
ARIMA	759	5.412333497	6.820182548	5.075918678
ARIMA	760	5.340015756	6.936602097	4.941386956
ARIMA	761	5.105787543	6.719647773	5.245879754
ARIMA	762	5.264269409	7.021920989	5.270471619
ARIMA	763	5.350430711	6.676711328	5.1440687
ARIMA	764	5.414802015	6.98478098	5.106895144
ARIMA	765	5.61983575	7.120439224	5.299389066
ARIMA	766	5.59635522	6.659450058	4.932463991
ARIMA	767	5.191869139	6.809375836	4.52855876
ARIMA	768	5.294357592	6.90421711	4.881350288
ARIMA	769	5.380359392	6.995877132	5.067040442
ARIMA	770	5.091540022	7.090714039	4.744668285
ARIMA	771	5.11168608	7.027383431	4.929863879
ARIMA	772	5.464704593	6.749054858	4.579165629
ARIMA	773	5.344843035	6.908506282	5.071495682
ARIMA	774	5.691403002	6.79618101	4.652243233
ARIMA	775	5.713224681	7.134057344	4.982530907
ARIMA	776	5.407770962	7.014189695	4.950759817
ARIMA	777	5.447344918	6.492056055	5.262593418
ARIMA	778	5.126243172	6.825509984	4.668946767
ARIMA	779	4.94152981	7.070825638	4.745914579
ARIMA	780	5.63026235	6.86241045	5.044858583
ARIMA	781	5.623219695	6.739025356	4.655265212
ARIMA	782	5.55604755	6.564754925	4.959239742
ARIMA	783	5.069122213	7.134119067	5.2111534
ARIMA	784	5.257695005	6.900684738	4.82604637
ARIMA	785	5.141938948	6.800658191	5.169175285
ARIMA	786	5.351186124	7.10837259	4.65258237
ARIMA	787	5.450269257	6.613557683	5.074009543
ARIMA	788	5.679939965	6.781912058	4.537571485
ARIMA	789	5.658755624	6.709997115	4.56607931
ARIMA	790	5.160055274	6.983984058	4.879366352
ARIMA	791	4.969973946	6.915825998	5.061926878
ARIMA	792	5.662607408	6.811899062	4.555513434
ARIMA	793	5.545910399	6.616746735	5.188870726
ARIMA	794	5.136500678	7.119116029	5.182965496
ARIMA	795	5.006623237	6.849462341	4.889739219
ARIMA	796	5.500276629	6.490637846	4.903016849
ARIMA	797	4.996053284	6.785273483	5.2564245
ARIMA	798	4.971629323	6.597751857	4.752215109
ARIMA	799	4.998970037	6.483337562	4.829323521
ARIMA	800	5.26525386	6.920278387	5.12931622
ARIMA	801	5.098555739	6.514342754	4.587548397
ARIMA	802	4.963568257	6.466562569	4.865815551
ARIMA	803	5.695665575	6.6127714	4.562955676
ARIMA	804	5.240498719	6.396520408	4.75171149
ARIMA	805	5.416868433	6.821155544	5.068478471
ARIMA	806	5.282711913	6.730837195	5.027115843
ARIMA	807	5.594780148	6.388143168	4.779947635
ARIMA	808	4.957254891	6.647210925	5.271286849
ARIMA	809	5.490284271	6.655234368	5.178169292
ARIMA	810	5.119484749	6.560366761	4.563757345
ARIMA	811	5.259459814	6.536459509	5.191754927
ARIMA	812	5.503819378	6.846206463	5.154458311
ARIMA	813	5.308001118	6.60364382	4.688830275
ARIMA	814	5.654257857	6.856006028	4.574431711
ARIMA	815	5.642106066	6.979546728	4.607432611
ARIMA	816	5.71570035	6.995147995	5.209678694
ARIMA	817	5.341218382	6.797237371	5.155323696
ARIMA	818	5.235952667	6.441542033	4.776122725
ARIMA	819	4.984031603	6.69232912	4.757508938
ARIMA	820	5.542752666	6.988660171	4.851832614
ARIMA	821	5.31236996	6.806551231	5.117690359
ARIMA	822	5.293732532	6.834740923	4.837226388
ARIMA	823	5.545313196	7.070509735	5.207184086
ARIMA	824	4.940792772	6.706108277	5.206828115
ARIMA	825	5.247382811	6.764612884	5.108747544
ARIMA	826	4.992542263	7.063902417	4.62211664
ARIMA	827	5.683484953	7.068945698	5.248138742
ARIMA	828	5.706381293	6.699662872	4.575599393
ARIMA	829	4.970458735	6.421882553	4.756666612
ARIMA	830	4.982968814	6.570009239	4.807842627
ARIMA	831	5.489873963	6.661169049	4.565958895
ARIMA	832	5.00852644	6.884602436	4.976785175
ARIMA	833	5.308458272	6.424374697	5.192242869
ARIMA	834	5.27363966	7.101118557	4.533081716
ARIMA	835	5.476583977	6.706555434	4.924093241
ARIMA	836	5.302148764	6.881398126	4.841972601
ARIMA	837	5.707163928	6.464545049	4.899148036
ARIMA	838	5.269781922	6.992628741	4.75882508
ARIMA	839	5.231050627	6.504431839	5.257208246
ARIMA	840	5.096660538	6.384983096	4.671033425
ARIMA	841	5.694189591	6.726566565	5.036766337
ARIMA	842	5.401246298	6.958350236	5.044353813
ARIMA	843	5.245500644	7.003997644	5.218974898
ARIMA	844	5.65004258	6.967061009	4.845807753
ARIMA	845	5.708533446	6.77648924	4.717504656
ARIMA	846	5.317553891	6.781053101	4.560171408
ARIMA	847	4.946360613	7.00131902	5.053539813
ARIMA	848	5.085832122	6.70419225	4.816789564
ARIMA	849	5.593488126	6.598378314	4.736378665
ARIMA	850	5.672090717	6.708420653	5.093129202
ARIMA	851	5.185758806	6.985606333	4.881802884
ARIMA	852	5.443377257	6.48091666	4.632921102
ARIMA	853	5.48851614	6.753729201	5.007489202
ARIMA	854	5.487236465	6.516592244	5.257371197
ARIMA	855	5.059021534	6.776160152	4.740052025
ARIMA	856	5.350638852	7.135747987	5.057302312
ARIMA	857	5.627995895	7.110987618	4.771110992
ARIMA	858	5.273277121	7.000711556	4.700714166
ARIMA	859	5.358909343	6.571398434	4.507741769
ARIMA	860	5.43072614	6.610085594	5.092195033
ARIMA	861	5.252151416	6.811285788	4.684564916
ARIMA	862	5.301425204	7.048235046	4.603171823
ARIMA	863	5.389202715	6.9671054	4.759154477
ARIMA	864	5.322084793	7.005977373	4.771653116
ARIMA	865	5.619516249	6.449037782	5.052182151
ARIMA	866	5.490355018	6.966300579	5.036849146
ARIMA	867	5.355599123	6.459038402	5.077052823
ARIMA	868	5.099733468	6.983944547	5.083296422
ARIMA	869	5.37674255	6.749796785	4.888942948
ARIMA	870	5.586745526	7.107334689	4.863954521
ARIMA	871	5.10283765	6.389767344	4.613594288
ARIMA	872	5.154204108	7.179668276	5.273885855
ARIMA	873	5.280997133	6.934020357	5.216551331
ARIMA	874	5.575361288	6.989958794	4.704243437
ARIMA	875	4.951978764	6.673855385	4.647880326
ARIMA	876	5.657688634	6.912525986	5.233046162
ARIMA	877	5.080416214	6.443563798	4.554393077
ARIMA	878	5.624818347	6.434781401	4.594682769
ARIMA	879	5.112649965	6.991790668	4.549101463
ARIMA	880	5.051877603	6.804032339	4.972693771
ARIMA	881	5.118317151	7.081929557	5.237702188
ARIMA	882	5.49226101	6.808421698	4.703389926
ARIMA	883	5.521646022	6.490206508	4.610004755
ARIMA	884	5.337040368	7.020541016	4.694607889
ARIMA	885	5.648501718	6.463304301	5.10591417
ARIMA	886	5.579061186	6.404763332	5.115560624
ARIMA	887	5.255677169	6.650636205	4.569142898
ARIMA	888	5.702709538	6.78323408	4.655027946
ARIMA	889	5.013588827	6.832183852	4.997726885
ARIMA	890	4.99912096	6.951017026	4.963197333
ARIMA	891	5.213846074	6.680931472	5.202627269
ARIMA	892	5.562591435	7.024411896	4.805853072
ARIMA	893	5.495836592	6.95052717	4.592200276
ARIMA	894	5.547456571	6.86380062	5.048048723
ARIMA	895	5.051776083	7.008268264	5.12939333
ARIMA	896	5.546320187	6.777600773	4.670576097
ARIMA	897	5.546058532	6.70201834	4.591217646
ARIMA	898	5.388618367	6.718144773	4.768647219
ARIMA	899	5.717897625	6.851731249	4.50872856
ARIMA	900	5.496232464	7.07753578	4.90288306
ARIMA	901	5.149071645	6.743202088	5.23844625
ARIMA	902	5.482074042	6.422975111	4.602419208
ARIMA	903	5.198986167	6.95932724	4.753899478
ARIMA	904	5.291344451	6.600014375	4.732324988
ARIMA	905	5.248280252	6.927340975	5.041406873
ARIMA	906	5.047975548	6.47844471	4.909235664
ARIMA	907	5.409447463	6.751693006	4.5733146
ARIMA	908	5.067723903	6.62303883	4.667022529
ARIMA	909	5.299228851	6.834302444	4.598952913
ARIMA	910	5.643006183	6.490293851	4.92361245
ARIMA	911	4.922752827	6.764515154	4.853774026
ARIMA	912	4.92992363	6.729620601	4.674756016
ARIMA	913	5.099977933	6.573072754	4.52706221
ARIMA	914	5.603968931	7.121175612	4.530856759
ARIMA	915	5.671581889	7.084728366	4.607779936
ARIMA	916	5.269715673	6.477566418	4.939125591
ARIMA	917	5.484785316	6.494531991	4.956650024
ARIMA	918	5.463418502	6.903761792	4.95048605
ARIMA	919	5.486963842	7.111650995	4.560646016
ARIMA	920	5.022757586	7.068015177	5.234620257
ARIMA	921	5.377691364	6.49871541	4.774409922
ARIMA	922	5.107006345	6.588916287	4.680221107
ARIMA	923	5.182755536	6.772670269	4.778061652
ARIMA	924	5.476458702	6.434670117	5.271267719
ARIMA	925	5.362801704	6.642625985	4.593161598
ARIMA	926	5.305113121	6.788812637	4.877478095
ARIMA	927	5.659997904	6.427110337	4.516506064
ARIMA	928	5.154798799	7.036441086	4.764926739
ARIMA	929	5.192470483	6.908615757	5.054253571
ARIMA	930	5.198376958	6.965668476	5.05263559
ARIMA	931	5.580780962	7.021716883	5.111091488
ARIMA	932	5.388464624	6.843949143	5.024755433
ARIMA	933	5.551219315	6.754038307	4.894241271
ARIMA	934	5.563631531	6.521762639	4.769372623
ARIMA	935	5.333179065	7.079965423	4.947502936
ARIMA	936	4.962625839	6.610789942	5.064852837
ARIMA	937	4.978761455	7.176310105	4.895682659
ARIMA	938	5.409276162	6.571765514	5.14466966
ARIMA	939	5.363229325	6.414868857	5.282660472
ARIMA	940	5.299882901	6.446882827	5.22517984
ARIMA	941	5.000057063	6.697826671	5.237559733
ARIMA	942	5.1810493	6.714371176	5.289789917
ARIMA	943	5.061588081	7.038366203	4.995127977
ARIMA	944	5.249348659	6.825449044	5.082039832
ARIMA	945	5.71504951	6.904694165	4.743058651
ARIMA	946	5.466492118	6.880049269	4.743176537
ARIMA	947	5.003927842	6.775803393	5.223706618
ARIMA	948	5.669545124	6.788153496	5.001789083
ARIMA	949	5.577054342	6.667359625	4.849173766
ARIMA	950	5.494522747	6.49754991	5.292053213
ARIMA	951	5.107172615	6.932257211	5.112062189
ARIMA	952	5.162182739	6.39419912	4.594612358
ARIMA	953	5.383462839	6.502835765	4.763908027
ARIMA	954	5.016296535	6.686205268	4.624859187
ARIMA	955	5.317474709	6.411535019	4.630166545
ARIMA	956	5.594490895	6.618025868	4.837611735
ARIMA	957	5.618548468	6.657465523	5.275870468
ARIMA	958	5.639607848	6.584944229	5.15595426
ARIMA	959	5.094238681	6.461004041	4.982427721
ARIMA	960	5.331670781	7.003286011	4.97651058
ARIMA	961	5.222478654	6.466326142	4.582498958
ARIMA	962	5.585893022	7.123129739	5.048786541
ARIMA	963	5.169541142	6.438449157	4.546492663
ARIMA	964	5.515014478	6.801410877	5.186507588
ARIMA	965	5.299940996	7.066387205	5.062883618
ARIMA	966	5.214465667	6.665235985	5.167920705
ARIMA	967	5.346444582	6.900034144	5.015623867
ARIMA	968	5.129194308	6.978896122	4.744119936
ARIMA	969	5.62905365	7.027960544	4.556344158
ARIMA	970	5.329843785	7.053531711	4.56747057
ARIMA	971	5.584325092	7.101413161	5.092342828
ARIMA	972	5.354209292	7.086205208	4.687777701
ARIMA	973	5.616206269	6.433102521	5.297431956
ARIMA	974	4.995594998	6.658244701	4.527249433
ARIMA	975	5.01889841	6.799543659	4.888932232
ARIMA	976	5.686245511	6.48928135	5.117448226
ARIMA	977	5.633941386	7.00730931	5.207183056
ARIMA	978	4.997626108	7.094210294	5.088251225
ARIMA	979	5.470607997	7.126957893	4.888559683
ARIMA	980	5.424208935	6.574361626	5.032862834
ARIMA	981	4.939935237	6.892963791	4.507260641
ARIMA	982	5.434364948	7.050711064	5.238317762
ARIMA	983	5.485707312	6.60511375	4.89822815
ARIMA	984	5.019365449	6.793211103	5.23167453
ARIMA	985	5.713494043	6.838302535	4.596964686
ARIMA	986	5.662161697	6.488495152	5.107181277
ARIMA	987	5.040651026	6.874248013	4.914840589
ARIMA	988	5.25141354	6.907741566	4.740700176
ARIMA	989	5.616694729	6.454782565	4.643326918
ARIMA	990	5.383757431	6.597735552	5.295432887
ARIMA	991	5.109614351	6.823624921	5.139345048
ARIMA	992	5.711922489	6.733964054	4.771860301
ARIMA	993	5.092798777	6.858801896	5.104287166
ARIMA	994	5.314762854	6.54240363	4.983732423
ARIMA	995	5.01733851	6.916344112	4.766218791
ARIMA	996	5.54749352	6.899172969	4.903173002
ARIMA	997	5.009836827	7.164281105	4.515707759
ARIMA	998	5.241002141	6.733620636	4.688053595
ARIMA	999	5.495733721	6.44444207	5.039301064
ARIMA	1000	5.123796578	6.644108954	5.007863303
Holt-Winters	1	4.984602217	6.432435401	5.02474942
Holt-Winters	2	4.766116582	6.24459394	4.981007586
Holt-Winters	3	4.71029153	6.717416478	4.886694738
Holt-Winters	4	5.180876395	6.338476855	4.961225999
Holt-Winters	5	4.871327166	6.223966976	4.488243477
Holt-Winters	6	5.094617356	6.657421182	4.482169682
Holt-Winters	7	5.415212585	6.421856245	4.506978835
Holt-Winters	8	5.363769784	6.246703096	4.826583599
Holt-Winters	9	5.037728267	6.367883736	4.971906935
Holt-Winters	10	5.220502195	6.166856651	5.040213672
Holt-Winters	11	5.202063676	6.80432326	4.674373557
Holt-Winters	12	4.851304604	6.707106388	4.673476072
Holt-Winters	13	5.326005682	6.270942692	4.874991013
Holt-Winters	14	5.239074071	6.131948354	4.692850322
Holt-Winters	15	4.709640499	6.151638134	4.481213321
Holt-Winters	16	5.099601797	6.218937888	4.965530438
Holt-Winters	17	4.783259424	6.291433475	4.447056437
Holt-Winters	18	4.841093173	6.881556381	4.592966563
Holt-Winters	19	5.069890688	6.279564665	4.430812141
Holt-Winters	20	4.967016037	6.694270726	4.885133977
Holt-Winters	21	5.001251128	6.727322967	4.973626028
Holt-Winters	22	5.346390431	6.85125901	4.554223327
Holt-Winters	23	5.491685861	6.25438311	4.538308645
Holt-Winters	24	4.72705847	6.855186616	4.734966575
Holt-Winters	25	5.323457718	6.752083928	5.031961775
Holt-Winters	26	5.130596524	6.899512111	4.615103121
Holt-Winters	27	4.882712759	6.155424072	4.39988948
Holt-Winters	28	5.469922648	6.723947668	4.698196047
Holt-Winters	29	5.2311779	6.188422473	4.38790071
Holt-Winters	30	5.250200826	6.486237688	4.305097451
Holt-Winters	31	5.253171424	6.363376445	5.017023076
Holt-Winters	32	5.039357782	6.185903011	4.556663957
Holt-Winters	33	4.812960741	6.277869259	4.335078176
Holt-Winters	34	5.245775826	6.448205615	4.780516666
Holt-Winters	35	5.048626922	6.529147806	4.835862218
Holt-Winters	36	5.112657499	6.81929522	4.963736201
Holt-Winters	37	5.428725524	6.252987838	4.923672469
Holt-Winters	38	4.739059329	6.472115813	4.785263347
Holt-Winters	39	5.29782734	6.892697472	4.675106318
Holt-Winters	40	5.181545697	6.658418902	4.44772246
Holt-Winters	41	5.336743347	6.720685044	4.571700627
Holt-Winters	42	5.011108801	6.356102925	4.74549001
Holt-Winters	43	5.346208811	6.793551953	4.738994956
Holt-Winters	44	5.299999123	6.176654395	4.42970947
Holt-Winters	45	5.250433894	6.570508141	4.951042433
Holt-Winters	46	4.704073902	6.825411674	4.832301246
Holt-Winters	47	4.885364492	6.720461742	4.353488572
Holt-Winters	48	5.024197048	6.370541309	4.392024952
Holt-Winters	49	5.477571772	6.126461263	4.445132584
Holt-Winters	50	5.237844831	6.249247176	4.732784545
Holt-Winters	51	5.385052454	6.815596434	4.733539892
Holt-Winters	52	4.976429325	6.810558122	4.589411776
Holt-Winters	53	5.443398282	6.268493273	4.892766272
Holt-Winters	54	4.70122597	6.814551648	4.801132388
Holt-Winters	55	5.380594858	6.748151861	4.928013779
Holt-Winters	56	5.278216983	6.283037666	5.07810574
Holt-Winters	57	4.923897784	6.643825948	5.048374798
Holt-Winters	58	5.344325694	6.724382655	4.605614139
Holt-Winters	59	4.74575539	6.717326458	4.93820076
Holt-Winters	60	5.475623711	6.144882652	4.664078759
Holt-Winters	61	4.801516169	6.613819235	4.338810035
Holt-Winters	62	5.34413018	6.880645744	4.733495791
Holt-Winters	63	5.439029766	6.501042237	4.767079694
Holt-Winters	64	5.200878464	6.446862683	4.503033733
Holt-Winters	65	5.466334887	6.402798643	4.569838217
Holt-Winters	66	5.498771916	6.570223598	4.502313129
Holt-Winters	67	5.15540243	6.52351654	4.73192105
Holt-Winters	68	5.034686319	6.847546663	4.687623104
Holt-Winters	69	4.93229593	6.81721882	4.857017114
Holt-Winters	70	5.037124351	6.404334794	4.480623742
Holt-Winters	71	5.25312981	6.751381014	4.82374511
Holt-Winters	72	5.44412826	6.138281112	4.878401074
Holt-Winters	73	5.300436308	6.881344682	4.616897582
Holt-Winters	74	4.852953166	6.885425298	5.089811659
Holt-Winters	75	4.994533116	6.400988279	4.750791048
Holt-Winters	76	5.406700706	6.560913478	4.86267353
Holt-Winters	77	5.179642545	6.637270878	4.796412338
Holt-Winters	78	5.416962855	6.719286612	4.598889923
Holt-Winters	79	4.927852755	6.267493981	4.490717003
Holt-Winters	80	4.726716781	6.298745518	4.865818013
Holt-Winters	81	5.071067278	6.406061146	4.487504427
Holt-Winters	82	5.451834743	6.782056841	4.530532221
Holt-Winters	83	5.218975716	6.453959689	4.409221654
Holt-Winters	84	5.103048081	6.842552929	4.484380541
Holt-Winters	85	4.781680779	6.317997225	5.005852721
Holt-Winters	86	4.897230054	6.620844941	4.956453452
Holt-Winters	87	5.264590984	6.40205374	4.756468358
Holt-Winters	88	4.744050841	6.652374341	4.354245326
Holt-Winters	89	5.303983181	6.751983507	4.783154745
Holt-Winters	90	5.136225319	6.190450033	4.936522522
Holt-Winters	91	5.494549631	6.81196818	4.949215245
Holt-Winters	92	5.462132045	6.301207042	4.828403059
Holt-Winters	93	5.005336935	6.271747732	4.999223955
Holt-Winters	94	4.990844849	6.566523232	4.31915039
Holt-Winters	95	5.316194339	6.269203267	4.931624562
Holt-Winters	96	4.925966753	6.257295373	4.486240326
Holt-Winters	97	4.921891611	6.50081816	4.80123477
Holt-Winters	98	4.949736953	6.108943806	4.665672349
Holt-Winters	99	4.894144457	6.857965542	4.54570597
Holt-Winters	100	5.44946218	6.655379899	4.891468719
Holt-Winters	101	5.005299383	6.746714131	4.422154149
Holt-Winters	102	5.382741856	6.227318973	4.546643089
Holt-Winters	103	4.940014158	6.892143602	4.974619014
Holt-Winters	104	5.235699901	6.757458246	4.744072354
Holt-Winters	105	5.170075436	6.768638412	4.868615472
Holt-Winters	106	5.005031827	6.30747056	4.758913393
Holt-Winters	107	5.089447729	6.396206553	4.525579989
Holt-Winters	108	5.25549679	6.664163502	4.892104351
Holt-Winters	109	5.283551801	6.808573644	4.514148084
Holt-Winters	110	4.914409411	6.143588277	4.510405188
Holt-Winters	111	5.180649377	6.887104267	4.874817621
Holt-Winters	112	5.236639408	6.403255568	4.797358646
Holt-Winters	113	5.390932345	6.584746856	4.86353615
Holt-Winters	114	4.876624494	6.814665826	4.517860393
Holt-Winters	115	5.229231208	6.837570057	5.008411068
Holt-Winters	116	4.784458936	6.609131182	4.950559166
Holt-Winters	117	5.319495012	6.246505046	4.346614194
Holt-Winters	118	5.08506156	6.148906682	4.631404328
Holt-Winters	119	4.815270565	6.289581481	4.905975474
Holt-Winters	120	5.091256248	6.551614076	4.954670725
Holt-Winters	121	4.767307925	6.849381399	4.448270018
Holt-Winters	122	4.828043359	6.673177038	4.455834313
Holt-Winters	123	5.113987946	6.646477609	4.591354658
Holt-Winters	124	5.318255563	6.233172227	4.986004353
Holt-Winters	125	4.992729492	6.42397399	5.024551896
Holt-Winters	126	4.765364659	6.854807692	4.407228153
Holt-Winters	127	5.439656004	6.198274944	4.832528893
Holt-Winters	128	5.00470012	6.291465187	4.339124156
Holt-Winters	129	5.29814799	6.840744463	5.091414754
Holt-Winters	130	5.38035645	6.376095943	4.920983007
Holt-Winters	131	5.081999093	6.159124332	4.570898338
Holt-Winters	132	5.245149592	6.885557937	4.851609437
Holt-Winters	133	5.454616305	6.368372905	4.61997383
Holt-Winters	134	5.112677582	6.856507153	4.497188479
Holt-Winters	135	5.229189485	6.787399118	4.337391203
Holt-Winters	136	5.329950429	6.188188283	4.983391109
Holt-Winters	137	5.130936517	6.130353229	4.357109423
Holt-Winters	138	4.991405709	6.172233652	4.365697054
Holt-Winters	139	5.342730454	6.320994709	5.062128906
Holt-Winters	140	4.861493092	6.260322613	4.380969945
Holt-Winters	141	4.835725191	6.191223054	4.501327589
Holt-Winters	142	4.824622568	6.683302141	4.323389355
Holt-Winters	143	5.098266745	6.899425152	5.063731284
Holt-Winters	144	5.285475081	6.582690778	4.881474505
Holt-Winters	145	5.287654451	6.851685894	4.769899637
Holt-Winters	146	4.864811289	6.829444157	4.849559934
Holt-Winters	147	5.062324077	6.458379459	4.985323526
Holt-Winters	148	4.788250391	6.634838552	4.547974948
Holt-Winters	149	4.704824022	6.639104422	4.349654958
Holt-Winters	150	5.499383534	6.115509455	4.928788789
Holt-Winters	151	5.439114982	6.548281028	4.540021168
Holt-Winters	152	4.787158175	6.870983926	4.784503193
Holt-Winters	153	4.741692072	6.464974321	4.398904716
Holt-Winters	154	5.394975379	6.514397482	4.979725361
Holt-Winters	155	5.331594034	6.37432578	4.841262188
Holt-Winters	156	5.395146481	6.577006719	4.56168153
Holt-Winters	157	4.749642457	6.286697496	4.382340944
Holt-Winters	158	5.1964009	6.804002857	4.623868291
Holt-Winters	159	5.431700751	6.41754334	4.890418827
Holt-Winters	160	5.391628107	6.636132405	4.839594662
Holt-Winters	161	5.018749305	6.636846527	4.791788441
Holt-Winters	162	4.979476244	6.745208595	4.979004204
Holt-Winters	163	4.876498356	6.429184842	4.527962167
Holt-Winters	164	4.729533512	6.150520222	4.435449068
Holt-Winters	165	5.4300735	6.376302981	4.575039038
Holt-Winters	166	5.024273096	6.247777201	4.505939108
Holt-Winters	167	5.044200757	6.413452924	4.8599126
Holt-Winters	168	5.276884473	6.316517359	5.06690117
Holt-Winters	169	5.006172393	6.455790048	4.978086815
Holt-Winters	170	5.289112157	6.8503636	4.616089614
Holt-Winters	171	5.237060623	6.59684791	4.309384908
Holt-Winters	172	4.972888185	6.710245018	5.098615838
Holt-Winters	173	5.228758384	6.565233492	4.599670438
Holt-Winters	174	5.20141887	6.424364377	4.510520193
Holt-Winters	175	5.166224441	6.476374661	5.00252654
Holt-Winters	176	5.214134159	6.454668875	4.464063007
Holt-Winters	177	5.190608506	6.673679318	4.820866454
Holt-Winters	178	5.176845466	6.674810742	4.908401201
Holt-Winters	179	5.05035459	6.512426243	4.470672597
Holt-Winters	180	5.178160906	6.801865046	4.522771291
Holt-Winters	181	5.080187529	6.524671298	4.756100416
Holt-Winters	182	5.186223319	6.521032495	4.413698145
Holt-Winters	183	4.864012241	6.530403163	4.985265329
Holt-Winters	184	4.863203685	6.125214113	4.789096858
Holt-Winters	185	4.883675178	6.395432909	4.958926902
Holt-Winters	186	5.214809965	6.6504576	4.432688686
Holt-Winters	187	5.325860485	6.46969088	4.881771185
Holt-Winters	188	5.380958332	6.349028965	4.673542363
Holt-Winters	189	4.743047394	6.766001707	4.362618428
Holt-Winters	190	4.913570956	6.847148053	4.71637817
Holt-Winters	191	5.309304739	6.495151149	4.951154493
Holt-Winters	192	5.106702816	6.221365942	4.845608929
Holt-Winters	193	5.383350576	6.124949763	4.676350259
Holt-Winters	194	5.429296398	6.696634961	4.377479359
Holt-Winters	195	5.329761563	6.546847068	4.643016075
Holt-Winters	196	4.816271046	6.482472124	5.050834994
Holt-Winters	197	5.456144266	6.604156334	4.335516469
Holt-Winters	198	5.223157285	6.818145047	4.496713614
Holt-Winters	199	4.894896895	6.377993963	5.090852505
Holt-Winters	200	4.951810977	6.684495265	4.887104826
Holt-Winters	201	5.31296205	6.591550339	4.620942602
Holt-Winters	202	4.712458831	6.550980486	4.531888341
Holt-Winters	203	4.706459412	6.134940231	4.992952649
Holt-Winters	204	5.121521633	6.836752744	4.662053052
Holt-Winters	205	5.171604815	6.118629797	4.388292397
Holt-Winters	206	5.135940823	6.418423894	4.688333376
Holt-Winters	207	4.749434061	6.784875089	4.89101125
Holt-Winters	208	5.48182414	6.267143378	4.840399395
Holt-Winters	209	5.225926745	6.725969564	4.787464491
Holt-Winters	210	4.986931063	6.74516604	4.518784816
Holt-Winters	211	4.924016655	6.699291409	4.795694613
Holt-Winters	212	4.737441176	6.799656191	4.359480668
Holt-Winters	213	4.767446953	6.112076959	4.332145921
Holt-Winters	214	5.106725977	6.131322744	4.550967943
Holt-Winters	215	5.235443872	6.331980203	4.554014283
Holt-Winters	216	5.392305599	6.469533347	4.321272376
Holt-Winters	217	4.985124717	6.803306348	4.35921831
Holt-Winters	218	5.063876359	6.23396118	5.087991234
Holt-Winters	219	5.494307688	6.854225565	4.674119214
Holt-Winters	220	4.770457532	6.175901006	4.658191959
Holt-Winters	221	4.977109431	6.696032124	4.389341965
Holt-Winters	222	4.722209667	6.230228137	4.863907363
Holt-Winters	223	5.478769689	6.541263294	4.565950672
Holt-Winters	224	5.004777487	6.376950174	4.921128974
Holt-Winters	225	4.958755782	6.179593363	4.586942152
Holt-Winters	226	5.197951145	6.840189817	4.383196304
Holt-Winters	227	4.989858079	6.571986574	4.996975358
Holt-Winters	228	4.850901161	6.462254479	5.022956724
Holt-Winters	229	5.464578913	6.61317661	4.758468127
Holt-Winters	230	5.286690832	6.353085926	4.781027247
Holt-Winters	231	5.458040669	6.568362104	4.961786051
Holt-Winters	232	5.345984924	6.60541762	4.819380188
Holt-Winters	233	4.997874617	6.598072895	5.019585776
Holt-Winters	234	4.911657756	6.604124856	5.027692348
Holt-Winters	235	5.29142541	6.85846737	4.752993227
Holt-Winters	236	4.750646363	6.677167999	4.459115489
Holt-Winters	237	4.707021195	6.806664854	4.337361629
Holt-Winters	238	5.36395632	6.440424224	4.71122012
Holt-Winters	239	5.134195741	6.87627858	4.806449082
Holt-Winters	240	5.189772685	6.359924575	4.886016174
Holt-Winters	241	5.409500543	6.671810696	4.60811813
Holt-Winters	242	4.749135613	6.580360072	4.630032874
Holt-Winters	243	4.900576513	6.603712672	4.448341423
Holt-Winters	244	5.445062316	6.260588503	4.695162495
Holt-Winters	245	4.879562349	6.617310301	4.913102905
Holt-Winters	246	5.320766763	6.866571334	4.36661068
Holt-Winters	247	5.222646869	6.651841119	4.344714902
Holt-Winters	248	5.365590011	6.339287195	4.874702875
Holt-Winters	249	5.142328796	6.170586725	4.301966006
Holt-Winters	250	5.406023714	6.854947887	4.546154502
Holt-Winters	251	5.198688899	6.326414334	4.498579307
Holt-Winters	252	4.792240492	6.625479918	4.545885421
Holt-Winters	253	4.751116103	6.174369377	4.688142448
Holt-Winters	254	5.173114172	6.536699178	4.569980298
Holt-Winters	255	4.709284188	6.469855515	4.512156117
Holt-Winters	256	5.245784545	6.695173698	5.034361277
Holt-Winters	257	4.92681096	6.585744875	4.884854025
Holt-Winters	258	5.139012724	6.64216472	4.878598964
Holt-Winters	259	4.98789659	6.383355387	5.091196699
Holt-Winters	260	4.923367035	6.852980932	5.047208343
Holt-Winters	261	5.450473284	6.20168637	4.861715099
Holt-Winters	262	5.441585966	6.713098333	4.96552083
Holt-Winters	263	5.009960219	6.787159587	4.473499335
Holt-Winters	264	5.085714347	6.769875393	4.7702535
Holt-Winters	265	5.233100833	6.224045341	4.497413778
Holt-Winters	266	5.150876036	6.502891005	4.829711077
Holt-Winters	267	5.048725586	6.427831047	4.495018358
Holt-Winters	268	4.872927604	6.513627566	4.581237484
Holt-Winters	269	5.061004054	6.571822033	5.029293101
Holt-Winters	270	5.300885058	6.32507176	4.834736515
Holt-Winters	271	5.064163257	6.310091176	4.719289984
Holt-Winters	272	5.349991646	6.444420107	4.849546645
Holt-Winters	273	4.887729977	6.846815648	5.075818184
Holt-Winters	274	4.898394439	6.598762608	4.340912987
Holt-Winters	275	4.840930593	6.161089824	5.008726325
Holt-Winters	276	5.106767025	6.229739606	4.760262508
Holt-Winters	277	5.476466711	6.473854545	4.726465248
Holt-Winters	278	5.032229252	6.641532814	4.880338573
Holt-Winters	279	5.142616659	6.744701663	4.686901988
Holt-Winters	280	5.117806748	6.861455444	4.927955841
Holt-Winters	281	5.099066512	6.794095166	5.072383796
Holt-Winters	282	5.289864	6.239755742	5.010609242
Holt-Winters	283	5.082372417	6.864979109	4.80712487
Holt-Winters	284	4.938396904	6.785016381	4.548449789
Holt-Winters	285	4.883823667	6.149043611	4.590720848
Holt-Winters	286	5.164138102	6.70291626	4.565008876
Holt-Winters	287	4.818152753	6.415503712	4.746321529
Holt-Winters	288	5.206805788	6.224073728	4.3134702
Holt-Winters	289	4.898260321	6.789363071	4.391910002
Holt-Winters	290	4.946963121	6.856020949	4.595000221
Holt-Winters	291	5.05891841	6.167915115	4.60457667
Holt-Winters	292	4.821689607	6.194158512	4.465319523
Holt-Winters	293	5.427732118	6.149431715	4.903584784
Holt-Winters	294	4.982155784	6.400667196	4.876811654
Holt-Winters	295	5.409376912	6.210518738	4.547482665
Holt-Winters	296	5.21257683	6.382924029	4.546534478
Holt-Winters	297	5.1548724	6.334575492	4.45417324
Holt-Winters	298	5.32404283	6.310034369	4.869054283
Holt-Winters	299	4.944149321	6.692669139	4.44183912
Holt-Winters	300	4.738921085	6.349366776	4.516238883
Holt-Winters	301	5.345393177	6.676910189	5.057164747
Holt-Winters	302	5.344408145	6.812536032	4.532559356
Holt-Winters	303	5.086490719	6.608057949	4.635358787
Holt-Winters	304	5.49105432	6.264185621	4.391356133
Holt-Winters	305	5.357387445	6.810329442	4.765243418
Holt-Winters	306	5.28060699	6.361773824	4.486259087
Holt-Winters	307	4.980645738	6.564172376	4.543112709
Holt-Winters	308	5.121505387	6.736956575	4.733665022
Holt-Winters	309	4.81632538	6.787150265	4.729699655
Holt-Winters	310	5.459097978	6.215288456	4.764278763
Holt-Winters	311	4.880823366	6.653492497	4.68538218
Holt-Winters	312	4.84864516	6.53239152	4.889895282
Holt-Winters	313	5.065663258	6.643780242	4.366108715
Holt-Winters	314	5.392297398	6.197394491	4.333359486
Holt-Winters	315	4.841553429	6.464673147	4.339994124
Holt-Winters	316	4.994613886	6.362528635	4.37909343
Holt-Winters	317	5.252819573	6.399664402	4.428422757
Holt-Winters	318	4.714106305	6.630770277	4.763790527
Holt-Winters	319	5.262644261	6.251488464	5.0649033
Holt-Winters	320	5.301854789	6.711913807	4.499135922
Holt-Winters	321	5.027330911	6.506009909	4.676626895
Holt-Winters	322	4.980113943	6.504233543	4.686653152
Holt-Winters	323	5.116439218	6.313382954	4.547001961
Holt-Winters	324	4.921840877	6.894483893	4.689064997
Holt-Winters	325	5.263301986	6.18736122	4.455722936
Holt-Winters	326	4.867775434	6.457520629	4.322903577
Holt-Winters	327	5.44822767	6.865055359	5.085922723
Holt-Winters	328	5.303897845	6.694999851	5.053741159
Holt-Winters	329	5.213951126	6.619419278	4.40186656
Holt-Winters	330	4.797710913	6.356191457	4.538473106
Holt-Winters	331	5.499523817	6.32613135	4.375110914
Holt-Winters	332	5.148992344	6.214954772	5.012989972
Holt-Winters	333	5.334794136	6.357062438	4.55132691
Holt-Winters	334	4.777755224	6.520722091	4.32048094
Holt-Winters	335	5.12668689	6.17765923	5.007453416
Holt-Winters	336	5.329167144	6.318795159	4.310122326
Holt-Winters	337	4.767013602	6.317290485	4.349413417
Holt-Winters	338	4.736865755	6.587585647	4.364012655
Holt-Winters	339	4.700224365	6.775314584	4.35018985
Holt-Winters	340	4.916929657	6.801341171	4.734527792
Holt-Winters	341	5.1205136	6.533917249	5.04719214
Holt-Winters	342	5.296878915	6.658719905	4.640393854
Holt-Winters	343	5.423634554	6.755008994	4.710035718
Holt-Winters	344	5.454223782	6.241404959	4.566958534
Holt-Winters	345	5.212098566	6.723619752	4.477958543
Holt-Winters	346	5.310810577	6.881593728	4.935081686
Holt-Winters	347	5.414668642	6.108580674	4.360838212
Holt-Winters	348	5.202931982	6.206765151	4.613094418
Holt-Winters	349	4.845211404	6.574605158	5.000592274
Holt-Winters	350	4.797437809	6.887352558	4.672874069
Holt-Winters	351	4.858029499	6.751469725	4.736869015
Holt-Winters	352	5.310394091	6.857284428	4.610045042
Holt-Winters	353	4.876988521	6.123161729	4.968273934
Holt-Winters	354	5.327723433	6.849678099	5.096329333
Holt-Winters	355	5.461052123	6.491163818	4.422155917
Holt-Winters	356	4.844627484	6.333551866	4.684186847
Holt-Winters	357	4.794585513	6.388225363	5.000939652
Holt-Winters	358	4.801266311	6.805125168	4.760914268
Holt-Winters	359	5.427658934	6.11460261	4.886036731
Holt-Winters	360	5.399323398	6.765506942	4.61145632
Holt-Winters	361	5.252962841	6.271320378	4.56917833
Holt-Winters	362	4.941010933	6.859060554	5.034285388
Holt-Winters	363	5.16205241	6.703505791	4.589045848
Holt-Winters	364	5.339153239	6.76341715	4.967665891
Holt-Winters	365	5.327362897	6.556181746	4.685964425
Holt-Winters	366	5.148985042	6.145235496	5.079123592
Holt-Winters	367	5.24436202	6.690140029	4.890304557
Holt-Winters	368	4.968924292	6.734489995	4.996885982
Holt-Winters	369	5.127536378	6.426069362	4.62702751
Holt-Winters	370	4.757246864	6.37887058	4.495790556
Holt-Winters	371	5.362660622	6.59097063	4.397612554
Holt-Winters	372	4.927417639	6.316884345	4.902564758
Holt-Winters	373	5.053235674	6.547062702	4.311357496
Holt-Winters	374	5.014848864	6.652241502	4.468876427
Holt-Winters	375	4.709073863	6.161846843	4.952207473
Holt-Winters	376	5.188281404	6.81854308	4.880437607
Holt-Winters	377	5.101894168	6.8972422	4.334439133
Holt-Winters	378	4.99536902	6.49522141	4.496030108
Holt-Winters	379	5.451042255	6.133830634	4.515824059
Holt-Winters	380	4.779284768	6.201862281	5.01680135
Holt-Winters	381	5.028744281	6.236679809	4.622771862
Holt-Winters	382	4.703398333	6.878509589	4.61392108
Holt-Winters	383	5.388014701	6.828772477	4.773782407
Holt-Winters	384	4.859204626	6.6633827	4.678937371
Holt-Winters	385	4.709106543	6.623204468	4.521206313
Holt-Winters	386	4.722933004	6.8096517	4.893004053
Holt-Winters	387	5.009616269	6.281428314	4.659526662
Holt-Winters	388	4.878137612	6.733696613	4.548170039
Holt-Winters	389	4.789173411	6.725645811	4.49661435
Holt-Winters	390	5.031642627	6.569149447	4.67391206
Holt-Winters	391	5.409754373	6.858895903	4.702815033
Holt-Winters	392	4.884615276	6.806980121	4.892657844
Holt-Winters	393	5.286069069	6.506815146	4.78519844
Holt-Winters	394	5.442278273	6.121415952	4.43081872
Holt-Winters	395	4.917299735	6.124447261	4.995388651
Holt-Winters	396	4.7752118	6.251031684	4.643620428
Holt-Winters	397	5.342928411	6.598919982	4.3183413
Holt-Winters	398	5.183958339	6.271546656	4.849608018
Holt-Winters	399	5.290360891	6.746946859	5.035245666
Holt-Winters	400	5.250195644	6.14912094	4.399542779
Holt-Winters	401	5.258714599	6.30442365	4.866838175
Holt-Winters	402	4.922473971	6.801842055	4.7092138
Holt-Winters	403	5.403328515	6.67856443	4.718782388
Holt-Winters	404	5.388896365	6.650566319	4.445675691
Holt-Winters	405	4.769646048	6.652672791	4.469942936
Holt-Winters	406	5.368060553	6.213397468	4.857623757
Holt-Winters	407	5.111746551	6.467699555	4.800762246
Holt-Winters	408	5.356530818	6.600363599	4.912398872
Holt-Winters	409	4.91342062	6.526720571	5.074528783
Holt-Winters	410	5.438892159	6.173521283	5.0832213
Holt-Winters	411	5.345637833	6.307058756	4.506802087
Holt-Winters	412	5.464419305	6.48153342	5.091128832
Holt-Winters	413	4.883468331	6.310877432	5.040034961
Holt-Winters	414	5.376028588	6.219158299	4.582126268
Holt-Winters	415	4.745935091	6.688813749	4.898865237
Holt-Winters	416	5.498206886	6.36374933	4.695254306
Holt-Winters	417	5.09796437	6.453582969	4.425018127
Holt-Winters	418	5.305499701	6.865198108	4.978978225
Holt-Winters	419	4.77399342	6.495411507	4.906196499
Holt-Winters	420	5.457527667	6.2389866	5.048059938
Holt-Winters	421	5.148702973	6.539000141	4.411685783
Holt-Winters	422	5.293283401	6.190461022	5.09909207
Holt-Winters	423	4.716636058	6.610498172	4.846875955
Holt-Winters	424	4.757000029	6.432972194	4.405639522
Holt-Winters	425	5.055528797	6.746498003	4.356782698
Holt-Winters	426	4.715055767	6.286139827	4.892938237
Holt-Winters	427	5.450957054	6.886168509	4.621044267
Holt-Winters	428	5.306928175	6.421987438	4.758864021
Holt-Winters	429	5.334398629	6.869798531	4.3253253
Holt-Winters	430	5.143340333	6.516000871	4.587175546
Holt-Winters	431	5.134546446	6.462007857	4.956382235
Holt-Winters	432	5.385352804	6.256252058	4.398555336
Holt-Winters	433	5.426419684	6.147860891	4.354042957
Holt-Winters	434	5.330618772	6.108901736	4.994422223
Holt-Winters	435	5.483438799	6.375793638	5.091317405
Holt-Winters	436	4.778799596	6.568955692	4.945257305
Holt-Winters	437	4.967321812	6.572385224	4.595772593
Holt-Winters	438	5.299076426	6.541001232	4.463453569
Holt-Winters	439	4.976727699	6.31222874	4.437574642
Holt-Winters	440	5.380231472	6.225154117	4.870949005
Holt-Winters	441	5.293801645	6.679590992	5.031003106
Holt-Winters	442	5.436037399	6.482855926	4.636803118
Holt-Winters	443	5.262391842	6.731801192	4.452125658
Holt-Winters	444	5.408207234	6.354049535	4.370211158
Holt-Winters	445	5.141461598	6.568995192	4.626711447
Holt-Winters	446	4.84429224	6.143376532	4.872346618
Holt-Winters	447	5.409252	6.158018847	4.931352282
Holt-Winters	448	4.873571731	6.236662916	4.671308644
Holt-Winters	449	4.71809066	6.822153419	4.741215399
Holt-Winters	450	4.739492755	6.462784379	4.474353851
Holt-Winters	451	4.821719343	6.31959489	4.643695333
Holt-Winters	452	4.980647381	6.681793787	4.712640754
Holt-Winters	453	4.809676451	6.651881518	4.648571209
Holt-Winters	454	5.04431922	6.281578466	4.338205597
Holt-Winters	455	5.252581341	6.509706491	4.981150845
Holt-Winters	456	5.33447874	6.750371597	4.649824044
Holt-Winters	457	5.326165135	6.639372184	4.316075868
Holt-Winters	458	4.898140864	6.880627181	4.6053304
Holt-Winters	459	5.270848103	6.391675808	4.414271232
Holt-Winters	460	5.32548954	6.187544553	4.630047622
Holt-Winters	461	4.831552484	6.247349053	5.041491235
Holt-Winters	462	5.119783085	6.775122557	4.611138365
Holt-Winters	463	4.999458894	6.879686913	4.396349729
Holt-Winters	464	5.171885386	6.573908214	4.632978429
Holt-Winters	465	4.94328435	6.183547843	4.578534062
Holt-Winters	466	4.979005278	6.368268959	4.951846471
Holt-Winters	467	4.942303071	6.652227569	4.375627804
Holt-Winters	468	5.4311533	6.23397464	4.37732276
Holt-Winters	469	5.19263688	6.859527861	4.842947822
Holt-Winters	470	5.078609823	6.59174813	4.429742827
Holt-Winters	471	5.256119142	6.729259591	5.030082431
Holt-Winters	472	5.407750536	6.772299853	4.706156021
Holt-Winters	473	5.379536693	6.385065948	4.414633467
Holt-Winters	474	5.241348999	6.587229254	4.594791154
Holt-Winters	475	4.72610419	6.553695139	4.789661713
Holt-Winters	476	4.824705819	6.494743911	4.768711997
Holt-Winters	477	4.809098498	6.321831647	4.681731114
Holt-Winters	478	5.351376498	6.749807306	4.327276628
Holt-Winters	479	5.075918121	6.303677595	5.099969408
Holt-Winters	480	4.847432409	6.572525545	4.54000898
Holt-Winters	481	5.191374246	6.339492124	4.799680968
Holt-Winters	482	5.312152886	6.83679789	5.069470329
Holt-Winters	483	5.140982966	6.893707513	4.871858189
Holt-Winters	484	5.23939005	6.437661336	4.505752142
Holt-Winters	485	4.822297347	6.886720865	4.436479411
Holt-Winters	486	4.999612624	6.805513922	4.669681023
Holt-Winters	487	5.339838449	6.482977234	4.356135988
Holt-Winters	488	5.214347527	6.745441821	4.84471288
Holt-Winters	489	5.091177798	6.22070547	4.976970939
Holt-Winters	490	5.413491724	6.202079174	4.832138949
Holt-Winters	491	5.497540704	6.172341947	4.593874991
Holt-Winters	492	5.236313201	6.111474047	4.434906322
Holt-Winters	493	4.924648604	6.198109215	4.750885045
Holt-Winters	494	4.874170893	6.212318826	4.805464874
Holt-Winters	495	5.039286447	6.280264385	4.586455206
Holt-Winters	496	4.819354826	6.302721041	4.458084774
Holt-Winters	497	4.989823956	6.511147872	4.443319656
Holt-Winters	498	5.278303653	6.65796354	5.070038486
Holt-Winters	499	5.195492508	6.868022467	4.843660381
Holt-Winters	500	4.713248477	6.141128936	5.073015081
Holt-Winters	501	5.467004526	6.239265403	4.94851986
Holt-Winters	502	5.243823873	6.843912302	4.68328618
Holt-Winters	503	5.175959403	6.308109153	4.547130408
Holt-Winters	504	4.883567813	6.838284116	4.323721516
Holt-Winters	505	5.276292701	6.16862922	4.768448266
Holt-Winters	506	5.318997396	6.472801166	4.353061143
Holt-Winters	507	5.035850932	6.219526766	4.779206817
Holt-Winters	508	5.414523777	6.311989272	4.918151565
Holt-Winters	509	5.333257929	6.496903282	4.945769549
Holt-Winters	510	5.080277782	6.606379242	5.082913626
Holt-Winters	511	5.481982389	6.241115917	5.010756069
Holt-Winters	512	5.203284013	6.712289469	4.799074399
Holt-Winters	513	5.333664063	6.39963452	4.791482626
Holt-Winters	514	4.735769813	6.6977953	4.634173941
Holt-Winters	515	5.492894651	6.438006058	4.495361573
Holt-Winters	516	5.155832288	6.509715068	4.797234985
Holt-Winters	517	5.209840275	6.878558054	4.524387822
Holt-Winters	518	5.397603178	6.730230645	4.853923766
Holt-Winters	519	4.743616876	6.27657316	5.067802287
Holt-Winters	520	5.053211858	6.676056244	4.916812831
Holt-Winters	521	5.303629615	6.368969823	4.66479388
Holt-Winters	522	4.731372274	6.129115616	5.019579858
Holt-Winters	523	5.469614409	6.276291429	4.648779817
Holt-Winters	524	4.77923763	6.725047348	4.928166338
Holt-Winters	525	4.985181614	6.594153821	4.947833225
Holt-Winters	526	4.995274859	6.69568578	5.005528501
Holt-Winters	527	4.986109852	6.782081015	4.340002854
Holt-Winters	528	5.479719633	6.75770318	4.543747197
Holt-Winters	529	4.917794811	6.405187625	4.925163998
Holt-Winters	530	4.707941485	6.721052452	4.738827894
Holt-Winters	531	5.180162396	6.696755831	4.520624927
Holt-Winters	532	5.207179769	6.547460198	4.897339116
Holt-Winters	533	5.067208967	6.347833749	4.569969835
Holt-Winters	534	4.832312164	6.89585292	4.355760778
Holt-Winters	535	5.130525848	6.442967837	4.876227466
Holt-Winters	536	4.829945966	6.563195476	4.930482002
Holt-Winters	537	4.944472039	6.23341354	4.333677041
Holt-Winters	538	4.962371548	6.783657766	4.631268702
Holt-Winters	539	5.164164591	6.679535993	4.413435369
Holt-Winters	540	4.872555211	6.162137935	4.636164191
Holt-Winters	541	5.096467305	6.782899329	4.907667013
Holt-Winters	542	5.354148855	6.826591728	4.957648841
Holt-Winters	543	5.219514278	6.282608161	4.383552826
Holt-Winters	544	4.980771399	6.500002842	4.579742732
Holt-Winters	545	4.903636209	6.304764994	4.324580898
Holt-Winters	546	5.254813629	6.764785828	4.992764731
Holt-Winters	547	5.209457401	6.829026831	4.662029532
Holt-Winters	548	4.726264011	6.604604766	4.592857259
Holt-Winters	549	5.18503238	6.193113748	4.515838503
Holt-Winters	550	5.485062619	6.112838987	4.359697925
Holt-Winters	551	5.471187919	6.674402162	4.903900535
Holt-Winters	552	5.39923064	6.776667943	4.940035188
Holt-Winters	553	4.833219775	6.598382856	4.927502233
Holt-Winters	554	5.3741297	6.203915295	4.43457971
Holt-Winters	555	5.373501766	6.455107626	4.379252728
Holt-Winters	556	5.452347356	6.16334698	4.658952354
Holt-Winters	557	4.910425342	6.890071932	5.048633354
Holt-Winters	558	5.349136678	6.253681658	4.489970186
Holt-Winters	559	5.19043113	6.546213086	4.824790949
Holt-Winters	560	4.803970853	6.213297996	4.439632952
Holt-Winters	561	5.380959325	6.132466756	4.484784986
Holt-Winters	562	4.81632287	6.488693897	4.363485004
Holt-Winters	563	5.059155085	6.36055151	4.836526117
Holt-Winters	564	5.148137828	6.573987553	4.329791547
Holt-Winters	565	5.297192831	6.217364156	4.851728685
Holt-Winters	566	5.448588163	6.19612603	4.971852238
Holt-Winters	567	4.903934737	6.776151961	4.386976111
Holt-Winters	568	5.191712243	6.694450332	4.853905335
Holt-Winters	569	4.830666086	6.366057299	4.501536872
Holt-Winters	570	5.37396946	6.355889072	4.536326217
Holt-Winters	571	5.26051293	6.148990378	4.776332817
Holt-Winters	572	5.374853798	6.75266093	4.714192689
Holt-Winters	573	5.44885748	6.721460995	4.734513248
Holt-Winters	574	4.978354087	6.336743396	4.392944761
Holt-Winters	575	5.214302899	6.119097834	4.779861189
Holt-Winters	576	5.231343707	6.240676744	4.775518006
Holt-Winters	577	4.971410185	6.810714528	4.901898087
Holt-Winters	578	5.21156632	6.499933641	4.488802222
Holt-Winters	579	4.77292925	6.749909047	4.64129568
Holt-Winters	580	5.38130689	6.215533661	4.855532753
Holt-Winters	581	4.844180547	6.149907023	4.51097876
Holt-Winters	582	5.184049983	6.635069842	4.738504552
Holt-Winters	583	5.14025995	6.750535763	4.833518272
Holt-Winters	584	5.417649648	6.465577381	4.805711721
Holt-Winters	585	4.930349737	6.525957497	4.379262971
Holt-Winters	586	4.779001249	6.397070785	4.546912138
Holt-Winters	587	5.314307706	6.856945669	4.741776522
Holt-Winters	588	4.713544641	6.590740761	4.771254163
Holt-Winters	589	5.135046922	6.711866389	4.438123394
Holt-Winters	590	5.488883432	6.856685788	4.399203979
Holt-Winters	591	4.819929875	6.695116152	4.689364034
Holt-Winters	592	4.955871259	6.335967719	5.058749931
Holt-Winters	593	4.922401841	6.495915065	5.085746105
Holt-Winters	594	5.421921176	6.411635779	4.474113529
Holt-Winters	595	5.169159764	6.229632103	4.782557908
Holt-Winters	596	4.854030122	6.548419558	4.796397267
Holt-Winters	597	5.167078486	6.362247547	4.699978814
Holt-Winters	598	5.435885219	6.623002114	5.002157662
Holt-Winters	599	5.145582272	6.194474913	4.999022312
Holt-Winters	600	5.437722846	6.253529383	4.573073107
Holt-Winters	601	5.147690253	6.298615762	4.988011028
Holt-Winters	602	4.938097562	6.748597085	4.359229944
Holt-Winters	603	5.025885888	6.607391089	4.402342013
Holt-Winters	604	5.478857123	6.751778995	4.816006589
Holt-Winters	605	5.085398318	6.699698406	4.985893041
Holt-Winters	606	5.33188176	6.14133094	4.45476111
Holt-Winters	607	5.129681654	6.842387944	4.482492617
Holt-Winters	608	4.804277961	6.394682286	5.010111642
Holt-Winters	609	5.015057921	6.110844963	4.450147982
Holt-Winters	610	5.274636033	6.624560265	5.010632803
Holt-Winters	611	4.753891892	6.796562372	4.823505237
Holt-Winters	612	4.736662085	6.552037826	4.334991026
Holt-Winters	613	5.428313892	6.816898355	4.565064732
Holt-Winters	614	5.364136579	6.529618574	4.846008629
Holt-Winters	615	4.910777105	6.117116184	4.908476233
Holt-Winters	616	5.0875572	6.625309411	4.30003415
Holt-Winters	617	4.764383065	6.198393292	4.437834772
Holt-Winters	618	5.104227514	6.695908437	5.091821044
Holt-Winters	619	5.124120899	6.287847262	4.94822905
Holt-Winters	620	5.425804662	6.630342662	4.924499175
Holt-Winters	621	5.429573367	6.320783412	4.876941774
Holt-Winters	622	4.969951311	6.225818912	4.421169682
Holt-Winters	623	5.38379635	6.445183558	4.399882185
Holt-Winters	624	4.739846891	6.325782088	4.448574722
Holt-Winters	625	5.052775561	6.567608718	4.661387304
Holt-Winters	626	5.120858093	6.129767199	4.864554736
Holt-Winters	627	5.214683276	6.680947201	4.797907104
Holt-Winters	628	5.177979683	6.404821968	5.08020151
Holt-Winters	629	4.725213928	6.77282025	4.85250262
Holt-Winters	630	5.339443765	6.282210173	4.872364896
Holt-Winters	631	5.130561192	6.237181253	4.451613793
Holt-Winters	632	5.377391014	6.420437709	4.920041472
Holt-Winters	633	4.757937732	6.323550872	4.91261382
Holt-Winters	634	4.796145388	6.284257877	4.714829199
Holt-Winters	635	5.172747018	6.381366641	4.866461801
Holt-Winters	636	4.778140432	6.675013067	4.856106958
Holt-Winters	637	5.082669527	6.63219302	4.501417869
Holt-Winters	638	5.074980785	6.248985418	4.471126661
Holt-Winters	639	4.888016359	6.525741915	4.581409833
Holt-Winters	640	4.991860652	6.275832664	4.619448535
Holt-Winters	641	5.420354321	6.731451546	4.993909234
Holt-Winters	642	4.984517544	6.289576684	4.381653654
Holt-Winters	643	4.900566899	6.436394262	4.369582604
Holt-Winters	644	5.325282644	6.747304834	4.534640173
Holt-Winters	645	5.009561947	6.579845303	4.508183977
Holt-Winters	646	5.035794959	6.519865498	4.594157952
Holt-Winters	647	5.067486025	6.727187055	4.612476483
Holt-Winters	648	5.252458061	6.177087481	4.773836319
Holt-Winters	649	4.991011509	6.376151777	4.833232411
Holt-Winters	650	4.949608828	6.629318878	4.887887283
Holt-Winters	651	5.127850421	6.398639547	4.867266797
Holt-Winters	652	5.243410779	6.472634523	4.344266112
Holt-Winters	653	5.106322964	6.469238414	4.827600161
Holt-Winters	654	4.961038874	6.133521092	5.060287679
Holt-Winters	655	5.254356952	6.575284573	4.886158191
Holt-Winters	656	4.9157566	6.360540616	4.816215002
Holt-Winters	657	5.447410978	6.148766323	4.37168758
Holt-Winters	658	5.493071402	6.532978538	5.013776853
Holt-Winters	659	4.89021353	6.830184273	4.618093994
Holt-Winters	660	5.209158577	6.178642455	4.624807605
Holt-Winters	661	4.942850764	6.303488268	4.395223996
Holt-Winters	662	4.854968243	6.305803887	4.696874596
Holt-Winters	663	4.718223323	6.410709696	4.678555715
Holt-Winters	664	4.987995406	6.711292448	4.714929945
Holt-Winters	665	5.424906082	6.180764747	4.775130744
Holt-Winters	666	4.857280271	6.12583772	4.643469801
Holt-Winters	667	4.980537395	6.678284629	4.676876395
Holt-Winters	668	4.757340375	6.836434193	4.755065642
Holt-Winters	669	4.79538868	6.170942241	4.431458204
Holt-Winters	670	4.743944223	6.854730746	4.76145511
Holt-Winters	671	4.853082281	6.637247821	4.813728684
Holt-Winters	672	5.033161376	6.131431148	4.834046982
Holt-Winters	673	5.199566105	6.853605549	4.392090255
Holt-Winters	674	4.866632588	6.825174513	4.697896276
Holt-Winters	675	5.233344233	6.888005695	4.926306337
Holt-Winters	676	5.431672217	6.499056885	5.076964661
Holt-Winters	677	4.976470741	6.283177729	4.53867254
Holt-Winters	678	5.253110182	6.320775124	4.489688533
Holt-Winters	679	5.462799625	6.363019666	4.899018727
Holt-Winters	680	5.055858389	6.355434058	4.321269799
Holt-Winters	681	5.042307288	6.279798817	4.320680705
Holt-Winters	682	5.032384233	6.579673815	5.029197361
Holt-Winters	683	5.035363549	6.818266554	4.563694229
Holt-Winters	684	5.151365974	6.641108771	4.626834337
Holt-Winters	685	5.410357914	6.497388252	4.639436633
Holt-Winters	686	4.782559866	6.710735858	5.078011134
Holt-Winters	687	5.109966805	6.403747322	4.453427104
Holt-Winters	688	4.919562043	6.745919311	4.550348225
Holt-Winters	689	5.435403486	6.362374774	4.502920743
Holt-Winters	690	5.497291108	6.641092395	4.406635669
Holt-Winters	691	4.860229716	6.671993778	4.536255709
Holt-Winters	692	5.061525154	6.793984013	4.883462697
Holt-Winters	693	4.746194	6.127535425	4.441133124
Holt-Winters	694	5.413194721	6.221549603	5.05613714
Holt-Winters	695	5.269067816	6.871033073	4.360724733
Holt-Winters	696	4.79131442	6.323198215	4.873355088
Holt-Winters	697	5.259353366	6.180681175	4.672985291
Holt-Winters	698	5.39679804	6.749642309	5.021685461
Holt-Winters	699	5.014992252	6.41453306	4.393310446
Holt-Winters	700	4.7022022	6.447220009	4.969185659
Holt-Winters	701	5.358365612	6.477247843	4.915547371
Holt-Winters	702	4.769638572	6.526628965	4.635048522
Holt-Winters	703	5.177653749	6.298650325	4.805761522
Holt-Winters	704	5.41289729	6.758653062	4.75175469
Holt-Winters	705	5.044355044	6.248492661	4.503002455
Holt-Winters	706	5.438599604	6.170561483	4.923663223
Holt-Winters	707	5.140967681	6.761163319	4.608967971
Holt-Winters	708	4.955197484	6.676319856	4.492352593
Holt-Winters	709	5.153501494	6.294074517	4.909534467
Holt-Winters	710	4.917831262	6.651666047	4.957493533
Holt-Winters	711	4.813181974	6.358746693	4.590874109
Holt-Winters	712	5.286182206	6.384045192	4.653805338
Holt-Winters	713	5.353430179	6.369875252	4.521071652
Holt-Winters	714	4.988578542	6.550924082	4.807197351
Holt-Winters	715	5.361291307	6.429307711	4.738551714
Holt-Winters	716	5.25295524	6.339875347	4.892135039
Holt-Winters	717	4.79259325	6.567084588	4.607939977
Holt-Winters	718	5.256686756	6.833903736	4.345059497
Holt-Winters	719	5.315335752	6.188017672	5.025560225
Holt-Winters	720	5.427350891	6.766406785	4.488598275
Holt-Winters	721	5.204942891	6.316222333	4.586280008
Holt-Winters	722	5.079609129	6.533593204	4.875240107
Holt-Winters	723	4.7670784	6.768471107	4.989415895
Holt-Winters	724	5.014739471	6.485011177	4.79459661
Holt-Winters	725	4.794952537	6.272224928	4.516816612
Holt-Winters	726	4.706591349	6.340268607	4.803794377
Holt-Winters	727	4.742342276	6.195032361	4.741707169
Holt-Winters	728	5.329204264	6.466647874	5.005645269
Holt-Winters	729	5.288103452	6.476575046	4.71059827
Holt-Winters	730	5.24644072	6.298138662	4.446932905
Holt-Winters	731	5.294329013	6.393054135	4.651651062
Holt-Winters	732	4.791834816	6.201775698	4.598971967
Holt-Winters	733	4.723623203	6.605825975	4.314330341
Holt-Winters	734	5.286312563	6.396875741	4.359887745
Holt-Winters	735	5.28768884	6.707872787	4.80098852
Holt-Winters	736	4.985249534	6.28326873	4.44876687
Holt-Winters	737	5.107119993	6.509527602	4.573673585
Holt-Winters	738	5.029688831	6.373492882	4.326654034
Holt-Winters	739	5.309715305	6.874909346	4.824682496
Holt-Winters	740	5.470912494	6.119476245	4.553550465
Holt-Winters	741	4.937083035	6.344145639	4.847581175
Holt-Winters	742	4.93628501	6.489156824	4.476277672
Holt-Winters	743	5.312202813	6.14107762	4.53622199
Holt-Winters	744	5.177094821	6.307638752	4.629325897
Holt-Winters	745	5.435930178	6.183503822	4.629451829
Holt-Winters	746	5.00550507	6.547806591	4.682856507
Holt-Winters	747	4.940888477	6.413583335	4.891599527
Holt-Winters	748	4.841519404	6.51800987	4.86053604
Holt-Winters	749	5.260580773	6.892052311	4.723667802
Holt-Winters	750	5.333106045	6.205903194	5.028453951
Holt-Winters	751	5.212533446	6.810497255	4.877812203
Holt-Winters	752	5.19369576	6.753766681	4.463340599
Holt-Winters	753	5.155484272	6.537910163	5.087705843
Holt-Winters	754	5.181959177	6.314540063	4.496805507
Holt-Winters	755	5.486377979	6.64217043	4.944267473
Holt-Winters	756	5.31763939	6.284977	4.644667072
Holt-Winters	757	5.354944712	6.763551168	5.084799892
Holt-Winters	758	5.353571206	6.579279154	4.46640136
Holt-Winters	759	4.772733908	6.356782662	4.976859353
Holt-Winters	760	4.954247602	6.152861585	4.795304534
Holt-Winters	761	5.484565355	6.6633266	4.863113644
Holt-Winters	762	4.855430893	6.277419231	4.509992482
Holt-Winters	763	4.714892431	6.376739493	4.398868779
Holt-Winters	764	4.927961519	6.300479951	4.961093407
Holt-Winters	765	5.291356442	6.196121632	4.851834704
Holt-Winters	766	4.758600513	6.808351629	4.402789429
Holt-Winters	767	4.738942543	6.350212459	4.88620332
Holt-Winters	768	5.48684919	6.365195758	4.595785122
Holt-Winters	769	4.967889485	6.282685529	4.350544136
Holt-Winters	770	5.061587313	6.266666587	4.750835322
Holt-Winters	771	5.160856259	6.387513064	4.404754233
Holt-Winters	772	4.884731042	6.248861127	4.671952604
Holt-Winters	773	5.320303434	6.248755968	4.845828039
Holt-Winters	774	5.034460304	6.575146127	4.939823205
Holt-Winters	775	5.081226497	6.106255411	4.470586445
Holt-Winters	776	5.236452317	6.801523793	5.090329062
Holt-Winters	777	5.387495365	6.280235741	4.798688951
Holt-Winters	778	5.358083554	6.534642248	4.570273767
Holt-Winters	779	4.70791621	6.713121713	5.031448722
Holt-Winters	780	5.26252944	6.218434571	4.401410621
Holt-Winters	781	5.114003327	6.615168754	5.040110873
Holt-Winters	782	5.377848178	6.152221984	4.848562579
Holt-Winters	783	5.393855994	6.176570489	4.727439791
Holt-Winters	784	4.770485094	6.648159103	4.55771905
Holt-Winters	785	5.467572872	6.590872836	4.430279626
Holt-Winters	786	4.979458427	6.570302639	4.611218268
Holt-Winters	787	5.218124399	6.663554804	4.683441694
Holt-Winters	788	5.173147489	6.316805365	4.642082781
Holt-Winters	789	5.373383267	6.798508146	4.571509093
Holt-Winters	790	5.088070355	6.656640967	5.019069538
Holt-Winters	791	5.436083734	6.823350307	5.096380009
Holt-Winters	792	5.163799619	6.763947576	5.023706217
Holt-Winters	793	5.385263787	6.578382044	4.657047304
Holt-Winters	794	5.186540601	6.142678866	4.969149799
Holt-Winters	795	4.836524106	6.517522944	4.38132434
Holt-Winters	796	5.099911008	6.220808835	4.424476113
Holt-Winters	797	5.304196402	6.512755736	4.331407164
Holt-Winters	798	4.701012817	6.499116726	4.416085267
Holt-Winters	799	5.398948279	6.42743448	4.558500269
Holt-Winters	800	4.943229061	6.643733415	5.082598467
Holt-Winters	801	5.066033817	6.680111398	5.070424935
Holt-Winters	802	4.82796109	6.842102562	5.047811502
Holt-Winters	803	4.786194629	6.791619802	4.748985643
Holt-Winters	804	4.761995596	6.883795216	5.005635085
Holt-Winters	805	5.212838389	6.175919404	4.500215185
Holt-Winters	806	4.967307787	6.882270963	4.94537956
Holt-Winters	807	4.760450844	6.400526658	4.701246755
Holt-Winters	808	5.005211568	6.413612312	4.953669861
Holt-Winters	809	5.428477608	6.806465568	4.55794353
Holt-Winters	810	5.370964909	6.875334516	5.084961716
Holt-Winters	811	5.229360774	6.261876689	4.431903935
Holt-Winters	812	5.373352899	6.187517379	4.376184286
Holt-Winters	813	4.78920281	6.31551055	4.369729187
Holt-Winters	814	4.899172851	6.259404221	4.454155041
Holt-Winters	815	4.961797227	6.297445603	4.486244062
Holt-Winters	816	5.332105347	6.750695311	4.580590331
Holt-Winters	817	5.293375626	6.638852789	4.958200548
Holt-Winters	818	5.477160298	6.30214395	4.790211394
Holt-Winters	819	5.007760726	6.725464811	5.019729903
Holt-Winters	820	4.990322594	6.636069918	4.893855878
Holt-Winters	821	4.784478436	6.740286938	4.861444969
Holt-Winters	822	5.234831151	6.142026911	4.735761252
Holt-Winters	823	5.484836709	6.177480393	4.537318916
Holt-Winters	824	4.897271406	6.523652831	4.32128252
Holt-Winters	825	5.201631281	6.837759957	4.633550079
Holt-Winters	826	4.729427752	6.237605614	4.581231365
Holt-Winters	827	5.256776631	6.435705317	4.356839157
Holt-Winters	828	5.118368374	6.105895141	4.637149885
Holt-Winters	829	5.424840464	6.589905729	4.967234516
Holt-Winters	830	4.901014198	6.569432586	4.506461448
Holt-Winters	831	5.390423705	6.403037625	4.325203817
Holt-Winters	832	4.822693037	6.763360619	4.473125368
Holt-Winters	833	5.178520528	6.194507106	5.054878412
Holt-Winters	834	5.337087661	6.562533146	4.313146844
Holt-Winters	835	5.290687401	6.448820252	4.839976338
Holt-Winters	836	5.181646877	6.162330893	4.548060038
Holt-Winters	837	5.487036132	6.181249975	4.378685619
Holt-Winters	838	4.919642301	6.850182674	5.010637853
Holt-Winters	839	5.409481082	6.794808285	4.408241393
Holt-Winters	840	4.839186013	6.277197863	4.516096317
Holt-Winters	841	5.114754798	6.311583189	4.690156273
Holt-Winters	842	5.177923381	6.894080545	4.982365228
Holt-Winters	843	4.884487993	6.258869424	4.400266039
Holt-Winters	844	5.095246252	6.843280049	4.835921023
Holt-Winters	845	5.307231568	6.309933863	4.775373714
Holt-Winters	846	5.434372325	6.843107475	4.386212057
Holt-Winters	847	4.991856906	6.619168715	4.672726333
Holt-Winters	848	4.860567111	6.682509872	5.075367253
Holt-Winters	849	5.437445978	6.468699387	4.333003051
Holt-Winters	850	5.393709981	6.273991832	4.799187029
Holt-Winters	851	5.228571961	6.8493021	5.044143454
Holt-Winters	852	5.363544794	6.316764783	4.309352136
Holt-Winters	853	4.846638314	6.867355573	4.390182528
Holt-Winters	854	5.281572933	6.542640862	5.046259012
Holt-Winters	855	5.39074311	6.625119673	4.867861483
Holt-Winters	856	5.045155387	6.816761643	4.369015237
Holt-Winters	857	5.355054645	6.3185707	4.965968715
Holt-Winters	858	4.728871855	6.296312289	4.971698822
Holt-Winters	859	5.218639347	6.638178686	5.065916309
Holt-Winters	860	4.961410926	6.745705811	5.042370303
Holt-Winters	861	5.33210849	6.760024697	4.429741307
Holt-Winters	862	4.935661273	6.248027661	4.370197031
Holt-Winters	863	5.369122237	6.168567699	5.086609824
Holt-Winters	864	5.398688444	6.220939979	4.314933365
Holt-Winters	865	5.284377306	6.207528537	4.375645617
Holt-Winters	866	5.407872803	6.248745271	5.011772712
Holt-Winters	867	5.17844118	6.39120798	5.010145912
Holt-Winters	868	4.747781003	6.842401984	4.471007005
Holt-Winters	869	4.812890772	6.762637352	4.558156154
Holt-Winters	870	5.322915073	6.291498382	5.009533905
Holt-Winters	871	4.736601237	6.47035013	4.879962131
Holt-Winters	872	5.054864069	6.170673495	4.405214627
Holt-Winters	873	5.102324129	6.50410472	4.335766357
Holt-Winters	874	5.199073818	6.83677491	4.68793982
Holt-Winters	875	4.898818516	6.108760853	4.323160745
Holt-Winters	876	5.198447184	6.106945195	4.612303796
Holt-Winters	877	5.346228112	6.760399166	4.730292367
Holt-Winters	878	4.875406669	6.721416449	4.422496464
Holt-Winters	879	4.768982401	6.697092539	4.781191709
Holt-Winters	880	4.97390832	6.329480238	4.95966668
Holt-Winters	881	4.980683632	6.434924201	5.013241689
Holt-Winters	882	5.277928866	6.24403916	4.995684416
Holt-Winters	883	5.386875903	6.106306051	4.956063653
Holt-Winters	884	5.05403651	6.772089062	4.726067851
Holt-Winters	885	4.841250091	6.297072712	4.794767292
Holt-Winters	886	4.858259937	6.484081705	4.846003027
Holt-Winters	887	5.480718082	6.46160873	4.555954994
Holt-Winters	888	4.899342759	6.88753647	5.071996228
Holt-Winters	889	4.78730536	6.784904251	4.502930153
Holt-Winters	890	5.286144247	6.78466757	4.332996809
Holt-Winters	891	5.278336095	6.262631023	4.582871897
Holt-Winters	892	5.032676805	6.590131022	4.681238085
Holt-Winters	893	5.358667918	6.814540319	4.981185409
Holt-Winters	894	5.013052083	6.227384111	4.688831121
Holt-Winters	895	5.456285363	6.594854416	5.055040581
Holt-Winters	896	4.894654747	6.248213346	4.36335388
Holt-Winters	897	4.977503411	6.11524338	4.943607626
Holt-Winters	898	5.351070903	6.421730005	4.883909374
Holt-Winters	899	5.349489826	6.673975594	4.7231303
Holt-Winters	900	5.469078129	6.333720707	4.48819617
Holt-Winters	901	5.414931172	6.214716686	5.075740274
Holt-Winters	902	4.876092119	6.803906109	4.363560395
Holt-Winters	903	4.917742814	6.815845318	4.351197742
Holt-Winters	904	4.77601836	6.770394098	4.723236006
Holt-Winters	905	4.772177043	6.431766335	4.883737426
Holt-Winters	906	5.422129554	6.87004967	4.343615443
Holt-Winters	907	4.973921744	6.361457378	4.794120917
Holt-Winters	908	5.015865853	6.368512042	5.030598642
Holt-Winters	909	5.19849131	6.783075992	4.820880947
Holt-Winters	910	4.702814662	6.111809134	4.768686268
Holt-Winters	911	5.496242126	6.774404025	4.38734202
Holt-Winters	912	5.117864159	6.811938542	4.379882187
Holt-Winters	913	5.475828999	6.391904545	4.708126488
Holt-Winters	914	5.119225332	6.517753731	4.614869002
Holt-Winters	915	4.730704729	6.693916699	5.038467522
Holt-Winters	916	4.956144196	6.485167874	4.635606927
Holt-Winters	917	4.715414772	6.805248562	4.842743381
Holt-Winters	918	5.195752007	6.857106987	4.834701831
Holt-Winters	919	5.472131484	6.584087235	4.756843657
Holt-Winters	920	5.433570872	6.722546431	4.934874818
Holt-Winters	921	5.200884971	6.649066221	4.652133067
Holt-Winters	922	5.30110096	6.840382497	4.698160582
Holt-Winters	923	4.946198852	6.265745563	4.976697089
Holt-Winters	924	4.775844159	6.718193316	4.711874778
Holt-Winters	925	5.108503137	6.816805369	4.487905509
Holt-Winters	926	5.369883588	6.442035345	4.355718532
Holt-Winters	927	4.889590302	6.770746532	4.485014208
Holt-Winters	928	5.291539641	6.493735791	4.410656392
Holt-Winters	929	5.432687267	6.88818353	4.404959035
Holt-Winters	930	5.129377317	6.107950759	4.9926746
Holt-Winters	931	5.105424293	6.614033308	4.695802751
Holt-Winters	932	5.071145182	6.838748237	5.080559534
Holt-Winters	933	5.332406899	6.551554607	4.90049972
Holt-Winters	934	4.871557846	6.363749234	4.962735652
Holt-Winters	935	5.364164157	6.746197422	4.960189797
Holt-Winters	936	4.771496032	6.148639211	4.720871921
Holt-Winters	937	4.857880424	6.444725961	5.020394719
Holt-Winters	938	4.741598716	6.834299831	4.838210033
Holt-Winters	939	5.043081432	6.810531803	4.324724291
Holt-Winters	940	5.2599588	6.222713547	5.039642153
Holt-Winters	941	5.369757809	6.896757754	4.613661222
Holt-Winters	942	5.088946409	6.281886223	4.389102517
Holt-Winters	943	4.818657976	6.520808301	4.729354308
Holt-Winters	944	4.719372497	6.7731076	4.448291778
Holt-Winters	945	5.458626821	6.307009783	4.468027406
Holt-Winters	946	4.813970009	6.259911885	5.042139238
Holt-Winters	947	4.833785948	6.467082341	4.451769106
Holt-Winters	948	5.029324877	6.643217844	4.8422469
Holt-Winters	949	5.086805731	6.441852632	4.634590014
Holt-Winters	950	5.494343597	6.892449972	4.461130155
Holt-Winters	951	4.935469939	6.25247809	4.885705187
Holt-Winters	952	5.485323308	6.807319507	4.570754326
Holt-Winters	953	5.314447267	6.158488232	4.431535389
Holt-Winters	954	5.221056976	6.722279614	4.403374103
Holt-Winters	955	5.320537596	6.736835553	4.732060261
Holt-Winters	956	5.083755637	6.832414628	4.925547759
Holt-Winters	957	4.92833975	6.890804214	4.651425675
Holt-Winters	958	5.379006773	6.305437366	4.719551699
Holt-Winters	959	5.02333323	6.407888855	4.985150018
Holt-Winters	960	4.882572053	6.395449315	5.026501841
Holt-Winters	961	5.397188352	6.451020574	5.03111006
Holt-Winters	962	5.181790243	6.354232188	4.693128315
Holt-Winters	963	4.940491606	6.195136005	4.888281709
Holt-Winters	964	5.150539466	6.207688587	4.689759651
Holt-Winters	965	4.812382595	6.637445641	4.519946184
Holt-Winters	966	5.008678451	6.131899036	4.803623659
Holt-Winters	967	5.349914498	6.64859291	4.33824285
Holt-Winters	968	5.211509089	6.794033704	4.862807968
Holt-Winters	969	4.966719792	6.656523775	4.735296317
Holt-Winters	970	5.041645515	6.46750178	4.477151449
Holt-Winters	971	5.286662519	6.360135787	4.396486632
Holt-Winters	972	5.150641391	6.252861004	4.815330142
Holt-Winters	973	5.147229966	6.296959859	5.073013625
Holt-Winters	974	5.092087691	6.631047585	4.829961067
Holt-Winters	975	5.323059134	6.853335508	4.634206371
Holt-Winters	976	5.214791435	6.833158497	4.981546061
Holt-Winters	977	5.438140894	6.712115532	4.809582646
Holt-Winters	978	5.147624723	6.818306492	4.619951721
Holt-Winters	979	5.484452139	6.391440623	4.851835174
Holt-Winters	980	4.985610112	6.33086291	4.97207169
Holt-Winters	981	4.923898327	6.899415438	4.35948237
Holt-Winters	982	4.928106346	6.757882748	4.320178198
Holt-Winters	983	5.246840642	6.87480715	4.337706677
Holt-Winters	984	5.174570651	6.569650528	4.981053133
Holt-Winters	985	4.700772213	6.844045192	4.552344653
Holt-Winters	986	5.326494707	6.794677634	4.545371095
Holt-Winters	987	5.317996495	6.116708489	4.669224082
Holt-Winters	988	5.452506721	6.320481846	4.374423786
Holt-Winters	989	5.37389241	6.516511293	4.594809858
Holt-Winters	990	4.774408276	6.357795485	4.904377306
Holt-Winters	991	5.081413789	6.30932684	4.513217166
Holt-Winters	992	5.180851276	6.891953897	4.757291576
Holt-Winters	993	5.00287536	6.124756889	4.71977238
Holt-Winters	994	5.235530646	6.571002245	4.77690688
Holt-Winters	995	5.286268628	6.457894736	4.613471368
Holt-Winters	996	5.186092959	6.139826236	4.799994267
Holt-Winters	997	5.178875024	6.701273704	4.649153634
Holt-Winters	998	5.490456599	6.374704451	4.447908117
Holt-Winters	999	5.396211348	6.335487614	4.740333059
[truncated: 4,001 more rows]
