# Supplementary material for: Advanced hybrid LSTM-transformer architecture for real-time multi-task prediction in engineering systems
Source: Sci Rep. 2024 Feb 28;14:4890. doi: 10.1038/s41598-024-55483-x (PMC11322354; doi:10.1038/s41598-024-55483-x)
Supplement: Supplementary file 1 — Supplementary Information. [file 41598_2024_55483_MOESM1_ESM.zip › raw data table 3.csv]

Trial	Data Retention (%)	Our Model's MAE	Standalone LSTM's MAE	Standalone Transformer's MAE
1	90	6.983485609	8.184400055	7.798178741
2	90	7.19778244	8.056831495	7.70196038
3	90	6.998602192	7.911013485	7.903602088
4	90	6.972662661	8.12636928	7.619705285
5	90	7.241391704	8.243975654	7.870896699
6	90	7.306952682	8.045737225	7.760133516
7	90	7.116307228	7.853626472	7.864614859
8	90	7.06045209	8.078313863	7.88793359
9	90	7.057523682	7.794580857	7.874365291
10	90	7.018103372	8.076827083	7.898115957
11	90	7.070436436	7.998789493	7.696123809
12	90	7.053695003	8.185611085	7.737034926
13	90	7.122623078	7.890022066	7.830893776
14	90	7.295161548	7.943585248	7.866714576
15	90	7.171733532	8.03802732	7.701496116
16	90	7.266141224	8.06926559	7.637294816
17	90	7.184589637	8.160398184	7.784814234
18	90	7.161582139	7.892473268	7.733243678
19	90	7.192361823	8.007725257	7.88980113
20	90	7.004883177	8.091768959	7.732209458
21	90	7.025670981	8.258462574	7.716572644
22	90	7.035864208	8.150743597	7.919520739
23	90	7.103479654	8.25405335	7.95676146
24	90	7.033722127	7.849115379	7.75834584
25	90	7.11427466	7.997656215	7.855960607
26	90	7.242156004	7.969604261	7.695583828
27	90	7.042824209	8.006865884	7.859123571
28	90	7.11768886	8.088914076	7.873450522
29	90	7.22205226	8.222209669	7.784160131
30	90	7.153049933	8.059022414	7.825499538
31	90	7.202320216	8.096256412	7.674618557
32	90	7.026912295	8.257903933	7.67164757
33	90	7.222347479	7.962385016	8.007040712
34	90	6.966969763	8.002615929	7.765564323
35	90	7.011227586	8.015590856	7.686061574
36	90	7.23126078	7.935420543	7.871942742
37	90	7.241825348	8.103728203	7.783167972
38	90	7.095426384	8.164077715	7.655733301
39	90	7.125535001	7.965678452	7.989384376
40	90	7.12206508	8.221232336	7.738386624
41	90	7.131091706	8.088508803	7.658993297
42	90	6.940975029	8.119093639	7.634889777
43	90	7.183999057	8.031790012	7.737556919
44	90	7.137389535	8.143086119	7.839497427
45	90	7.233755505	8.070579388	7.827822653
46	90	7.157012529	8.129786549	7.840896097
47	90	7.141476697	8.135899489	7.742307434
48	90	7.281742142	8.131634358	7.83169068
49	90	7.184365751	7.858391924	7.861159635
50	90	7.25789811	8.166430669	7.877611097
51	90	7.319604508	8.182877939	7.648573392
52	90	7.093835851	8.145915346	7.767663102
53	90	7.141844221	8.006074133	7.65706756
54	90	7.118990444	8.0605669	7.803122501
55	90	7.158197898	7.907201998	7.929948292
56	90	7.219728141	7.926989557	7.880455811
57	90	6.92296454	7.962994162	7.911245215
58	90	7.123271064	8.046226059	7.774616348
59	90	7.048499718	7.979747248	7.740878579
60	90	7.060811914	7.944049647	7.740478935
61	90	7.129823485	8.000351109	7.809027932
62	90	7.116079704	8.016362141	7.837216011
63	90	7.158426591	8.180317541	7.771334586
64	90	7.077428766	7.973112529	7.722136376
65	90	7.151726089	8.10403528	7.561136711
66	90	7.237818372	7.912644694	7.771970649
67	90	7.081067156	8.162033499	7.986303236
68	90	7.110761792	8.048078952	7.732017144
69	90	7.103893053	8.128213422	7.975994885
70	90	7.077199967	7.972236012	7.776214206
71	90	7.140351554	7.776112725	7.859161365
72	90	7.170724972	8.021027319	7.681166153
73	90	7.08963463	7.945640511	7.834818808
74	90	7.109886253	8.007579604	7.942115087
75	90	7.165961414	7.962946905	7.552900457
76	90	7.215774023	8.122292233	7.80349353
77	90	7.193235358	8.01329923	7.633679613
78	90	7.334850973	8.067856902	7.988644437
79	90	7.112893703	7.977019001	7.871640613
80	90	7.051181532	7.974998338	7.790712728
81	90	7.164277628	7.949352592	7.655058499
82	90	7.166715942	8.007708172	7.92889315
83	90	7.267505702	8.024082043	7.780615224
84	90	7.175031425	8.129901211	7.814495302
85	90	6.929241772	8.002164368	7.821250989
86	90	7.106256821	8.047789386	7.845188157
87	90	7.171457651	7.997246468	7.765214345
88	90	7.044983023	8.068121375	7.904939701
89	90	6.869659761	8.216650745	7.961063474
90	90	7.042939183	8.137063039	7.799938482
91	90	6.98654438	7.951380029	7.729472961
92	90	7.088184948	8.025110762	7.780834287
93	90	7.059508057	7.932196763	7.934343418
94	90	7.111808779	8.003490161	7.738106089
95	90	7.092679911	8.01213703	7.775452888
96	90	7.133972341	7.987352393	7.890675212
97	90	7.231557629	8.104843251	7.752862305
98	90	7.007352681	8.081070183	7.739655676
99	90	7.259788055	8.004957845	7.792541672
100	90	6.990248174	8.059437063	7.785129428
101	90	7.206198271	8.178512136	7.713816135
102	90	7.247777874	8.094192222	7.778072472
103	90	7.256927696	8.141482187	7.711842351
104	90	7.159114065	7.97279278	7.764016024
105	90	7.220410969	8.198314093	7.93617783
106	90	7.141155586	7.98726087	7.723474923
107	90	7.283326791	8.003430872	7.770724027
108	90	7.252633064	8.176571221	7.713116417
109	90	7.122250772	8.073135803	7.726180137
110	90	7.012861852	8.154674979	7.896246116
111	90	7.027454068	8.214374541	7.797585737
112	90	7.034292526	8.169589761	7.907465621
113	90	7.012449431	8.143090034	7.659449077
114	90	7.241497939	7.994675155	7.78532262
115	90	7.253788015	8.087939985	7.773485903
116	90	7.092883548	8.012490703	7.984475541
117	90	7.045196246	8.058332013	7.905936165
118	90	6.889661433	7.905030702	7.783143876
119	90	7.244479941	8.103175353	7.657891207
120	90	7.179885568	8.009737658	7.863397976
121	90	7.131649192	8.0631024	7.828867344
122	90	7.138218587	8.027348929	7.75934818
123	90	7.198453562	8.014402312	7.865876175
124	90	7.112204889	8.095698554	7.81292478
125	90	7.11235315	8.144627674	7.835305266
126	90	7.098190357	8.110235424	7.842962906
127	90	7.197807325	8.063909704	7.763546852
128	90	7.165420586	8.000959942	7.949468502
129	90	7.173246838	8.163857446	7.945491836
130	90	7.054552076	7.948929789	7.890881392
131	90	6.919552492	7.964763578	7.723067597
132	90	7.15013456	7.94750556	7.740725356
133	90	7.12603175	8.039995164	7.778080319
134	90	6.992182508	8.193526791	7.533669311
135	90	6.98439297	8.039194281	7.854902833
136	90	7.141103132	7.984490354	7.819960194
137	90	6.991405106	8.12319523	7.845400055
138	90	7.18120459	7.998197379	7.712678679
139	90	6.962482056	7.975037454	7.822307987
140	90	6.968642601	8.192294047	7.843704908
141	90	7.116767127	8.049079087	7.671113212
142	90	6.969075241	8.083782871	7.92225721
143	90	7.187321811	7.924213773	7.781701626
144	90	7.221308973	7.933413818	7.767770781
145	90	7.256733721	8.205164895	7.708774957
146	90	7.316048632	8.027295423	7.776381145
147	90	7.072683165	8.239523495	7.874605951
148	90	7.157351242	8.121147255	7.727530595
149	90	7.144908154	8.225861028	7.758824148
150	90	7.201847237	8.11962571	7.65858976
151	90	7.123812286	8.10164869	7.826463262
152	90	7.026390532	8.292683181	7.631146604
153	90	7.196742755	8.047049421	7.806670873
154	90	7.093514309	8.084448853	7.809328781
155	90	7.205143257	8.048606343	7.769318078
156	90	7.153167324	8.141055402	7.792197672
157	90	7.239452809	8.368019361	7.968430198
158	90	7.134258113	8.120837773	7.851480325
159	90	7.230442375	8.028099012	7.737778783
160	90	7.101535691	7.988547381	7.774132682
161	90	7.191943731	8.051344992	7.886959307
162	90	7.083915075	7.980588026	7.840294766
163	90	7.022696218	7.939035254	7.836092099
164	90	6.981510326	8.025284292	7.681802256
165	90	7.116324112	8.087947928	7.66781209
166	90	6.880388579	8.013673126	7.730049376
167	90	7.183170299	8.059493602	7.746550097
168	90	7.083521923	8.013483937	7.816603165
169	90	7.202733749	8.048005188	7.773518398
170	90	7.026901412	8.180076114	7.656851494
171	90	7.155076723	7.85283969	7.86069404
172	90	7.133190196	7.993059315	7.736200898
173	90	6.974883665	8.046659307	7.855973305
174	90	7.164489158	7.940608605	7.902913115
175	90	7.225936699	7.873426517	7.630879442
176	90	7.030443622	7.993283057	7.929258444
177	90	7.163652191	8.154229865	7.798508326
178	90	7.092150702	7.950175119	7.880306263
179	90	7.071045471	7.985921164	7.775838319
180	90	7.112777645	7.997216899	7.785251294
181	90	7.136456662	8.081184928	7.700162802
182	90	7.086244099	8.085067526	7.76487252
183	90	7.062593041	8.020111771	7.723306238
184	90	7.315815011	7.908349228	7.747037061
185	90	7.329591698	8.094117231	7.986976875
186	90	7.159598623	7.942381469	7.850826128
187	90	7.26156096	8.013039587	7.693388804
188	90	7.091990764	7.87207419	7.81741529
189	90	7.158495613	7.989883461	7.774198564
190	90	7.102863234	8.011264535	8.002241719
191	90	7.151167752	7.935842455	7.834167785
192	90	7.060916661	7.957422589	7.907886898
193	90	7.150345717	7.978273919	7.755241626
194	90	7.093168745	7.960198624	7.623605836
195	90	7.048735825	7.961721077	7.927320422
196	90	7.036703031	8.15970143	7.7302469
197	90	7.1256526	8.091248543	7.821158023
198	90	7.171810133	8.079863187	7.709476323
199	90	7.184533574	7.806739974	7.751785574
200	90	7.204804066	8.16656757	7.844651757
201	90	7.147287167	8.018222065	7.810208713
202	90	7.122536455	8.118538532	7.957421521
203	90	6.973105998	8.053038997	7.738704155
204	90	7.169431978	8.043667468	7.745883442
205	90	7.240793092	8.199194384	7.924340752
206	90	7.194943044	8.028232822	7.840842646
207	90	6.993020966	8.031103191	7.818125456
208	90	7.066329569	7.951136211	7.84664798
209	90	7.213511811	7.944620022	7.741386255
210	90	7.050764517	7.997228604	7.72239892
211	90	7.108103598	8.183219345	7.782662604
212	90	7.156480237	8.063345608	8.005540711
213	90	7.125184817	8.140060247	7.886313675
214	90	7.202715501	8.004334555	7.847550537
215	90	7.073525527	8.174588808	7.838077229
216	90	7.231272947	8.017170258	7.726924171
217	90	7.227289251	8.047403739	7.784777254
218	90	7.160709474	7.998649742	7.816667866
219	90	7.04553337	8.14468744	7.717389985
220	90	7.172298578	8.191814623	7.907234081
221	90	7.094729081	8.10485118	7.771468786
222	90	7.12821623	7.878938313	7.889445596
223	90	7.196919299	8.027935802	7.673506326
224	90	7.107223265	7.974322193	7.727888025
225	90	7.216789342	7.9974064	7.783214143
226	90	7.060443149	8.075591793	7.723739012
227	90	7.043248662	8.177170795	7.822520381
228	90	6.924243744	7.970749929	7.751295354
229	90	7.116047832	8.059761431	7.896699708
230	90	7.138104388	8.012648575	7.671576044
231	90	6.897301863	8.025678279	7.695848123
232	90	7.104278658	7.985168663	7.753815109
233	90	7.094949578	7.888854789	7.6228177
234	90	6.942662423	8.153985712	7.896806365
235	90	7.063526556	8.065508679	7.847447012
236	90	7.026418012	8.108321067	7.764248903
237	90	7.192141047	8.081250781	7.75618011
238	90	7.13311206	8.209122548	7.729767525
239	90	7.336652137	8.171810732	7.686565546
240	90	7.149782302	7.993853451	7.800393923
241	90	7.321182846	8.189578087	7.937918986
242	90	6.995809961	8.148102742	7.815218683
243	90	7.167974639	8.130327196	7.821665371
244	90	7.204268333	8.109003553	7.689093548
245	90	7.060714782	8.069598143	7.81413239
246	90	7.039976969	8.0533273	8.00040212
247	90	7.069835799	7.991690423	7.777197423
248	90	7.240449241	7.907964041	7.786591173
249	90	6.970780846	8.00225316	7.833660711
250	90	7.030264226	7.91161735	7.854609551
251	90	6.995978927	7.995706027	7.972665502
252	90	7.083849717	7.962115278	7.599815945
253	90	7.046265657	8.066250778	8.038523033
254	90	7.202660292	8.081673313	7.496535723
255	90	7.150039389	8.003731565	7.835822464
256	90	7.083407327	8.025417277	7.806475824
257	90	7.058633218	8.019934008	7.95222881
258	90	7.127317354	7.96467207	7.856913784
259	90	7.145087842	8.170176625	8.009038335
260	90	7.140559304	7.937199731	7.876131461
261	90	7.13030476	8.177992924	7.810151652
262	90	7.256264065	7.99836231	7.83650521
263	90	7.310556567	8.109245507	7.686143783
264	90	6.980673224	8.10186921	7.796141746
265	90	7.157923654	7.903848046	7.861912113
266	90	7.147302838	8.093925229	7.699632789
267	90	7.026287527	8.057021272	7.788840223
268	90	7.170700115	8.123465693	7.753273766
269	90	6.988668443	8.1171996	7.799258159
270	90	7.18558875	8.156165947	7.743421353
271	90	6.985975147	8.091019957	7.562890074
272	90	7.223127237	7.90155139	7.646045343
273	90	7.276405561	8.146226898	7.797555664
274	90	7.176065929	8.003670404	7.75218897
275	90	7.13843798	7.985832149	7.651842865
276	90	7.109160755	8.200724612	7.900014505
277	90	7.00772971	7.818551976	7.62947796
278	90	7.053508961	7.9848977	7.724685621
279	90	7.295704717	8.001450923	7.800718713
280	90	7.044867294	7.995782365	7.808951741
281	90	7.106449904	8.057608879	7.768084192
282	90	7.093179543	8.045838769	7.728341223
283	90	7.075050277	8.044696331	7.855753238
284	90	6.999025147	8.039722967	7.856393541
285	90	7.317199069	8.127696371	7.816611914
286	90	7.028854339	8.223721823	7.62110971
287	90	7.068276894	8.026481515	7.877757231
288	90	6.93451075	7.973303121	8.002998986
289	90	7.047169224	7.924112281	7.85842908
290	90	7.107133522	8.100112641	7.852474247
291	90	7.127087635	8.006012161	7.873564215
292	90	7.082328569	8.081940585	7.665243189
293	90	7.220560319	8.074620761	7.795661899
294	90	7.256237249	8.255399516	7.932473457
295	90	7.093159661	7.977530558	7.707483465
296	90	7.173572969	8.18940884	7.624368279
297	90	7.007348814	8.177563809	7.852710295
298	90	7.240429544	8.092446606	7.90712191
299	90	7.072788717	8.006625145	7.699761531
300	90	6.960331816	8.171784387	8.023516176
301	90	7.263838588	8.126953659	7.760151678
302	90	7.246556446	8.075968454	7.791298595
303	90	7.078451628	8.118270318	7.734842168
304	90	7.077823205	8.168979071	7.575639694
305	90	6.905037001	7.913172623	7.79527945
306	90	7.1291155	8.08440126	7.904734837
307	90	6.996043858	7.925958595	7.753897216
308	90	7.122845123	7.749565842	7.595114085
309	90	7.165511359	8.24736187	7.728156827
310	90	7.115072802	8.03493276	7.777514115
311	90	7.157007053	8.001210361	7.628954847
312	90	7.052420009	8.006691498	7.893794475
313	90	7.080394363	8.217974106	7.751072137
314	90	7.285803712	8.024181844	7.921852718
315	90	7.09310407	8.076886081	7.77836241
316	90	6.982423273	8.034294288	7.754989715
317	90	7.131009842	7.971107117	7.736357898
318	90	7.043123285	8.009493087	7.815725228
319	90	6.914229558	8.12136521	7.711336615
320	90	7.178650657	8.068573563	7.758192165
321	90	7.155511626	8.131130979	7.721975994
322	90	6.99534707	7.977907994	7.853964277
323	90	7.088121376	7.946147465	7.864392005
324	90	7.447976004	7.99642848	7.669700311
325	90	7.107792742	8.120340549	7.91880315
326	90	7.236122431	8.056450314	7.828227502
327	90	7.119309585	8.019327881	7.876207197
328	90	6.942241722	7.920132359	8.035874631
329	90	7.004465194	8.086893816	7.716083857
330	90	7.112066029	8.092258421	8.050244342
331	90	7.100185096	8.044754345	7.896523313
332	90	7.101115484	8.044023318	7.775559464
333	90	7.060426662	8.006402484	7.757822451
334	90	7.221182349	8.236029197	7.838904603
335	90	7.029174546	7.912267295	8.005705508
336	90	6.940170678	8.241795697	7.673253123
337	90	7.048244856	8.064706342	7.882967543
338	90	7.198294412	8.004063295	7.81055282
339	90	7.077807355	8.112079167	7.805672583
340	90	7.184694039	8.079598422	7.837521139
341	90	7.153394716	8.07296581	7.67665024
342	90	7.012731346	7.903622679	7.90322844
343	90	7.096643526	8.045333018	7.736439518
344	90	7.175664396	8.153224789	8.012330977
345	90	7.067484238	7.962719714	7.820318099
346	90	7.068976008	7.991620123	7.868809911
347	90	7.117063643	8.156577587	7.682264639
348	90	7.265567315	8.068659786	7.754293457
349	90	6.983943097	7.922669175	7.934636703
350	90	7.199667646	8.15230115	7.806063163
351	90	7.218174705	7.997716537	7.706238204
352	90	6.934238201	7.924535793	7.682114979
353	90	7.085312494	8.099259977	7.945178283
354	90	7.119049572	8.050618891	7.795677967
355	90	7.195243708	8.198754988	7.756802371
356	90	7.146253632	8.229540109	7.798888322
357	90	7.190369807	8.212415045	7.894467988
358	90	7.052431667	8.1190397	7.933686802
359	90	7.172976523	7.972180302	7.734972148
360	90	7.262740837	8.093811814	7.660688821
361	90	7.217867933	8.056541651	7.621382972
362	90	7.181211484	8.01591017	7.80161781
363	90	7.048813315	8.188204751	7.649650002
364	90	7.171310519	8.002591842	7.719176802
365	90	7.178323398	8.130538189	7.846747246
366	90	7.248901111	7.958673275	7.763306367
367	90	7.326083036	7.994281304	7.927927481
368	90	7.260646053	7.948894196	7.829129662
369	90	7.114636209	7.951013531	7.815562196
370	90	7.083562816	7.883202376	7.724931795
371	90	7.094250855	8.093307482	7.668274704
372	90	6.906414836	7.975708827	7.72770248
373	90	7.136282462	8.095138031	7.764890227
374	90	7.026769807	7.948989675	7.70216692
375	90	7.101925824	8.13469726	7.782832219
376	90	7.111790498	8.027868678	7.660026519
377	90	7.122530553	8.255296768	7.900438765
378	90	7.140751811	8.044607932	7.677860769
379	90	6.860703495	8.051528657	7.728648685
380	90	7.283476919	8.01141036	7.738377087
381	90	7.214192848	8.040765308	7.833462158
382	90	6.972016949	7.85951394	7.708773016
383	90	7.26707761	8.192115349	7.707247308
384	90	7.182973876	8.023813504	7.73561508
385	90	6.924828286	8.063542536	7.887684299
386	90	7.133118558	8.034844782	7.721129287
387	90	7.137880927	8.080469889	7.784639058
388	90	7.114770085	8.119518981	7.616543958
389	90	7.119460348	8.099642836	8.084049567
390	90	7.042762358	8.172313551	7.718515822
391	90	7.16480057	8.014834628	7.720684605
392	90	6.989990261	7.968023849	7.866112191
393	90	6.937498423	7.963013094	7.714124427
394	90	7.06531579	8.136695211	7.86696928
395	90	7.17574017	7.933940472	7.709105642
396	90	6.946750349	8.09439067	7.698994281
397	90	7.05406063	8.062922306	7.838716775
398	90	7.172717554	7.894544597	7.758934158
399	90	6.925608701	8.096549956	7.802652946
400	90	7.192725693	8.213080174	7.825095064
401	90	7.061357289	8.03957712	7.784230729
402	90	7.064130687	8.200680754	7.703191968
403	90	7.137782406	8.103411633	7.838370345
404	90	7.310221674	8.121785076	7.975164085
405	90	7.128028672	7.955240717	8.03559536
406	90	7.261819873	8.20419722	7.863876835
407	90	7.211016674	8.102830314	7.82966516
408	90	7.117941799	7.978220118	7.681225993
409	90	7.082878402	8.19246199	7.979578011
410	90	7.233847281	8.144332793	7.842057734
411	90	7.185858305	8.16522377	7.901434454
412	90	7.127497903	8.165042458	7.781798643
413	90	7.017823477	7.749739083	7.838221546
414	90	7.307621938	8.050786973	7.75744427
415	90	6.934238484	8.117942533	7.757532445
416	90	7.013897141	7.957930815	7.844555164
417	90	7.218857099	8.149801449	7.828072445
418	90	7.236993783	8.106254428	7.932638411
419	90	7.262952122	8.098190098	7.810400091
420	90	7.169295963	8.013865279	7.821493508
421	90	6.932569781	8.010854141	7.708212081
422	90	7.187556593	7.961629514	7.72933108
423	90	6.949644157	7.932078744	7.869759007
424	90	7.166301802	8.076268618	7.904582575
425	90	7.055552663	8.044058071	7.714373684
426	90	7.168376142	8.156402272	7.69700949
427	90	7.222241048	8.120983146	7.762378932
428	90	6.953289509	8.136996689	7.778450781
429	90	7.087214782	7.998834384	7.996272771
430	90	7.182642233	8.017662127	7.918263284
431	90	7.131167288	8.001029953	7.825081745
432	90	7.161815575	8.171036477	7.664545113
433	90	7.191868161	8.020099804	7.883162384
434	90	7.264675023	8.057280601	7.783834321
435	90	7.278418441	8.095243363	7.72674827
436	90	7.0772841	8.010556746	7.80676342
437	90	7.060925623	7.964659184	7.795822267
438	90	7.066934854	8.040564853	7.675967725
439	90	7.088450062	8.100319069	7.494212731
440	90	7.218491338	8.040710728	7.797796877
441	90	7.052172828	8.249771588	7.710939791
442	90	7.146296092	7.954266753	7.760303133
443	90	7.007992119	7.988704825	7.660469903
444	90	7.062982154	8.118790077	7.845948736
445	90	7.145405226	8.157458591	7.825989732
446	90	7.130826328	7.884442701	7.649276879
447	90	7.158314099	8.017195196	7.647269767
448	90	7.148617896	8.051706369	7.757234223
449	90	7.183385775	8.104787721	7.721802388
450	90	7.322819348	8.066200842	7.78142665
451	90	6.979967376	8.023679227	7.789000137
452	90	7.129983	7.970639435	7.862134524
453	90	7.10511162	8.014893017	7.886332998
454	90	7.233580908	8.050826547	7.894123481
455	90	7.224522011	8.033690726	7.949895253
456	90	7.097361756	8.127303137	7.87091847
457	90	7.179643163	7.885497217	7.771526551
458	90	6.993389718	8.054070072	7.901583274
459	90	7.066694004	7.918524002	7.82325528
460	90	7.164427086	8.378753303	7.697469681
461	90	6.946816706	7.956363803	7.830651962
462	90	7.237255868	8.183314245	7.55528389
463	90	7.041963049	8.042949812	7.868631638
464	90	7.071877217	7.989316447	7.790575246
465	90	7.149096729	8.136103553	7.851785679
466	90	7.044641313	8.112804404	7.69107483
467	90	7.226521929	8.301370449	7.72284289
468	90	7.070759778	8.127887534	7.688560389
469	90	7.216854629	8.147744825	7.67936735
470	90	7.144329233	8.138595768	7.833419304
471	90	7.015463363	7.935137629	7.784035465
472	90	7.095299712	7.972953795	7.773994029
473	90	7.038341499	8.187410401	7.79916763
474	90	7.306992064	7.986333905	7.647557603
475	90	7.09938123	8.060671266	7.74964707
476	90	7.02292698	8.033785947	7.874159923
477	90	7.001895471	8.058728991	7.782911529
478	90	7.179740097	7.928799114	7.68812947
479	90	6.979689384	7.977450041	7.712002557
480	90	7.088281475	8.04992732	7.95803842
481	90	7.322745488	7.923519235	7.774558855
482	90	7.158625483	8.244167266	7.736954481
483	90	7.179883481	8.138913249	7.98610477
484	90	7.025652424	8.082097405	7.660331967
485	90	7.129578761	8.212232429	7.71589026
486	90	7.088496224	8.14030505	7.842947757
487	90	7.098012237	8.2108848	7.824243562
488	90	7.310094862	8.066441953	7.814542282
489	90	7.185206253	8.279177611	7.831985739
490	90	7.245094306	7.959052125	8.081607725
491	90	7.136058926	8.165400265	7.773807879
492	90	7.12708534	7.849613776	7.521548227
493	90	7.304832814	8.033687901	7.748431692
494	90	6.984582359	7.980040834	7.850450457
495	90	7.120398333	8.001911874	7.801719004
496	90	6.967588664	8.04780291	7.848148603
497	90	6.97720832	8.025925876	7.73696711
498	90	7.151204159	7.965896881	7.885579752
499	90	7.009038335	8.041582602	7.909393954
500	90	7.148331077	8.159651248	7.837634198
501	90	7.278085192	8.104151043	7.745282812
502	90	7.199832609	8.007772467	7.925043174
503	90	7.260354256	8.017619688	7.972364131
504	90	7.159420368	8.053236871	7.828211331
505	90	7.09373917	8.095522554	7.79115028
506	90	7.260779772	8.113957374	7.717251293
507	90	7.168819244	7.930695608	7.924321936
508	90	7.185759848	7.956155218	7.728256684
509	90	7.286396619	8.125441922	7.682498228
510	90	7.271160707	8.024682801	7.957941989
511	90	7.1415315	7.953076359	7.700171214
512	90	6.868865475	8.014203635	7.900648193
513	90	7.256261914	8.116257525	7.903677937
514	90	7.175828357	8.100253685	7.885874546
515	90	7.215826328	7.934225296	7.596885762
516	90	7.215563495	8.044620236	7.691940547
517	90	7.1793985	7.985637805	7.756283189
518	90	7.110743076	7.919289328	7.91291137
519	90	7.182916971	8.097521485	7.803576469
520	90	6.958948715	8.18089474	7.737116254
521	90	7.116435526	8.163980984	7.794816355
522	90	7.032270086	7.758902206	7.709337467
523	90	7.1151214	8.040148515	7.766018279
524	90	7.160354475	8.074217307	7.760153321
525	90	7.10532928	8.072182642	7.976427021
526	90	7.143951798	8.042348521	7.858589876
527	90	7.253582794	8.039059483	8.027785929
528	90	7.349753468	7.999462827	7.827474282
529	90	7.325005497	8.103454863	7.748449476
530	90	7.191598358	8.086666884	7.867991828
531	90	7.220974185	8.162165487	7.786682484
532	90	7.052940427	7.995661745	7.886159819
533	90	7.187552009	8.0780173	7.862073061
534	90	7.139629866	8.01884471	7.83980952
535	90	7.131647597	8.180769138	7.74906596
536	90	7.077888876	8.175747509	7.844137448
537	90	7.092239903	7.92006577	7.819084544
538	90	7.068021324	8.204603101	7.87463037
539	90	7.11745019	8.077725035	7.931803874
540	90	7.103301821	8.005499908	7.709727423
541	90	7.047830532	7.921092256	7.683543099
542	90	7.191749947	8.091278942	7.818654138
543	90	7.126100307	8.004026557	8.052906481
544	90	7.035617857	8.202094441	7.607897049
545	90	7.184515328	8.022608109	7.798874479
546	90	7.188459809	8.15995418	7.726205861
547	90	7.275801383	8.166310926	7.81650745
548	90	7.112738689	8.054827526	7.960392207
549	90	7.140698629	8.256643058	7.899571048
550	90	7.199565026	8.076299426	7.746200721
551	90	7.157706637	7.923343605	7.771671207
552	90	7.167369558	8.0809123	7.869062351
553	90	7.168682257	7.869631922	7.787077519
554	90	7.082945656	8.127412449	7.885058375
555	90	7.119952906	7.909289388	7.841054742
556	90	7.131273013	8.112592734	7.862827974
557	90	7.070069825	7.932759509	7.821020494
558	90	7.199816952	8.104456741	7.79744096
559	90	7.057096377	8.04160623	7.686136709
560	90	7.281018877	8.12859245	7.596232112
561	90	7.176368048	8.059140837	7.936514688
562	90	6.960811851	8.310858225	7.764418655
563	90	7.175636602	7.919907455	7.878573764
564	90	7.131302928	7.982723315	7.875689422
565	90	7.121693594	7.936190803	7.669967724
566	90	7.113413042	8.072049534	7.785575513
567	90	7.168815352	7.95219635	7.703751416
568	90	7.097973306	8.23397771	7.862003831
569	90	7.211909961	7.971476585	7.75970231
570	90	7.064633742	7.966374194	7.869376678
571	90	6.947341951	8.07774596	7.964045277
572	90	7.161292972	8.073701927	7.869570859
573	90	7.046720508	7.929479426	7.762230806
574	90	7.340927674	7.945143654	7.878877642
575	90	7.169770402	8.137985952	7.854184106
576	90	7.216886949	8.132940472	7.904107001
577	90	6.99252357	8.00026953	7.906286195
578	90	6.918681009	8.151570893	7.924875048
579	90	7.056124392	8.037028538	7.840047088
580	90	6.955328536	8.004078847	7.736149568
581	90	7.023585493	7.983006797	7.875752409
582	90	7.270170605	8.038631773	7.909626776
583	90	7.121117935	7.93023238	7.990240531
584	90	7.328669726	7.973712478	7.700186935
585	90	7.17639658	7.780054412	7.720840554
586	90	7.158337756	7.85858511	7.82834768
587	90	7.102544103	8.140632945	7.773912045
588	90	7.038072461	7.912438486	7.823602472
589	90	7.211106243	7.950181476	7.695652465
590	90	7.053406118	7.94927693	7.790124897
591	90	7.153397377	8.003078581	7.798894883
592	90	7.035233107	8.080716968	7.821895369
593	90	7.101481675	8.127536304	7.8192835
594	90	7.143624464	7.987162305	7.794791387
595	90	7.038205584	8.018508209	7.75358652
596	90	7.187571017	7.950167469	7.757329375
597	90	7.121458192	8.029657085	7.728287604
598	90	7.137078956	8.060368265	7.775454423
599	90	7.302206341	8.067500425	7.999260954
600	90	7.04465967	7.94076063	7.669027766
601	90	7.197024323	8.10580196	7.837420945
602	90	7.055887533	7.940090083	7.782809313
603	90	7.024600433	8.171669608	7.783798359
604	90	7.217868506	8.143438801	7.707980714
605	90	7.159232768	8.195301273	7.901778536
606	90	7.091693045	8.019083547	7.795096967
607	90	7.217938547	7.986443427	7.741297902
608	90	7.168559601	8.154677452	7.626252025
609	90	7.08549163	8.104288402	7.81662683
610	90	7.27737482	8.085922027	7.808805435
611	90	7.133829425	7.901849022	7.748953228
612	90	6.908367653	8.126880639	7.770285074
613	90	7.044201935	8.213660311	7.716512472
614	90	7.23146743	8.114299564	8.0314877
615	90	7.263968641	8.107606916	7.970275733
616	90	7.122333506	8.086874936	7.691348761
617	90	7.091797542	8.277716096	7.722316468
618	90	6.923147013	8.175100464	7.895753943
619	90	7.242500598	8.034690607	7.740773531
620	90	6.995804634	8.011756697	7.722977266
621	90	7.123486315	8.091311471	7.875863913
622	90	7.175847969	8.011284693	7.764713003
623	90	7.337133839	7.943506586	7.66520012
624	90	7.175660414	8.065763738	7.663353176
625	90	7.100323166	7.928455441	7.717013844
626	90	7.00897607	8.103665895	7.627658047
627	90	7.09363951	8.082719141	7.675699933
628	90	7.050075897	8.14354498	7.734255246
629	90	7.177143673	8.143255996	7.819805272
630	90	7.152645755	7.947285332	7.752591474
631	90	7.123212404	8.085756991	7.775356491
632	90	7.29679672	8.197850827	7.89247218
633	90	7.238705268	8.015161269	7.798801768
634	90	7.254008689	8.048604241	7.850715434
635	90	7.116248688	8.204243203	7.770442741
636	90	7.106931013	7.875371928	7.979559437
637	90	7.190766846	8.178121822	7.703210555
638	90	7.070447572	8.05625798	7.895601844
639	90	7.069653105	8.183713902	7.641556592
640	90	7.060521894	7.870263055	7.773317518
641	90	7.170435947	8.083781749	7.739164061
642	90	7.029936379	7.973357211	8.042452819
643	90	7.242189684	8.030768207	7.73150743
644	90	7.209091823	8.033396666	7.851672827
645	90	7.146215314	8.05494478	7.843182744
646	90	7.203849714	7.930324385	8.031210965
647	90	7.087528794	8.278321418	7.80451773
648	90	7.008425754	8.109219737	7.790162866
649	90	7.120491816	8.158779661	7.785548056
650	90	7.138890341	8.073956569	7.78850375
651	90	7.147741338	8.124239311	7.743243455
652	90	6.999008811	8.196589026	7.844559997
653	90	7.067569474	8.069754618	7.812298533
654	90	7.107343555	8.084060215	7.997585703
655	90	7.098299452	8.114734433	7.851512764
656	90	7.169319387	7.906415643	7.943715725
657	90	6.948919399	8.129810019	7.800680054
658	90	7.042852397	7.913489258	7.865885653
659	90	7.080792946	7.846807753	7.859970478
660	90	7.113727616	7.974095796	7.788227354
661	90	7.086861896	7.96960792	7.686440704
662	90	7.047820563	8.04185699	7.877913106
663	90	7.104480949	7.897439131	7.724287733
664	90	7.021092493	8.091509987	7.87604251
665	90	7.333698844	7.572809104	7.693413952
666	90	7.172323224	8.073759322	7.925407662
667	90	7.336049024	8.109677532	7.709955447
668	90	7.107938339	8.057016081	7.938641205
669	90	7.120299543	7.967684678	7.853755697
670	90	7.25997352	8.022665167	7.862746245
671	90	6.999805041	7.877965891	7.72935055
672	90	7.075691776	8.075328279	7.834047401
673	90	7.14478964	7.895545437	7.667286004
674	90	7.061904573	7.793852119	7.686718705
675	90	7.290756032	8.008356671	7.758740036
676	90	7.143313794	8.294168771	7.577018106
677	90	7.005423507	8.148187069	7.979099964
678	90	7.147323931	8.245393488	7.828202426
679	90	7.407696509	8.097673823	7.754984969
680	90	7.15786097	7.968713544	7.990171125
681	90	7.215936706	8.004020159	7.939277557
682	90	7.174836214	8.062238155	7.772969021
683	90	7.013895677	8.058010422	7.847445081
684	90	7.30107644	8.209119459	7.767596219
685	90	7.154894694	8.019104794	7.779705025
686	90	7.240896104	8.275753564	7.862088089
687	90	7.109031221	8.142489173	7.805204788
688	90	7.187561994	8.033681349	7.866299103
689	90	6.923481109	8.162320868	7.739967182
690	90	7.044878388	8.169775192	7.842239947
691	90	7.030122356	8.124648056	7.788369734
692	90	7.254607615	8.199236802	7.66337475
693	90	7.189105457	8.089516925	7.78584875
694	90	7.131508246	8.139809736	7.637404068
695	90	7.03407154	8.120276132	7.848126338
696	90	7.205841283	8.017446883	7.486893967
697	90	7.18554213	8.084869034	7.682043066
698	90	7.129894435	8.054596505	7.814442135
699	90	7.111565896	8.079876573	7.91264034
700	90	7.144757791	8.11263421	7.928517645
701	90	7.237697384	8.066471576	7.939746878
702	90	7.086517166	8.016287953	7.865303077
703	90	7.060300829	8.186562518	7.623103279
704	90	7.037037039	8.044037487	7.853196197
705	90	7.184440004	7.967165899	7.816583941
706	90	6.988136403	8.184623856	7.717793274
707	90	7.149293628	7.920012006	7.686969872
708	90	7.08022665	8.156201625	7.933112528
709	90	6.832652876	8.114703129	7.949747412
710	90	7.135251262	8.126088679	7.790479624
711	90	7.252601943	8.107985932	7.632382017
712	90	7.049882737	8.141291445	8.09373767
713	90	7.006985641	7.943614251	7.887652278
714	90	6.982338048	8.116135171	7.892502355
715	90	7.251436711	8.157127391	7.867657172
716	90	7.120298072	8.081685496	7.728976043
717	90	7.037205392	7.801434867	7.557869846
718	90	7.037419307	8.021220461	7.963217951
719	90	7.261863644	8.122335858	7.803467042
720	90	7.017226954	7.918501598	7.691122983
721	90	7.006906743	8.111949488	7.725687336
722	90	7.176549232	7.98248028	7.582771891
723	90	6.998389039	8.185383083	7.679576242
724	90	7.02121881	8.131701764	7.825580492
725	90	7.329667559	7.838652992	7.853491363
726	90	7.127876088	7.909917058	7.693763582
727	90	7.11245284	8.034074456	7.802928609
728	90	7.121427729	7.870877161	7.985173986
729	90	7.301574116	7.950880504	7.853565688
730	90	7.203789793	8.043874976	7.738445773
731	90	7.126642841	8.190808918	7.749786436
732	90	7.052756901	8.117177715	7.910078092
733	90	7.22561187	8.01302856	7.784875068
734	90	7.219555961	7.985975525	7.91784982
735	90	7.155481039	7.991804946	7.756203814
736	90	7.089953501	8.121250073	7.919248204
737	90	7.11065968	7.962434602	7.729969109
738	90	7.117040323	8.111754058	7.843826756
739	90	7.245409801	8.061544161	7.765795012
740	90	7.055800279	8.050317491	7.800103502
741	90	7.176787085	7.941003397	7.717409409
742	90	7.067537619	8.002103976	7.653367126
743	90	6.997500721	8.12043518	7.629096352
744	90	7.207567107	8.051970427	7.835480317
745	90	7.146310187	8.056904968	7.774637218
746	90	7.184294756	8.196113284	7.8210492
747	90	7.118356661	8.24067806	7.750280969
748	90	7.246684715	7.947608296	7.758585942
749	90	7.20904585	7.91306855	7.685124618
750	90	7.168319425	7.864219609	7.659890806
751	90	7.086963925	8.054961648	7.988174242
752	90	7.128715167	8.151029076	7.996445176
753	90	7.156223925	8.006244819	7.964020103
754	90	7.09439619	7.895037383	7.794099666
755	90	7.125837632	8.075367484	7.733352833
756	90	7.307841156	8.035921901	7.825853145
757	90	7.103934575	8.239978402	7.66235865
758	90	7.101166228	7.929083785	7.733553301
759	90	7.101131628	8.094801486	7.653414818
760	90	7.229046479	8.125452048	7.825948339
761	90	7.228087306	8.008954358	7.676059163
762	90	7.108363419	8.210362061	7.716277108
763	90	7.201779298	8.06979713	7.789225938
764	90	7.281519028	7.910092807	7.873966713
765	90	7.023124983	8.075377653	7.700846482
766	90	7.083215184	8.030478218	7.753893997
767	90	6.941287518	7.898585459	7.718515423
768	90	6.896029277	8.081204801	7.755849108
769	90	6.946545492	8.291569876	7.741220135
770	90	7.293525192	7.902298238	7.618870883
771	90	7.104609149	8.207378112	7.94291397
772	90	7.100338831	8.173245868	7.824073231
773	90	7.1946085	7.957334566	7.906948846
774	90	7.070605323	8.088427932	7.882469024
775	90	7.038829718	8.000398274	7.898304449
776	90	7.221071929	7.966713311	7.907836136
777	90	7.311947296	8.058258426	7.798240059
778	90	7.250500934	8.039454844	7.64516626
779	90	7.025969054	8.102273648	7.999812138
780	90	7.28850168	8.128370369	7.844609605
781	90	6.940154074	8.006505243	7.852888341
782	90	7.161221782	8.019137174	7.894878045
783	90	7.163329967	8.153716886	7.849578547
784	90	7.130518593	8.082068212	7.970068986
785	90	6.961557419	8.149570625	7.805914838
786	90	6.938802376	7.883051396	7.630891899
787	90	7.225809537	8.067754327	7.678186631
788	90	7.075112593	8.185891947	7.782526393
789	90	7.136848308	7.853782964	7.745364856
790	90	7.061900678	8.036464774	7.803389573
791	90	7.129673622	8.01204344	7.903794234
792	90	7.00950021	7.999722995	7.852734652
793	90	7.154039226	8.013040829	7.832170592
794	90	7.122838697	7.728852473	7.862751403
795	90	7.189665984	8.164754548	7.80343416
796	90	6.934122559	8.068575621	7.907710166
797	90	6.940770065	8.018386848	7.805684385
798	90	6.948384055	7.931108934	7.697424745
799	90	7.014081744	8.012859888	7.733261442
800	90	6.985857416	8.210759013	7.91505101
801	90	7.208496469	7.976982163	7.747125408
802	90	7.041600965	8.095477016	7.712546797
803	90	7.107584012	8.358732131	7.865964789
804	90	7.038119603	8.092656168	7.850424957
805	90	7.266635021	7.854972545	8.005169313
806	90	7.002304119	8.141730274	7.753372919
807	90	7.259911304	7.960742575	7.709086147
808	90	7.15893454	8.040099037	7.810703789
809	90	7.272725867	8.048029948	7.780321882
810	90	7.124838751	7.985626093	7.725649037
811	90	7.314396674	8.198591028	7.94828271
812	90	7.085095739	8.023644067	7.823912172
813	90	6.999891922	7.843926201	7.74795112
814	90	7.016980336	8.126400015	7.971209136
815	90	7.268057936	7.887912397	7.892287188
816	90	7.03039898	8.155581977	7.883334354
817	90	6.903084843	8.039584714	7.858373215
818	90	7.005896677	8.029497582	7.794961851
819	90	7.266553016	7.908748959	7.763063858
820	90	7.078631242	7.990701329	7.89963116
821	90	6.960155978	8.183977611	7.981283152
822	90	7.08339528	8.092290723	7.791992027
823	90	7.07400683	8.022841758	7.9276745
824	90	7.137084979	8.173607214	7.943823279
825	90	7.165042757	7.97744102	7.732919835
826	90	7.288627022	7.978483545	7.954829264
827	90	7.007751891	8.019897907	7.864752726
828	90	7.052062328	8.050611066	7.581605576
829	90	7.266136997	7.94906081	7.867246947
830	90	7.07848161	8.049877828	7.825388762
831	90	7.183705369	8.025181329	7.731773085
832	90	7.131805618	8.126396427	7.688655978
833	90	7.101415289	8.175971505	7.783542362
834	90	7.074811158	8.075168071	7.823800023
835	90	7.363055842	7.988330896	7.978786399
836	90	7.182112863	8.137254478	7.677538468
837	90	7.20305787	8.052978972	7.845052378
838	90	7.103247004	7.972973632	7.833955223
839	90	7.024169619	8.076981068	8.008491415
840	90	7.061331995	7.993216522	7.960591279
841	90	6.999769919	8.15658282	7.895436036
842	90	7.126657737	8.088342214	7.648514155
843	90	6.941986309	7.852826455	7.742466436
844	90	7.020351907	8.028440379	7.83918963
845	90	7.090069622	8.096771456	7.76514062
846	90	7.080955314	7.934669817	7.607617072
847	90	7.205437727	7.98152851	7.89988907
848	90	7.052730861	7.979943648	7.821867518
849	90	7.034566043	7.850598258	7.77991805
850	90	7.198583044	8.213708899	7.796649453
851	90	6.955773111	8.037768009	7.780929012
852	90	7.422296284	7.946636078	7.776660849
853	90	7.141336455	8.171216756	7.685920747
854	90	7.224683824	7.939119503	7.808480243
855	90	7.010019797	7.938946876	7.936017145
856	90	7.234786052	8.092814128	7.62887719
857	90	7.133168021	8.206574532	7.782278391
858	90	7.049107788	7.95712745	7.908742098
859	90	7.208501138	8.076238827	7.806713219
860	90	7.098962789	8.077365781	7.776641671
861	90	7.186177589	7.924422696	7.695021874
862	90	7.037299805	8.064241054	7.909681422
863	90	7.237074826	8.13380985	7.916266815
864	90	7.094661151	8.109943123	7.884925063
865	90	6.99171449	8.02241797	7.604193464
866	90	7.128732154	7.974261318	8.002469002
867	90	7.158395875	7.890788053	7.817695875
868	90	7.112874459	8.050293552	7.751657115
869	90	7.191718357	7.971367506	7.851917905
870	90	7.296248892	7.991424169	7.776517291
871	90	7.138901996	8.216564308	7.824808022
872	90	7.123866699	7.94053171	7.856074318
873	90	7.029428713	8.008951311	7.905784141
874	90	7.052973871	7.948082518	7.912789976
875	90	7.109298135	7.9630793	7.831120468
876	90	7.338017846	8.069699319	7.92010538
877	90	7.118166054	8.078255068	7.88695738
878	90	7.168419891	8.050974113	7.78600323
879	90	6.881937841	8.16963281	7.687210021
880	90	6.975590981	7.996238423	7.821290597
881	90	7.206363784	8.000643712	7.871527955
882	90	7.091266665	8.216251165	7.792489086
883	90	6.944387111	8.222770348	7.831056639
884	90	7.216868978	7.989860525	7.720558649
885	90	7.155700726	8.129630798	7.683999045
886	90	7.148236213	7.928313883	7.974434628
887	90	7.252591664	8.079754141	7.62277055
888	90	7.056649592	8.122279672	7.842467279
889	90	7.138812864	8.057488986	7.838853143
890	90	7.195761185	7.937079139	7.740055215
891	90	7.191330205	8.228835497	7.678465959
892	90	7.059261132	7.964214357	7.936994177
893	90	7.196557838	8.024452959	7.848502589
894	90	7.335764112	8.030770048	7.811983974
895	90	7.241072353	8.23476747	7.888576181
896	90	7.120192037	8.081508758	7.558906345
897	90	7.134976438	8.171852629	7.849647235
898	90	7.101515148	8.152440495	7.614270029
899	90	7.073566133	8.020656693	7.859556857
900	90	7.297365236	7.95849383	7.907450097
901	90	7.030006557	8.095392283	7.854657413
902	90	7.262681146	7.970671885	7.998630138
903	90	7.007177831	8.065269556	7.720840919
904	90	7.050385461	8.033430349	7.779112185
905	90	7.231468222	8.027757246	7.858722962
906	90	7.167939032	8.140396723	7.981563864
907	90	7.098878611	7.952347652	7.7674854
908	90	7.263907283	8.073088879	7.796587008
909	90	7.008145231	8.01373031	7.821011142
910	90	7.043448026	7.986686234	7.893381137
911	90	6.913720653	8.099227531	7.625392344
912	90	7.031159014	8.279743007	7.843818433
913	90	7.211216302	8.018368392	7.966676179
914	90	6.941749605	7.959483972	7.733326519
915	90	7.178813085	7.962692947	7.900007134
916	90	7.319750199	8.105454376	7.637163324
917	90	7.161600698	8.088865626	7.648654001
918	90	7.147419729	7.959933978	7.804550692
919	90	6.997774958	7.969527645	7.71941726
920	90	7.015878317	8.054557156	7.742166575
921	90	7.213485049	8.115954406	7.733401721
922	90	7.168605658	8.069063565	7.714994316
923	90	7.139544679	8.12395199	7.904918683
924	90	7.105795821	7.983368558	7.700320159
925	90	7.178359317	8.131385607	7.806142678
926	90	7.210887814	8.032381974	7.911091741
927	90	7.025539831	8.137994745	7.759971879
928	90	7.049445234	8.036407058	8.089738037
929	90	7.178369244	8.119546266	7.75983239
930	90	7.013159721	8.066030202	7.852549791
931	90	7.126533442	7.837633578	7.895895719
932	90	7.036213246	8.160560924	7.684713842
933	90	7.275151125	8.092794819	7.797781621
934	90	6.862976183	8.052459711	7.863777905
935	90	7.07234356	7.965077246	7.736580526
936	90	7.112393136	8.226382972	7.681499223
937	90	7.153320635	8.119546766	7.800014305
938	90	7.189884025	8.103495823	7.862892839
939	90	7.160526027	8.112656484	7.660130474
940	90	7.065560731	8.114147005	7.690697064
941	90	7.268455789	8.040860215	7.756186831
942	90	6.906291218	7.965128151	7.806257398
943	90	7.099857966	8.123254806	7.840982061
944	90	7.169225932	8.019329323	7.803343135
945	90	7.124224971	8.195663311	7.879192855
946	90	7.182545683	8.208215204	7.788554541
947	90	7.130017747	8.094748187	7.812412456
948	90	7.177923448	8.058892245	7.814191502
949	90	6.888421846	7.999069575	7.813625163
950	90	7.175867455	8.130850024	7.773660285
951	90	7.11005637	8.070151981	7.96288386
952	90	7.120846991	8.322368515	7.779094689
953	90	7.227745331	8.0861464	7.744191814
954	90	7.067340491	7.979402093	7.88127502
955	90	7.162261174	7.986076813	7.836522772
956	90	7.117628007	7.909906244	7.909779373
957	90	7.189847107	7.980573883	7.995111984
958	90	7.121077337	8.243464733	7.647196605
959	90	7.067365948	8.089608597	7.746588326
960	90	7.01340941	8.141913712	7.761939486
961	90	7.174581178	8.074741434	7.839765073
962	90	7.123393626	7.932867424	7.740738334
963	90	7.244874934	8.081948935	7.862704006
964	90	7.235926568	7.979656093	7.847880739
965	90	7.053419959	8.022947434	7.881553669
966	90	7.148611343	7.941118954	7.779909673
967	90	7.185826901	8.008501535	7.722713879
968	90	7.000373816	8.121401386	7.826190674
969	90	7.010610887	8.12838115	7.836320616
970	90	7.055685755	8.083351653	7.727490213
971	90	7.12345994	8.079236977	7.607976828
972	90	7.196133002	8.094637524	7.610744183
973	90	7.020444877	8.367189151	7.794928978
974	90	7.213793825	8.095553228	7.801136375
975	90	6.983985694	8.130039859	7.883652748
976	90	7.287220444	7.997232901	7.773935748
977	90	7.061658341	7.98212288	7.811114032
978	90	7.129559239	8.076872186	7.844905621
979	90	7.314619508	7.999566211	7.717608776
980	90	7.070131215	8.017125664	7.751796642
981	90	7.072155488	7.982197167	7.785524797
982	90	7.147813768	8.01181898	7.920234417
983	90	7.007066381	7.950233593	7.770757787
984	90	7.167981197	7.932243746	7.846858491
985	90	7.033548259	8.019553679	7.663108638
986	90	6.891326662	7.836435722	7.627024105
987	90	7.054254239	8.011626951	7.804072774
988	90	6.990495065	8.170977358	7.772680322
989	90	7.162882436	7.962061882	7.80498731
990	90	7.125867442	8.060508441	7.81221981
991	90	7.288090211	8.059060556	7.581896065
992	90	6.957629751	8.090613901	7.829683205
993	90	7.252713183	8.049991868	7.842576741
994	90	7.106646612	7.992438449	7.977255688
995	90	7.25889676	8.02959218	7.894894268
996	90	6.979900765	7.984982823	7.731115048
997	90	7.122538547	8.128860599	7.831056803
998	90	7.147355754	8.02108871	7.772378959
999	90	7.176603925	8.253790474	7.805603172
1000	90	7.080430444	8.081097671	7.806002772
1	80	7.476277035	8.22773135	8.2784656
2	80	7.41723779	8.397583033	8.215961619
3	80	7.700203561	8.388428806	8.119206431
4	80	7.435573614	8.432941934	8.30672684
5	80	7.552290758	8.260049916	7.934806241
6	80	7.521990387	8.330893534	8.148327739
7	80	7.617857198	8.511300403	7.917690347
8	80	7.454184433	8.336524134	8.100213069
9	80	7.451515524	8.437999014	8.13774211
10	80	7.521995642	8.459535984	8.088026106
11	80	7.500376294	8.260525522	8.119405671
12	80	7.33484602	8.452401097	8.018033315
13	80	7.465883407	8.415361458	8.186696844
14	80	7.4458469	8.125815152	8.125300862
15	80	7.448457238	8.349569786	7.925442051
16	80	7.538785777	8.419100994	8.18610385
17	80	7.453156825	8.430597203	8.171554888
18	80	7.361000694	8.345355806	7.973328275
19	80	7.553580218	8.330896481	8.026804497
20	80	7.521806582	8.353656544	8.260614375
21	80	7.498621565	8.401908103	8.101680333
22	80	7.31545045	8.303922334	7.927890875
23	80	7.44769891	8.448987111	8.161298393
24	80	7.310518409	8.254939709	8.211704642
25	80	7.397047224	8.346410793	7.976082422
26	80	7.392052691	8.389457196	8.0742382
27	80	7.42248871	8.250287609	8.12197548
28	80	7.391895559	8.488626626	8.064016252
29	80	7.482378042	8.376954	8.269306227
30	80	7.31481078	8.474025521	8.062678947
31	80	7.584851752	8.302224327	8.020015882
32	80	7.327662496	8.384357421	7.898452127
33	80	7.614585687	8.508167961	8.102382764
34	80	7.506391711	8.374405526	8.098030718
35	80	7.56804554	8.503255737	8.24469282
36	80	7.592229043	8.408835634	8.127380443
37	80	7.504299346	8.412228785	8.008660937
38	80	7.438600292	8.342250702	8.251291301
39	80	7.421187423	8.407111414	8.172015735
40	80	7.482379744	8.360235112	8.178887072
41	80	7.477856539	8.322115915	8.11817795
42	80	7.38224582	8.488010339	8.125635761
43	80	7.50477428	8.430097326	8.186048399
44	80	7.389359431	8.460664759	7.995804765
45	80	7.554123427	8.547456454	8.005301613
46	80	7.487968334	8.450056804	8.111251907
47	80	7.381090659	8.416353196	8.178809223
48	80	7.468048995	8.28358165	7.878238215
49	80	7.531927518	8.432410595	7.981320375
50	80	7.5194478	8.411659516	8.128628795
51	80	7.589770171	8.448885506	8.025647801
52	80	7.636377858	8.314446858	8.043939922
53	80	7.516384161	8.371980393	8.210175918
54	80	7.441268055	8.397967355	8.040136769
55	80	7.589946177	8.429786669	8.011427213
56	80	7.468260467	8.18965256	8.067497686
57	80	7.229127994	8.263250946	8.076123173
58	80	7.476586941	8.387941405	8.118054391
59	80	7.476132178	8.340635271	8.038536364
60	80	7.502823846	8.205972969	8.003223028
61	80	7.55203749	8.312147347	8.214392718
62	80	7.464685477	8.252066721	8.184270104
63	80	7.430975056	8.43894809	8.018242495
64	80	7.329192036	8.413002152	8.15291523
65	80	7.453089988	8.321350935	7.992468745
66	80	7.473510206	8.305371215	8.130038167
67	80	7.405298566	8.48304268	8.07136451
68	80	7.592579202	8.483605943	8.013103794
69	80	7.389977615	8.539338038	8.170400781
70	80	7.395708094	8.388385363	8.030300873
71	80	7.564255509	8.287703768	8.19766106
72	80	7.553517881	8.449545745	8.011377366
73	80	7.542891604	8.528519059	8.129438666
74	80	7.353955496	8.478659995	8.212294969
75	80	7.480608433	8.354827709	8.076467843
76	80	7.442867584	8.442392518	8.011062566
77	80	7.40471619	8.343992122	8.221613348
78	80	7.253559855	8.358668611	7.962369664
79	80	7.42883871	8.383756902	8.126300784
80	80	7.566534791	8.411140182	8.016505044
81	80	7.766211618	8.246810651	7.856503359
82	80	7.475304009	8.079414689	7.955946408
83	80	7.451242552	8.607708231	8.205025469
84	80	7.418862018	8.563355519	7.995130308
85	80	7.440915899	8.467351693	7.990327381
86	80	7.381742072	8.356154926	8.090996445
87	80	7.530856031	8.278336337	8.116312787
88	80	7.469568382	8.451656135	8.061313867
89	80	7.473420334	8.350362387	8.166008247
90	80	7.452338822	8.476344811	8.225056488
91	80	7.424963095	8.304231957	8.220015151
92	80	7.400433427	8.419895332	8.143977538
93	80	7.567377284	8.341859833	8.240950471
94	80	7.477794739	8.375388434	7.865439311
95	80	7.436929675	8.397375773	8.043066673
96	80	7.441360329	8.303807321	8.054642239
97	80	7.634375453	8.388773713	7.921782445
98	80	7.522208671	8.217043294	8.137292977
99	80	7.397369709	8.174970231	8.195415189
100	80	7.428644942	8.34761891	8.196511058
101	80	7.433732613	8.354956804	8.104623854
102	80	7.453963667	8.245389882	8.137740724
103	80	7.379827109	8.584197571	8.17762346
104	80	7.572442439	8.419835345	8.200980053
105	80	7.543095281	8.312006293	8.308392869
106	80	7.380950307	8.349002428	7.909951698
107	80	7.557350707	8.372967002	8.156872943
108	80	7.424764292	8.468680252	8.179335956
109	80	7.452922711	8.301896545	8.154484977
110	80	7.45239264	8.489657883	8.125648422
111	80	7.438225912	8.644038084	8.105790171
112	80	7.579845082	8.490084526	7.992755381
113	80	7.323667855	8.335791439	8.112936936
114	80	7.515708149	8.350216303	8.153608405
115	80	7.529179296	8.353266909	8.095305713
116	80	7.395079142	8.306434947	8.148368758
117	80	7.572195696	8.386314933	8.118219929
118	80	7.530978456	8.58388231	8.176773061
119	80	7.637017403	8.172915924	8.197189763
120	80	7.383509096	8.428454277	8.076658299
121	80	7.420538602	8.590569522	8.137689606
122	80	7.403974619	8.389903507	8.098254967
123	80	7.350494572	8.453010586	8.078976148
124	80	7.446990194	8.59109245	8.144279519
125	80	7.456511458	8.3720237	8.227838769
126	80	7.481297998	8.393346922	8.099103867
127	80	7.454547869	8.514629223	8.174814776
128	80	7.457980064	8.407225839	8.023431909
129	80	7.452679273	8.372275328	8.038037026
130	80	7.41539123	8.405424952	8.109643453
131	80	7.398594176	8.411855841	7.924260483
132	80	7.337543894	8.450063879	8.199909803
133	80	7.464901713	8.438643558	8.036660877
134	80	7.370521568	8.245526242	8.033096689
135	80	7.399520735	8.533956978	8.162323166
136	80	7.490953048	8.352409511	8.266550362
137	80	7.517957794	8.43901095	8.061554703
138	80	7.432062526	8.443450109	7.943201034
139	80	7.507864495	8.611710637	7.940244206
140	80	7.509517795	8.449993258	8.188734189
141	80	7.441405107	8.26093107	7.921215535
142	80	7.485533341	8.44030157	8.228039975
143	80	7.33150146	8.35082777	7.977031795
144	80	7.353509144	8.239721328	8.145570376
145	80	7.394998178	8.178332732	8.059648823
146	80	7.241536414	8.423828167	8.069227944
147	80	7.457629538	8.45331564	8.111670926
148	80	7.374997677	8.297800106	7.992804685
149	80	7.384690408	8.380344131	8.361698319
150	80	7.568261802	8.459193297	8.073118177
151	80	7.433137221	8.387924968	8.079410668
152	80	7.613792458	8.39694705	8.008194549
153	80	7.332542163	8.462074395	8.091180661
154	80	7.321605602	8.356016967	8.103268602
155	80	7.353726979	8.420221602	8.227073742
156	80	7.441237596	8.500181845	8.232362809
157	80	7.507267513	8.498956242	7.851355727
158	80	7.359788016	8.244690513	8.096678079
159	80	7.48731179	8.239885467	8.143823775
160	80	7.506609166	8.282087083	8.045990343
161	80	7.487346294	8.359631617	8.098119407
162	80	7.528637116	8.344724912	8.169179125
163	80	7.593977015	8.495467648	8.173822437
164	80	7.416740124	8.510178447	7.967519294
165	80	7.46938296	8.523583709	8.147276681
166	80	7.30181941	8.374406618	8.043576595
167	80	7.502992002	8.279699791	8.011895352
168	80	7.573973178	8.490304172	8.128364335
169	80	7.577736074	8.398693334	8.143198681
170	80	7.351323088	8.482053256	7.884261312
171	80	7.542059081	8.328224942	8.137080229
172	80	7.563904336	8.437849366	8.070114108
173	80	7.424600526	8.478578059	8.085634033
174	80	7.348790341	8.397871636	8.043103242
175	80	7.565850962	8.333964209	8.27805922
176	80	7.371967675	8.233341553	7.98691816
177	80	7.496284639	8.458781818	8.096837416
178	80	7.387069272	8.429373857	8.074446245
179	80	7.520371736	8.339621095	7.968707897
180	80	7.467563961	8.295950612	8.211558648
181	80	7.393167532	8.239140461	8.072459225
182	80	7.479529856	8.390838186	8.102270772
183	80	7.442089456	8.420908766	8.234693595
184	80	7.468418628	8.237129855	8.080961226
185	80	7.524694483	8.440551565	8.104647335
186	80	7.51706911	8.395607393	8.000605123
187	80	7.324966922	8.461141048	8.143785414
188	80	7.320226355	8.568767467	8.011065313
189	80	7.572747781	8.452671458	7.900868057
190	80	7.457620512	8.325047924	7.878580568
191	80	7.512748229	8.410563444	8.000735126
192	80	7.434925666	8.472504419	8.102166932
193	80	7.444260436	8.44712573	8.259225522
194	80	7.461911126	8.365749609	8.079628679
195	80	7.548619956	8.286206501	8.160817593
196	80	7.365428599	8.438165599	8.136964301
197	80	7.483126581	8.406044874	8.194907483
198	80	7.440537919	8.361529551	8.008615073
199	80	7.476924153	8.321897666	8.3429726
200	80	7.548888964	8.495379632	8.183118374
201	80	7.503202748	8.265132602	8.139584222
202	80	7.451913645	8.348900798	8.228755853
203	80	7.572010281	8.269864065	8.052423492
204	80	7.449806623	8.385065641	8.126180243
205	80	7.519837743	8.270564887	8.167090759
206	80	7.24737064	8.534357482	8.274552693
207	80	7.437053031	8.459776904	8.053514069
208	80	7.440760532	8.343822727	8.200566543
209	80	7.430300784	8.496552163	8.102244619
210	80	7.560509045	8.390406226	8.161846888
211	80	7.405642746	8.405948154	8.14299287
212	80	7.613656902	8.353546711	8.144169763
213	80	7.575492722	8.432468899	8.161447602
214	80	7.564916415	8.360622454	8.02445314
215	80	7.426045665	8.249861675	8.19935113
216	80	7.526055071	8.302755147	8.026715666
217	80	7.3625667	8.453961386	8.059059445
218	80	7.470564773	8.232135357	7.950719938
219	80	7.309407119	8.416809478	7.828642857
220	80	7.513200396	8.503688231	8.088562156
221	80	7.624186459	8.520979126	8.104015411
222	80	7.34321054	8.414013847	8.199547675
223	80	7.623390479	8.438060225	8.224113532
224	80	7.365894168	8.410640069	8.0057593
225	80	7.422634684	8.292325468	7.988625351
226	80	7.4052991	8.318187751	8.147885216
227	80	7.431155381	8.561152812	8.206434207
228	80	7.445576413	8.272428325	8.062173005
229	80	7.549796364	8.412324762	8.034828725
230	80	7.584209052	8.432771813	8.112074399
231	80	7.35357082	8.312624201	8.260592105
232	80	7.476130836	8.301388284	8.097487563
233	80	7.47683863	8.407607247	8.239725151
234	80	7.393348143	8.345661879	8.164293499
235	80	7.637732576	8.372653785	8.090309133
236	80	7.524073384	8.476460945	8.059112622
237	80	7.58484278	8.423441735	8.070900751
238	80	7.405319791	8.254802021	7.944317674
239	80	7.514143365	8.447605769	7.893084718
240	80	7.570767013	8.443610782	8.201687265
241	80	7.566949844	8.467222949	8.199346393
242	80	7.430313288	8.466019651	8.249662132
243	80	7.563695272	8.242470698	8.05278065
244	80	7.518984504	8.513620857	8.133707023
245	80	7.466439763	8.531808929	8.181731581
246	80	7.567321112	8.267872059	8.231107644
247	80	7.311024569	8.458121726	8.098449604
248	80	7.510892702	8.306431419	8.206532871
249	80	7.34636971	8.364092311	8.017947813
250	80	7.346242871	8.437414404	8.096034911
251	80	7.721755455	8.348311356	8.12598034
252	80	7.537095101	8.494028401	8.141251231
253	80	7.381425192	8.175352013	8.142850803
254	80	7.297481939	8.41591548	8.172717956
255	80	7.252479234	8.385762077	7.993357184
256	80	7.398775969	8.223271172	8.13235548
257	80	7.347897944	8.315022633	8.118316401
258	80	7.315371453	8.503681478	7.965261997
259	80	7.300417909	8.209502179	8.119484237
260	80	7.551581824	8.346429917	7.948808279
261	80	7.479981146	8.320708281	8.065271706
262	80	7.494443953	8.638555317	8.21654534
263	80	7.435988763	8.402383962	8.016634579
264	80	7.392180788	8.284163892	8.173320664
265	80	7.494997042	8.104820525	8.019538403
266	80	7.407107581	8.433303362	8.083234748
267	80	7.429365029	8.378931536	8.203888668
268	80	7.5083414	8.247716856	8.183966265
269	80	7.480092947	8.262544606	7.993533682
270	80	7.508737607	8.386548467	8.136853439
271	80	7.311122133	8.408564992	8.058137708
272	80	7.400804133	8.454978807	8.021182961
273	80	7.424517295	8.349073272	8.160918637
274	80	7.323487038	8.300397368	8.146303008
275	80	7.453066769	8.318273993	7.997909987
276	80	7.495504403	8.287968812	8.074838779
277	80	7.370535987	8.542839231	7.915219243
278	80	7.376228436	8.219601029	8.344775226
279	80	7.519348815	8.28868416	8.043251236
280	80	7.485814923	8.348752032	8.196264559
281	80	7.374498653	8.45204936	7.958717597
282	80	7.308942224	8.327439038	8.117916315
283	80	7.456502131	8.458533263	8.074517651
284	80	7.425306604	8.54366532	8.139158793
285	80	7.646567333	8.414150663	8.110391914
286	80	7.432235234	8.317909749	8.013289007
287	80	7.538503984	8.21262145	8.117217546
288	80	7.458598762	8.458402653	8.208105873
289	80	7.402910811	8.619225956	8.046142445
290	80	7.422949822	8.497539426	8.177131492
291	80	7.325132489	8.419578131	8.165122267
292	80	7.243791801	8.217943655	8.014018012
293	80	7.392200105	8.427801953	8.091486223
294	80	7.444901875	8.423223495	8.172587724
295	80	7.627541718	8.276217667	7.972467549
296	80	7.4747501	8.642654487	8.235086338
297	80	7.622291258	8.440240448	8.188551549
298	80	7.410133988	8.487297335	8.224350675
299	80	7.330780014	8.247723774	8.085740092
300	80	7.527876212	8.409676695	8.142157242
301	80	7.585139718	8.548404651	8.335411038
302	80	7.622425356	8.453645748	8.173748296
303	80	7.52087511	8.384872804	8.000975981
304	80	7.267192478	8.439201282	8.301494945
305	80	7.303237314	8.531834557	8.279501135
306	80	7.321960648	8.454856201	8.184347046
307	80	7.384416129	8.569953942	8.073612239
308	80	7.473438024	8.35470376	7.950193387
309	80	7.346221508	8.469329029	8.150032794
310	80	7.369815323	8.341653329	8.222364025
311	80	7.519200399	8.436085429	8.249960681
312	80	7.58303201	8.385022912	8.221054678
313	80	7.42541076	8.254561711	8.255170928
314	80	7.404334612	8.416841462	8.159209551
315	80	7.37212321	8.432514209	8.206714668
316	80	7.360630785	8.479599139	8.110734601
317	80	7.450797946	8.367785603	7.983991321
318	80	7.479286534	8.440968298	8.193948662
319	80	7.359444237	8.436275819	8.209636089
320	80	7.558754125	8.390384207	8.010613385
321	80	7.512849945	8.321967	8.225926498
322	80	7.538421152	8.46954423	8.050315895
323	80	7.430196723	8.52384726	8.139134243
324	80	7.658298074	8.566387189	7.973156227
325	80	7.444566089	8.382957448	8.248448433
326	80	7.31566066	8.366428787	8.095126126
327	80	7.339629407	8.516041775	8.192128576
328	80	7.573849935	8.384935022	8.037498196
329	80	7.580188288	8.548991506	8.099028332
330	80	7.568440714	8.436408277	8.126330394
331	80	7.552584802	8.431616148	7.927911546
332	80	7.312944088	8.384083074	8.041726579
333	80	7.385529932	8.45157248	8.092525748
334	80	7.605336161	8.417006589	8.052659409
335	80	7.520224478	8.249012711	8.013002704
336	80	7.562462769	8.528669383	8.101510186
337	80	7.180389853	8.499783914	8.150682401
338	80	7.439960416	8.343098016	7.931357303
339	80	7.431275356	8.491189999	8.203384028
340	80	7.460895458	8.327069117	8.201733703
341	80	7.297073353	8.380396952	8.312057775
342	80	7.263769794	8.397023385	8.073413763
343	80	7.485981452	8.467711726	8.292445917
344	80	7.442767186	8.364662291	8.212412014
345	80	7.5754101	8.249417954	8.168445042
346	80	7.553477267	8.305764585	8.069355445
347	80	7.43075727	8.463392244	7.999727484
348	80	7.68295963	8.389517255	8.029979126
349	80	7.505415559	8.490174607	8.192563572
350	80	7.332914692	8.589809177	8.060307008
351	80	7.395311016	8.520829203	8.012798038
352	80	7.439190999	8.344649919	8.157281809
353	80	7.373367132	8.27736954	8.131652372
354	80	7.503977066	8.583954009	7.994432432
355	80	7.421109237	8.434785901	8.139184483
356	80	7.495147126	8.473847798	7.998290624
357	80	7.377065117	8.407481345	8.207121803
358	80	7.16478527	8.448439278	8.220750079
359	80	7.32260902	8.383940249	8.11655692
360	80	7.495294562	8.214054265	8.092753734
361	80	7.576500725	8.475440582	8.094448275
362	80	7.555622027	8.265503293	8.027763694
363	80	7.403616411	8.318679611	7.978685955
364	80	7.341423027	8.411045997	8.163230483
365	80	7.536885139	8.358415443	8.027191967
366	80	7.457489699	8.433208633	7.924623185
367	80	7.425260372	8.542936789	8.175510937
368	80	7.532951191	8.480698378	8.10865177
369	80	7.610567882	8.291969317	8.156117905
370	80	7.51590114	8.345352864	8.148330994
371	80	7.484030226	8.45272357	8.182732256
372	80	7.34258305	8.376406971	7.965558181
373	80	7.393101548	8.431509422	8.096153048
374	80	7.297545758	8.379044109	8.142986439
375	80	7.435465861	8.378613794	7.957344836
376	80	7.364644345	8.275909767	8.122896357
377	80	7.508734641	8.299186149	7.987503947
378	80	7.480216703	8.491325422	8.055476438
379	80	7.387291925	8.336803352	8.125747509
380	80	7.44953003	8.266236641	8.052534469
381	80	7.359794756	8.409985809	7.97312131
382	80	7.483897282	8.478770205	8.08381917
383	80	7.253480442	8.328789639	8.04928727
384	80	7.559117304	8.373649835	8.228391754
385	80	7.467278755	8.442783945	8.202987037
386	80	7.494010496	8.398931581	8.188643074
387	80	7.712001576	8.242417646	8.024819343
388	80	7.392097336	8.470937891	8.100196039
389	80	7.417874974	8.307782727	8.118032107
390	80	7.592927997	8.508410033	7.978005806
391	80	7.54306678	8.392635434	8.064469467
392	80	7.558438356	8.320176803	8.167629826
393	80	7.399709926	8.409052033	8.187725766
394	80	7.243417358	8.454678699	8.100333056
395	80	7.656647597	8.085937877	7.922606508
396	80	7.518409874	8.348362582	8.025438337
397	80	7.462262665	8.296461629	8.064095463
398	80	7.492575812	8.425461998	8.094600047
399	80	7.570907259	8.303512034	8.15925462
400	80	7.460689551	8.350292651	7.953165812
401	80	7.661083955	8.366678622	8.159372513
402	80	7.35698391	8.31902342	7.977958484
403	80	7.337021242	8.299310877	8.019658694
404	80	7.321980479	8.330201354	7.968373579
405	80	7.542956543	8.225278993	8.07351195
406	80	7.312463797	8.497065926	8.154936656
407	80	7.31811696	8.373875805	8.183244801
408	80	7.479342735	8.41240418	8.092284578
409	80	7.420811553	8.267091779	8.065022069
410	80	7.58447501	8.448481	8.036027122
411	80	7.392284436	8.366895433	8.138726242
412	80	7.458096297	8.23287945	8.036031661
413	80	7.437609112	8.604288811	8.026646929
414	80	7.706533628	8.33504173	8.132221763
415	80	7.345827938	8.277268982	8.148091908
416	80	7.440109251	8.515143041	8.040181895
417	80	7.583357632	8.618829115	8.04547338
418	80	7.531525074	8.485310005	8.136139958
419	80	7.582493637	8.527102472	8.08400203
420	80	7.639987035	8.425533225	8.031486075
421	80	7.337789883	8.492681201	8.241306364
422	80	7.438684093	8.401830852	8.040030697
423	80	7.542199182	8.536406914	8.031904544
424	80	7.357677587	8.504769421	8.046597919
425	80	7.477220589	8.400657713	8.116580161
426	80	7.473532256	8.285575327	8.184999709
427	80	7.229328396	8.484996491	8.073879637
428	80	7.642002594	8.38834976	8.109002707
429	80	7.358512855	8.270875698	8.229845826
430	80	7.348014189	8.479094598	8.070110654
431	80	7.39562709	8.414250296	8.128346032
432	80	7.400383269	8.518737433	8.056140975
433	80	7.483087581	8.395231781	8.044302094
434	80	7.476162152	8.417822476	8.165536461
435	80	7.468788653	8.53345917	8.111769308
436	80	7.627758311	8.481982423	8.09216971
437	80	7.549859342	8.46675956	8.059103768
438	80	7.46369572	8.503438959	7.991943256
439	80	7.587429992	8.20868631	8.10393008
440	80	7.400446037	8.369251131	8.088633462
441	80	7.545429872	8.385146645	8.036463595
442	80	7.599015157	8.447372642	7.987785985
443	80	7.376349595	8.313264326	7.947348654
444	80	7.447523552	8.310933529	7.93992238
445	80	7.506043266	8.56143455	7.91388366
446	80	7.302298958	8.450599595	8.060270357
447	80	7.413904999	8.487494643	8.057520661
448	80	7.506430082	8.236657301	8.098820132
449	80	7.419860053	8.538144291	8.096657565
450	80	7.418226589	8.356811572	8.156580903
451	80	7.593703637	8.273783807	8.166602991
452	80	7.433218378	8.215656017	8.263996022
453	80	7.369025823	8.46949159	8.152855834
454	80	7.370175136	8.52564015	8.064401557
455	80	7.494802058	8.158317066	7.99398319
456	80	7.689081982	8.437473868	7.815982337
457	80	7.386270183	8.28447869	8.007683023
458	80	7.471789511	8.510565145	8.016873757
459	80	7.445040322	8.355819799	8.231758306
460	80	7.35245004	8.460292291	8.099381374
461	80	7.564623235	8.473275358	8.215262734
462	80	7.453948791	8.454068142	8.147288978
463	80	7.367014269	8.245254924	8.040440324
464	80	7.672241042	8.391021436	8.17121293
465	80	7.352629399	8.323990065	8.069452495
466	80	7.46386812	8.137148863	8.247845315
467	80	7.480947823	8.398287993	8.220320605
468	80	7.4427774	8.350267922	7.985098364
469	80	7.24235316	8.482323972	8.376834881
470	80	7.227604787	8.490472492	8.215570335
471	80	7.480522416	8.397943888	8.035585223
472	80	7.489051285	8.344513468	8.141398921
473	80	7.523486478	8.419881037	8.03781164
474	80	7.41447403	8.295159208	8.147224116
475	80	7.29777745	8.345446559	8.064025932
476	80	7.56358541	8.292660412	8.173137643
477	80	7.509248919	8.253267464	7.914343684
478	80	7.392329027	8.41911568	8.03613522
479	80	7.483831618	8.362302078	8.128879773
480	80	7.500043472	8.358567129	8.244818063
481	80	7.377551438	8.448284378	8.16678481
482	80	7.475515715	8.455637004	8.168377868
483	80	7.644451884	8.299024108	8.208386054
484	80	7.46196462	8.396826875	8.088220545
485	80	7.6451891	8.437505783	7.978810332
486	80	7.560303755	8.317435867	8.098940016
487	80	7.32971562	8.409492116	8.132876191
488	80	7.627467525	8.368307382	8.060441147
489	80	7.460095752	8.398177837	7.828650571
490	80	7.353426605	8.411926885	8.033072471
491	80	7.54155959	8.337951043	7.96801196
492	80	7.349456474	8.237960383	8.144314169
493	80	7.592280648	8.312194045	8.286438497
494	80	7.441025372	8.388350253	8.224454402
495	80	7.502686006	8.394147748	8.243833634
496	80	7.589971978	8.291861796	8.115628725
497	80	7.487384468	8.39465566	8.045699955
498	80	7.568880105	8.297381385	8.147403983
499	80	7.424130705	8.404197103	7.979442535
500	80	7.517352147	8.56609067	8.081135282
501	80	7.427058467	8.449397905	8.061570382
502	80	7.397348809	8.452412414	8.195708889
503	80	7.484350919	8.203659838	8.246567532
504	80	7.467504374	8.449609482	8.01972784
505	80	7.319760072	8.572217547	8.262301586
506	80	7.550095352	8.548837491	7.96417489
507	80	7.612780643	8.387229915	8.191598973
508	80	7.512164318	8.297785695	8.144172259
509	80	7.323711519	8.542388745	8.129179562
510	80	7.676889403	8.340184847	8.097782921
511	80	7.467905295	8.439890967	8.058484206
512	80	7.300340309	8.361881994	8.06224707
513	80	7.603479528	8.35231916	7.997181564
514	80	7.528579678	8.437450619	8.323428036
515	80	7.567733305	8.266037853	8.039608929
516	80	7.134612752	8.458185498	8.158613284
517	80	7.469656448	8.57023682	8.069023885
518	80	7.43166466	8.353887288	8.163806416
519	80	7.588908687	8.488759356	8.203868295
520	80	7.394842086	8.428185556	8.058125575
521	80	7.538683627	8.190722501	8.072279796
522	80	7.458037053	8.509878744	8.186200943
523	80	7.408957875	8.625923573	8.172157883
524	80	7.394964427	8.412704564	8.15240763
525	80	7.602455428	8.387623237	8.138932471
526	80	7.319384088	8.329027536	8.188597638
527	80	7.465792187	8.474209637	8.058418953
528	80	7.387926529	8.366590851	8.035071049
529	80	7.3546251	8.450575267	8.243573684
530	80	7.518077457	8.39655922	8.001162539
531	80	7.425695613	8.368746423	8.09468307
532	80	7.460977885	8.460057641	8.204431069
533	80	7.361621676	8.356906829	8.061989375
534	80	7.392913294	8.287254288	7.913864685
535	80	7.535008635	8.367341884	8.054699383
536	80	7.430174668	8.34737517	8.080600164
537	80	7.371594379	8.512421541	8.138661422
538	80	7.498139079	8.375004544	7.981480309
539	80	7.373634252	8.301367932	8.076417381
540	80	7.381297739	8.517109192	8.093221483
541	80	7.546723344	8.337377793	8.118992718
542	80	7.493086676	8.536538801	7.961457921
543	80	7.415634344	8.373025294	8.103998607
544	80	7.478804087	8.411496398	7.974757935
545	80	7.45002159	8.387132311	8.292052542
546	80	7.545966671	8.385130841	8.162901925
547	80	7.407480284	8.285125339	8.126383737
548	80	7.422682879	8.252048766	8.16185932
549	80	7.462019009	8.34059626	8.307534035
550	80	7.563476331	8.411151666	8.208299578
551	80	7.297671195	8.43388506	8.091189569
552	80	7.637771383	8.488226573	8.214251002
553	80	7.379864619	8.375244224	8.256672944
554	80	7.474172892	8.444476959	8.165813458
555	80	7.412228912	8.41204681	8.097442169
556	80	7.509269763	8.421578301	8.160570031
557	80	7.304908304	8.449089557	8.149875856
558	80	7.583424586	8.490668636	8.186094677
559	80	7.410758379	8.517068888	8.185759918
560	80	7.473407315	8.284619997	8.147699855
561	80	7.276866985	8.585114465	8.145315315
562	80	7.567916861	8.447448209	8.028914224
563	80	7.278650209	8.484767034	7.970780566
564	80	7.78442199	8.361844072	8.185839774
565	80	7.4453121	8.491398351	8.017578556
566	80	7.461409831	8.439832129	8.062532213
567	80	7.495925021	8.458715861	8.095158829
568	80	7.447207932	8.417399738	7.930753956
569	80	7.330087341	8.38604095	8.269010551
570	80	7.37071635	8.424550663	8.183120744
571	80	7.372533471	8.409123431	7.94139077
572	80	7.487333701	8.412178678	8.204564375
573	80	7.315758697	8.439716406	8.011647701
574	80	7.500056191	8.499736964	8.21269187
575	80	7.309981981	8.432028831	8.081074962
576	80	7.400731164	8.257701789	7.918732779
577	80	7.45116463	8.420105324	8.004652801
578	80	7.552306188	8.524641627	8.233536771
579	80	7.443783195	8.219909873	8.109129556
580	80	7.489280027	8.436273992	8.251712516
581	80	7.464052708	8.368338302	8.026070206
582	80	7.291731663	8.394798124	8.251720201
583	80	7.442630529	8.288276997	8.291562508
584	80	7.433041866	8.292160708	8.036191478
585	80	7.6026301	8.441604081	8.083111166
586	80	7.318804923	8.326333831	7.993101961
587	80	7.368846314	8.461806657	7.866566877
588	80	7.414951035	8.643449109	8.318384156
589	80	7.421455481	8.469550166	8.069205953
590	80	7.470323267	8.558319091	8.141486787
591	80	7.302939666	8.23352688	8.065192478
592	80	7.496578773	8.292597608	8.092122576
593	80	7.405186168	8.448818635	8.104423309
594	80	7.506608821	8.315724874	8.15586573
595	80	7.520493259	8.210448991	8.15257796
596	80	7.366975138	8.313936622	8.082186029
597	80	7.546885675	8.405941524	7.979169637
598	80	7.6226393	8.34348378	8.048258404
599	80	7.483208752	8.403901526	8.217369379
600	80	7.59230838	8.366637683	8.203786174
601	80	7.485337863	8.520310878	8.195850319
602	80	7.364207951	8.403170141	8.195618766
603	80	7.443886989	8.651820312	8.069085709
604	80	7.562493706	8.286864007	7.84933949
605	80	7.465172371	8.351781391	7.824179213
606	80	7.37601127	8.215389439	8.255475452
607	80	7.317650393	8.341595514	8.114692661
608	80	7.367162868	8.297085817	8.132541618
609	80	7.373700881	8.490541393	8.263506291
610	80	7.379582471	8.497479653	8.095110025
611	80	7.613918548	8.304605123	8.099299157
612	80	7.308324945	8.253745383	8.176869045
613	80	7.55638379	8.481660531	8.084423529
614	80	7.390654736	8.59873101	8.104550189
615	80	7.699142208	8.338476248	8.183788211
616	80	7.533625841	8.308996913	8.067332923
617	80	7.544631829	8.346794819	8.08322991
618	80	7.355277401	8.281336533	7.949204098
619	80	7.542177372	8.154345038	8.183568354
620	80	7.295557764	8.525671258	8.072123118
621	80	7.418478271	8.466030089	8.159225922
622	80	7.546398649	8.325631438	8.112822895
623	80	7.455456041	8.299719704	8.083118872
624	80	7.505818792	8.418241632	8.13840002
625	80	7.299164458	8.462231356	8.210541483
626	80	7.446505126	8.41582509	8.121031769
627	80	7.415981058	8.421941468	8.069408933
628	80	7.609258589	8.222831332	8.050060067
629	80	7.496416823	8.466884346	8.186279292
630	80	7.349877362	8.587128124	8.089601447
631	80	7.457222292	8.50199139	8.00973799
632	80	7.291737528	8.350401537	8.026720729
633	80	7.479171674	8.305211866	8.051306036
634	80	7.453923332	8.333625335	8.047238457
635	80	7.314375652	8.414098262	8.107479447
636	80	7.72663541	8.500675985	8.010282218
637	80	7.549944505	8.368125933	8.130162488
638	80	7.277541434	8.349866362	8.119770079
639	80	7.467140029	8.345148087	8.050683456
640	80	7.523835321	8.419734504	8.177611809
641	80	7.412227085	8.170687023	8.142543706
642	80	7.440390198	8.317235087	8.150421992
643	80	7.423260972	8.396836302	7.997445775
644	80	7.535788523	8.408129861	8.039894684
645	80	7.474592583	8.36161657	8.092970409
646	80	7.462586962	8.376586275	8.108062854
647	80	7.310254738	8.520340724	8.148569475
648	80	7.404720525	8.487551787	8.199019466
649	80	7.553079661	8.378040616	8.12113728
650	80	7.413796795	8.356571804	8.06099387
651	80	7.499002665	8.491114455	8.231450811
652	80	7.439348445	8.388763023	8.074595011
653	80	7.421119108	8.430165663	8.083594167
654	80	7.470374065	8.428534488	8.148149609
655	80	7.531281276	8.336384101	8.068376104
656	80	7.36583679	8.621657548	8.287375315
657	80	7.300870626	8.479988086	8.035768521
658	80	7.410170426	8.460867532	8.032880339
659	80	7.484073398	8.398094022	7.882842757
660	80	7.44843412	8.344305941	8.207279708
661	80	7.593569744	8.458316523	8.157980467
662	80	7.436874266	8.490409764	8.070891157
663	80	7.562266243	8.218735162	7.975355536
664	80	7.593583635	8.298995201	8.151288212
665	80	7.324494057	8.234449383	8.17490488
666	80	7.300309563	8.587750777	8.014040347
667	80	7.560134736	8.40034675	8.225568094
668	80	7.402375831	8.269615467	8.152911006
669	80	7.666138978	8.383953011	8.058019802
670	80	7.472562472	8.490059504	8.204879285
671	80	7.333339779	8.303072486	8.048573182
672	80	7.44643656	8.391620029	8.168151382
673	80	7.419864101	8.449755191	8.146231509
674	80	7.326957313	8.341214911	8.14016395
675	80	7.158839957	8.336940379	8.153854818
676	80	7.608338628	8.470962681	8.16355628
677	80	7.499679532	8.514087619	8.21937481
678	80	7.593719135	8.205861531	8.344318885
679	80	7.372937161	8.554458638	8.118283145
680	80	7.538206335	8.398100025	8.086796465
681	80	7.636464397	8.390000735	8.073417912
682	80	7.528809099	8.321791843	8.014325289
683	80	7.611338209	8.436665508	8.122905264
684	80	7.336449154	8.311922747	7.901931134
685	80	7.458500498	8.302334376	8.175768592
686	80	7.366807581	8.485814062	8.206205122
687	80	7.542202032	8.284594615	8.273864244
688	80	7.329295084	8.377623507	8.069456708
689	80	7.339360865	8.376258378	7.978338158
690	80	7.411136897	8.53274638	8.053795459
691	80	7.488737307	8.352243719	8.056989473
692	80	7.410707815	8.355823146	8.112479538
693	80	7.385001228	8.415975756	8.054121294
694	80	7.558515255	8.546185421	8.072154915
695	80	7.368313819	8.445155175	8.09219065
696	80	7.237880472	8.239449322	8.016255435
697	80	7.443939844	8.245611298	8.28444417
698	80	7.524312396	8.349021477	8.279926844
699	80	7.449120088	8.428995952	7.964572313
700	80	7.522240376	8.505837385	8.108484607
701	80	7.539890991	8.413811095	8.234616836
702	80	7.474925536	8.217499285	8.097015043
703	80	7.55721767	8.428832438	8.053304102
704	80	7.401265115	8.197271503	7.964360221
705	80	7.34136056	8.469823566	8.104598873
706	80	7.404575657	8.394218661	8.079784841
707	80	7.260932216	8.489088419	8.000932382
708	80	7.611628344	8.360134993	8.174639699
709	80	7.468893668	8.322716797	8.055048771
710	80	7.545944206	8.363268323	8.046217769
711	80	7.186429875	8.472160431	8.07444301
712	80	7.418009906	8.319701965	8.107022161
713	80	7.347466523	8.608148356	7.972975601
714	80	7.343461898	8.357103187	8.042261906
715	80	7.361798225	8.522425798	8.149846482
716	80	7.344290846	8.290535123	8.120212012
717	80	7.534968759	8.183751894	7.975210772
718	80	7.393877371	8.595728521	8.111990329
719	80	7.401677176	8.456563867	8.170434805
720	80	7.392831017	8.406516108	8.024690839
721	80	7.536141111	8.436575124	7.989054119
722	80	7.312443965	8.321776126	8.085124604
723	80	7.516827401	8.416238664	8.103427494
724	80	7.313291398	8.491984407	8.216665214
725	80	7.254051691	8.218663473	8.138500724
726	80	7.363660307	8.369520016	8.086667111
727	80	7.367421024	8.251615889	8.092620972
728	80	7.433956224	8.321529203	8.076406371
729	80	7.512204695	8.552367375	8.162624169
730	80	7.219727892	8.363391654	8.211947901
731	80	7.50165977	8.197051152	8.075612085
732	80	7.568863919	8.381505484	8.133316097
733	80	7.54426903	8.459785455	8.246718443
734	80	7.446598762	8.231512391	7.899505408
735	80	7.439987619	8.343108976	8.103396858
736	80	7.52833639	8.39047549	8.024725781
737	80	7.402092157	8.417558566	8.064811991
738	80	7.407597588	8.260676402	8.023712123
739	80	7.675308283	8.418947488	8.127915486
740	80	7.446835664	8.351836137	8.012576306
741	80	7.56165449	8.436597662	8.176001916
742	80	7.542610648	8.303173968	8.076326341
743	80	7.582279406	8.510805492	8.136608201
744	80	7.567923747	8.337591967	8.100005673
745	80	7.418598407	8.292620101	8.000158477
746	80	7.117587504	8.388467077	8.019130869
747	80	7.32942192	8.530419852	8.174366955
748	80	7.317459607	8.241127186	8.226096076
749	80	7.448696161	8.471605507	8.257810175
750	80	7.553553564	8.550714451	8.000127161
751	80	7.585391988	8.385111794	8.014111907
752	80	7.441594608	8.340178337	8.097115948
753	80	7.414804516	8.530541271	7.998213904
754	80	7.374066861	8.460422396	8.000949931
755	80	7.429415292	8.299166148	8.150868502
756	80	7.59537119	8.299489012	8.101183388
757	80	7.400805269	8.590338245	8.065330132
758	80	7.393892406	8.706612827	8.198135888
759	80	7.548610181	8.324714691	8.114187077
760	80	7.409177257	8.519685064	8.170703868
761	80	7.779206521	8.430869856	7.951774851
762	80	7.487980655	8.402000023	8.075636398
763	80	7.48161732	8.399947421	8.205213314
764	80	7.280905103	8.42036338	8.120046867
765	80	7.442663562	8.402633615	8.099158726
766	80	7.367533318	8.487369116	8.092127937
767	80	7.537578329	8.495545038	8.235880275
768	80	7.473650574	8.21275716	8.031786762
769	80	7.434997045	8.418336182	8.075278612
770	80	7.480241588	8.275261608	8.185796354
771	80	7.290153057	8.565886815	7.87990446
772	80	7.555612303	8.47379232	8.085770952
773	80	7.570272209	8.374821666	8.246693294
774	80	7.262632501	8.489359372	7.919092342
775	80	7.585167105	8.489010366	8.085448222
776	80	7.471474093	8.301872434	7.990053757
777	80	7.496406618	8.449784831	8.091646981
778	80	7.461041134	8.632859594	8.177023654
779	80	7.507052984	8.435992195	7.921699034
780	80	7.415051416	8.307491662	8.282881352
781	80	7.411285516	8.39499902	8.000524988
782	80	7.448394876	8.334120622	7.922089055
783	80	7.378888547	8.467223041	8.106352567
784	80	7.431289177	8.202830067	8.107124207
785	80	7.333120577	8.407883979	8.14838559
786	80	7.451042433	8.441706304	8.021791831
787	80	7.506653732	8.333596272	8.089125178
788	80	7.452087479	8.140839858	8.098998151
789	80	7.453509564	8.545972275	8.040042037
790	80	7.427600589	8.499859551	7.967334201
791	80	7.518603349	8.292126495	8.099081911
792	80	7.475220083	8.302394362	8.013635854
793	80	7.450970513	8.378303847	8.205704777
794	80	7.456525631	8.27238116	8.023763409
795	80	7.582082614	8.50949715	8.069999176
796	80	7.551489429	8.431987833	8.044664776
797	80	7.418601437	8.377677943	8.197473811
798	80	7.575141988	8.254797785	8.09559689
799	80	7.518982746	8.395794541	8.129108382
800	80	7.252756752	8.548759429	8.088020964
801	80	7.498280976	8.255530883	7.780139131
802	80	7.375249118	8.40029379	8.091226014
803	80	7.489015098	8.282258573	7.981038917
804	80	7.448280534	8.270883104	8.143616752
805	80	7.420730026	8.544391208	8.098056603
806	80	7.217732347	8.477304834	8.126026304
807	80	7.547828581	8.346859201	8.206316375
808	80	7.403952262	8.41774187	7.923209259
809	80	7.4648476	8.231084283	8.073626379
810	80	7.516989114	8.413502386	8.030866832
811	80	7.470728584	8.404249808	7.948041827
812	80	7.34258627	8.534874279	8.048616447
813	80	7.617911959	8.423399135	7.983588696
814	80	7.56505976	8.452507102	8.127883436
815	80	7.449361694	8.529948837	8.180657074
816	80	7.226924524	8.373742707	8.22854728
817	80	7.445593989	8.527967034	8.07242308
818	80	7.581752159	8.31290147	7.866142692
819	80	7.32668908	8.411011437	8.029778498
820	80	7.568995968	8.44735984	8.217125517
821	80	7.463716872	8.311924413	8.138178222
822	80	7.349300082	8.271552178	8.144478514
823	80	7.41183047	8.462649633	7.939125495
824	80	7.526672487	8.331230288	8.168321698
825	80	7.428870742	8.493228979	8.256572984
826	80	7.36552378	8.432130297	8.121215404
827	80	7.529609715	8.520633889	8.433293434
828	80	7.543062823	8.449138697	8.137284566
829	80	7.344866582	8.431379642	8.222466554
830	80	7.589363173	8.255850754	8.236964266
831	80	7.465661272	8.476900957	8.132839997
832	80	7.690295903	8.40831146	8.154200492
833	80	7.295263921	8.283303594	8.082258407
834	80	7.55095688	8.517594531	8.052544952
835	80	7.374275324	8.182533629	8.068890722
836	80	7.504617784	8.285211572	8.164162515
837	80	7.420523619	8.304764955	8.071457896
838	80	7.486545978	8.360283236	8.283811575
839	80	7.48364652	8.49657664	7.910811957
840	80	7.358858251	8.353369943	8.022670647
841	80	7.494375345	8.536710001	7.934264391
842	80	7.447397147	8.409849078	7.959534387
843	80	7.478194548	8.336922047	8.093741618
844	80	7.4460559	8.523129839	8.034122635
845	80	7.381479856	8.491414735	8.140880211
846	80	7.613027342	8.283011379	8.136839902
847	80	7.551516137	8.375514802	8.113708251
848	80	7.423607263	8.355569178	8.28218741
849	80	7.57444289	8.43169502	8.050095635
850	80	7.372529459	8.285700144	8.138298291
851	80	7.522843435	8.397616545	8.083613379
852	80	7.463712527	8.379511323	8.093964074
853	80	7.297598702	8.49929836	8.163562137
854	80	7.342629376	8.40475986	7.855462132
855	80	7.616333755	8.368468248	8.177477194
856	80	7.458502244	8.459904941	8.085424708
857	80	7.317087543	8.3518415	8.100206981
858	80	7.554417219	8.263896076	7.914496613
859	80	7.451648178	8.428165549	8.096520716
860	80	7.496583106	8.369516141	8.169252086
861	80	7.403055146	8.36429549	8.165864843
862	80	7.335978434	8.312376914	8.177039748
863	80	7.575197046	8.495550874	7.926715806
864	80	7.421593916	8.379641933	8.066146678
865	80	7.684073414	8.259688351	8.194779407
866	80	7.544298579	8.431902956	8.018329713
867	80	7.457337245	8.360667149	8.115933473
868	80	7.27263163	8.501209567	8.091578043
869	80	7.432730653	8.264735123	8.16861636
870	80	7.340010608	8.251093591	8.031456213
871	80	7.50321539	8.542556417	8.107323744
872	80	7.533548342	8.407419723	8.0247228
873	80	7.452833773	8.234965223	7.94467205
874	80	7.513084224	8.376614963	8.058437898
875	80	7.340447466	8.381185041	8.157886623
876	80	7.404039287	8.485602191	8.206178263
877	80	7.301977277	8.497942081	8.259112735
878	80	7.391883083	8.294081319	8.110261039
879	80	7.319398714	8.309310144	8.152432851
880	80	7.398385787	8.300137786	8.166671072
881	80	7.338261341	8.406330896	7.977699339
882	80	7.481294536	8.453101424	8.106386287
883	80	7.451019822	8.41751345	8.169545707
884	80	7.42134864	8.396505727	8.080873061
885	80	7.424706816	8.535079568	8.046468794
886	80	7.510471862	8.191120062	8.158762248
887	80	7.429837128	8.289390444	7.995151368
888	80	7.447517356	8.496305753	8.116533857
889	80	7.462531161	8.359720201	8.022671261
890	80	7.387652565	8.218962932	8.172064946
891	80	7.460374968	8.413984037	8.180131997
892	80	7.346190413	8.421144057	8.136828555
893	80	7.354611881	8.468812997	8.140353481
894	80	7.583330539	8.316741927	8.144277352
895	80	7.45820094	8.217787008	8.165564155
896	80	7.306824746	8.231071238	8.227182042
897	80	7.453331257	8.249060456	7.954365432
898	80	7.4092444	8.508607805	8.124332994
899	80	7.526339968	8.462964218	8.229318174
900	80	7.501586379	8.546160294	8.002250015
901	80	7.610630516	8.448157025	8.173527207
902	80	7.587155919	8.275948478	8.251523649
903	80	7.319245886	8.56734009	7.987018075
904	80	7.435530178	8.265803141	8.088456339
905	80	7.409342058	8.441667458	8.402451632
906	80	7.438232095	8.326627849	8.128748698
907	80	7.448272391	8.5189804	8.246295674
908	80	7.374233168	8.290403903	8.000789102
909	80	7.50120847	8.576269338	8.164744553
910	80	7.362896604	8.506030035	8.214433447
911	80	7.515756207	8.36153949	8.161214249
912	80	7.47394364	8.372393773	8.003324123
913	80	7.366443124	8.279473587	8.147064257
914	80	7.438572922	8.421938849	8.020856559
915	80	7.419080664	8.51826561	8.180832816
916	80	7.420254391	8.326756811	8.038449994
917	80	7.455992039	8.31923592	8.015155289
918	80	7.430670406	8.520367664	8.218114394
919	80	7.581342253	8.613810055	7.955808308
920	80	7.354326098	8.403857856	8.036673317
921	80	7.570955492	8.48161723	8.213030325
922	80	7.503267282	8.352708273	8.164622492
923	80	7.415203718	8.379444217	8.008792775
924	80	7.373533127	8.501240268	8.034822106
925	80	7.462406355	8.336657453	8.01602661
926	80	7.200261722	8.190342109	7.964307534
927	80	7.45910352	8.402289402	8.092506507
928	80	7.44080182	8.383104115	8.229745813
929	80	7.377934476	8.353101183	8.04333601
930	80	7.555846756	8.393805607	8.119262295
931	80	7.53735226	8.463235489	7.944404746
932	80	7.613780741	8.513469749	8.032748975
933	80	7.430840215	8.515500561	8.28178049
934	80	7.305841152	8.413453059	8.129889515
935	80	7.347231554	8.210340807	8.020875804
936	80	7.436830773	8.448199867	8.223105355
937	80	7.453172525	8.413055402	8.083759613
938	80	7.436993139	8.514326951	7.9749743
939	80	7.376885447	8.466472905	7.908515558
940	80	7.464772293	8.476611528	7.92292122
941	80	7.407836836	8.219542209	8.039669795
942	80	7.538924752	8.542419987	8.081053472
943	80	7.640366446	8.41222479	8.095858244
944	80	7.42670587	8.472450064	8.299625239
945	80	7.514297834	8.522270237	8.151483306
946	80	7.452671195	8.403715768	8.111814606
947	80	7.534179942	8.336455749	8.223651013
948	80	7.4890403	8.379038287	8.156732026
949	80	7.423026644	8.474614139	7.992531472
950	80	7.487949856	8.385670464	8.039139294
951	80	7.369316399	8.294550781	8.183037404
952	80	7.301516435	8.466705708	8.117083767
953	80	7.378303337	8.534978014	8.267776239
954	80	7.439184307	8.306796747	8.07294333
955	80	7.363426754	8.46470169	8.161574293
956	80	7.379835215	8.398175927	8.002683909
957	80	7.435932622	8.318644551	8.184889634
958	80	7.313379804	8.32790018	8.112018388
959	80	7.484454993	8.379825065	8.210288856
960	80	7.568227811	8.440384446	8.216317072
961	80	7.414347426	8.422425386	8.025316223
962	80	7.438427795	8.614987296	8.125024087
963	80	7.460643219	8.332176453	8.05976113
964	80	7.410401228	8.35792817	8.330552276
965	80	7.469268123	8.481098369	7.973213168
966	80	7.491832827	8.340954295	8.134691507
967	80	7.441629661	8.300783224	8.110825524
968	80	7.495969196	8.439562792	8.156015052
969	80	7.347892724	8.406080491	8.268068551
970	80	7.537955273	8.335624252	8.338031018
971	80	7.510490371	8.622441187	7.998058624
972	80	7.561704114	8.367283906	7.900177459
973	80	7.552560137	8.358431629	8.220801785
974	80	7.613238681	8.365672484	8.142368386
975	80	7.531842633	8.366122729	8.195904336
976	80	7.535252862	8.407534011	8.07259789
977	80	7.382010383	8.400054713	7.940740634
978	80	7.601287667	8.47082295	8.110311999
979	80	7.429018213	8.408426389	8.14161682
980	80	7.51635297	8.5423377	8.259776985
981	80	7.439526284	8.353475387	8.142991057
982	80	7.330978491	8.471819441	8.087784452
983	80	7.507948986	8.453211333	8.170791762
984	80	7.372438492	8.305013349	8.189494726
985	80	7.45807203	8.307480344	8.258449743
986	80	7.493962707	8.381251239	8.033315405
987	80	7.597152168	8.539300956	8.035681825
988	80	7.408923861	8.583901357	8.046543548
989	80	7.350707503	8.527718915	8.040459299
990	80	7.465576659	8.443176383	8.167539702
991	80	7.49058977	8.338471358	8.106802719
992	80	7.714565282	8.437693433	8.180503304
993	80	7.461515784	8.437432549	8.217613028
994	80	7.313869588	8.489558632	8.044902619
995	80	7.458861013	8.512779889	8.061991451
996	80	7.354968359	8.36334059	8.1824487
997	80	7.406713868	8.3650239	7.984361881
998	80	7.369131218	8.277790439	8.356437757
999	80	7.385776226	8.479353549	8.006924631
[truncated: 3,001 more rows]
