# Supplementary material for: Advanced hybrid LSTM-transformer architecture for real-time multi-task prediction in engineering systems
Source: Sci Rep. 2024 Feb 28;14:4890. doi: 10.1038/s41598-024-55483-x (PMC11322354; doi:10.1038/s41598-024-55483-x)
Supplement: Supplementary file 1 — Supplementary Information. [file 41598_2024_55483_MOESM1_ESM.zip › raw data table 4.csv]

Dataset	Our Model's RMSE	Standalone LSTM's RMSE	Standalone Transformer's RMSE
Underground drilling machine	6.824835708	7.643086785	7.332384427
Underground drilling machine	6.876151493	7.638292331	7.288293152
Underground drilling machine	6.878960641	7.688371736	7.276526281
Underground drilling machine	6.827128002	7.626829115	7.276713512
Underground drilling machine	6.812098114	7.554335988	7.213754108
Underground drilling machine	6.771885624	7.599358444	7.315712367
Underground drilling machine	6.754598796	7.579384815	7.373282438
Underground drilling machine	6.788711185	7.65337641	7.228762591
Underground drilling machine	6.772780864	7.655546129	7.242450321
Underground drilling machine	6.818784901	7.619968066	7.285415313
Underground drilling machine	6.769914669	7.742613909	7.299325139
Underground drilling machine	6.747114454	7.691127246	7.238957818
Underground drilling machine	6.81044318	7.552016494	7.233590698
Underground drilling machine	6.809843062	7.686923329	7.308568414
Underground drilling machine	6.794217586	7.634944815	7.2260739
Underground drilling machine	6.76400779	7.626968061	7.352856111
Underground drilling machine	6.817180914	7.561847992	7.316204198
Underground drilling machine	6.780745886	7.6161539	7.330583814
Underground drilling machine	6.851549976	7.696564006	7.258039124
Underground drilling machine	6.784539381	7.666563172	7.348777256
Underground drilling machine	6.776041288	7.640717051	7.244683251
Underground drilling machine	6.740189669	7.690626291	7.367812001
Underground drilling machine	6.796399494	7.700176645	7.318081801
Underground drilling machine	6.767744012	7.66806978	7.376901828
Underground drilling machine	6.798208698	7.728232183	7.169012745
Underground drilling machine	6.841095125	7.654352353	7.285049632
Underground drilling machine	6.804588039	7.550621554	7.289016406
Underground drilling machine	6.817855629	7.723894702	7.274086489
Underground drilling machine	6.75957532	7.624912148	7.345770106
Underground drilling machine	6.816437555	7.62351199	7.325663372
Underground drilling machine	6.804853877	7.69843225	7.264897345
Underground drilling machine	6.783616893	7.630394592	7.226824253
Underground drilling machine	6.814806014	7.663052764	7.300255673
Underground drilling machine	6.788270643	7.579231463	7.278967734
Underground drilling machine	6.782864274	7.609886137	7.291935714
Underground drilling machine	6.820202543	7.744309295	7.308728891
Underground drilling machine	6.81287752	7.646277704	7.204061439
Underground drilling machine	6.798674306	7.65301151	7.423162106
Underground drilling machine	6.790381952	7.665077367	7.298264412
Underground drilling machine	6.741566098	7.707141141	7.337596652
Underground drilling machine	6.839551597	7.604530627	7.370139716
Underground drilling machine	6.729907447	7.679342855	7.409522781
Underground drilling machine	6.750473184	7.621685114	7.304982568
Underground drilling machine	6.774826217	7.572466828	7.303428149
Underground drilling machine	6.746884814	7.673679622	7.254028788
Underground drilling machine	6.87749672	7.610837335	7.283896924
Underground drilling machine	6.840675861	7.588456784	7.311372997
Underground drilling machine	6.865357138	7.569625838	7.309231693
Underground drilling machine	6.81299414	7.689091144	7.238152464
Underground drilling machine	6.733977169	7.676097078	7.314849234
Underground drilling machine	6.812524643	7.66732241	7.265998764
Underground drilling machine	6.811612685	7.664653624	7.264282429
Underground drilling machine	6.893288726	7.673691646	7.240434825
Underground drilling machine	6.83282768	7.601265916	7.33935423
Underground drilling machine	6.857929779	7.608965884	7.348168806
Underground drilling machine	6.820639046	7.691103008	7.394839649
Underground drilling machine	6.787730594	7.612313192	7.255524279
Underground drilling machine	6.759209486	7.646144915	7.317057599
Underground drilling machine	6.81383454	7.691359162	7.300650095
Underground drilling machine	6.872676704	7.636767158	7.436008458
Underground drilling machine	6.831283367	7.607142122	7.246455375
Underground drilling machine	6.824123621	7.638826861	7.335700025
Underground drilling machine	6.823661881	7.646358554	7.257660314
Underground drilling machine	6.724257639	7.627674252	7.34281994
Underground drilling machine	6.810704687	7.587713061	7.308659046
Underground drilling machine	6.819265869	7.605807128	7.307686255
Underground drilling machine	6.802910436	7.592851485	7.317889368
Underground drilling machine	6.828039226	7.704152562	7.352690103
Underground drilling machine	6.731116532	7.603108748	7.325751763
Underground drilling machine	6.825689298	7.675752384	7.492636575
Underground drilling machine	6.828544526	7.706778282	7.347700088
Underground drilling machine	6.832569563	7.634236538	7.337948461
Underground drilling machine	6.761358739	7.63815907	7.275731823
Underground drilling machine	6.804093707	7.765732928	7.20663674
Underground drilling machine	6.83431301	7.569364206	7.276403407
Underground drilling machine	6.85444753	7.653214001	7.246112761
Underground drilling machine	6.764234815	7.683979887	7.263481668
Underground drilling machine	6.810822929	7.652278592	7.267419983
Underground drilling machine	6.907197204	7.681695951	7.198742871
Underground drilling machine	6.809322716	7.616910677	7.342621667
Underground drilling machine	6.760373963	7.644263178	7.325249364
Underground drilling machine	6.84328776	7.58998518	7.283274938
Underground drilling machine	6.776252734	7.617333538	7.388272712
Underground drilling machine	6.820249086	7.586955802	7.345893097
Underground drilling machine	6.90610781	7.701623263	7.224031502
Underground drilling machine	6.775788296	7.713345557	7.264616527
Underground drilling machine	6.822190971	7.688731703	7.253653476
Underground drilling machine	6.797023732	7.487936633	7.248780618
Underground drilling machine	6.787371592	7.587610841	7.381620565
Underground drilling machine	6.728492931	7.627997776	7.306537029
Underground drilling machine	6.872063664	7.578206892	7.358158188
Underground drilling machine	6.800511653	7.600924567	7.323105174
Underground drilling machine	6.809952985	7.619989156	7.303490104
Underground drilling machine	6.78073432	7.655675867	7.333106534
Underground drilling machine	6.879300841	7.588109225	7.406651669
Underground drilling machine	6.70239561	7.642410745	7.32941586
Underground drilling machine	6.814049593	7.618865024	7.289593887
Underground drilling machine	6.775349953	7.620531762	7.342480105
Underground drilling machine	6.817850774	7.61535452	7.344979994
Underground drilling machine	6.815364976	7.690643106	7.331481442
Underground drilling machine	6.758550249	7.621990948	7.33736468
Underground drilling machine	6.830518513	7.64895492	7.305866369
Underground drilling machine	6.863883245	7.620421431	7.327354869
Underground drilling machine	6.789890367	7.63911594	7.354938843
Underground drilling machine	6.841270817	7.690675482	7.36527394
Underground drilling machine	6.801050192	7.684097649	7.284486662
Underground drilling machine	6.816208318	7.643492847	7.304849798
Underground drilling machine	6.829757851	7.609088966	7.404619364
Underground drilling machine	6.749699131	7.589290569	7.357905544
Underground drilling machine	6.839583135	7.681205991	7.331417275
Underground drilling machine	6.799387661	7.605137281	7.303790228
Underground drilling machine	6.766141914	7.698755987	7.292647131
Underground drilling machine	6.75872514	7.633930708	7.320646573
Underground drilling machine	6.771813772	7.60888898	7.312184361
Underground drilling machine	6.812248329	7.624652841	7.276448085
Underground drilling machine	6.811602497	7.577595783	7.229626811
Underground drilling machine	6.764077789	7.639327642	7.315545378
Underground drilling machine	6.873767811	7.692882981	7.292003074
Underground drilling machine	6.79904919	7.599873532	7.299074343
Underground drilling machine	6.785567068	7.666135928	7.258638453
Underground drilling machine	6.825967326	7.726636946	7.294561993
Underground drilling machine	6.820085586	7.6845072	7.279938976
Underground drilling machine	6.811204624	7.65062962	7.304883805
Underground drilling machine	6.761349511	7.651225509	7.324899915
Underground drilling machine	6.87255718	7.697963541	7.407659123
Underground drilling machine	6.761632622	7.693616032	7.3091671
Underground drilling machine	6.909490147	7.609585086	7.258013908
Underground drilling machine	6.770030368	7.543805214	7.273712249
Underground drilling machine	6.762043367	7.657519689	7.317087799
Underground drilling machine	6.893808542	7.697521192	7.271154817
Underground drilling machine	6.755079266	7.674595959	7.23398834
Underground drilling machine	6.891572938	7.708972006	7.276541217
Underground drilling machine	6.714343274	7.717693619	7.294273008
Underground drilling machine	6.861890816	7.570278617	7.270031249
Underground drilling machine	6.800262185	7.65234903	7.277496726
Underground drilling machine	6.831142497	7.596618979	7.292881026
Underground drilling machine	6.806014782	7.675721942	7.335580744
Underground drilling machine	6.743767895	7.573294291	7.363883841
Underground drilling machine	6.816615701	7.612575673	7.377557599
Underground drilling machine	6.805783732	7.708964859	7.303375924
Underground drilling machine	6.903037396	7.737767042	7.287551793
Underground drilling machine	6.848578548	7.682268797	7.368431578
Underground drilling machine	6.751753827	7.684302573	7.352921224
Underground drilling machine	6.712063026	7.590837074	7.198038391
Underground drilling machine	6.786529658	7.685877113	7.375117853
Underground drilling machine	6.803704739	7.731430777	7.230994927
Underground drilling machine	6.714830878	7.647222615	7.319203272
Underground drilling machine	6.798365263	7.546627895	7.295543998
Underground drilling machine	6.734776525	7.683483627	7.318329912
Underground drilling machine	6.753006011	7.624306654	7.247039324
Underground drilling machine	6.796866045	7.697757116	7.250713698
Underground drilling machine	6.825202326	7.623487119	7.260356358
Underground drilling machine	6.794648482	7.598237884	7.272317535
Underground drilling machine	6.740106105	7.748236257	7.301763178
Underground drilling machine	6.765013725	7.660698996	7.294383598
Underground drilling machine	6.78895152	7.680708335	7.337875386
Underground drilling machine	6.773474943	7.621209088	7.286247415
Underground drilling machine	6.684903942	7.574240447	7.368343713
Underground drilling machine	6.882248386	7.637548198	7.328827848
Underground drilling machine	6.815562508	7.80394404	7.355978746
Underground drilling machine	6.79360412	7.602222978	7.219677684
Underground drilling machine	6.810173182	7.612182463	7.228887315
Underground drilling machine	6.767671356	7.5959226	7.384357082
Underground drilling machine	6.844081988	7.649601368	7.373997207
Underground drilling machine	6.803868415	7.60693579	7.376156204
Underground drilling machine	6.826945502	7.598137692	7.290483066
Underground drilling machine	6.756219087	7.580860013	7.346308877
Underground drilling machine	6.895470832	7.580071621	7.328148462
Underground drilling machine	6.767467872	7.625643731	7.270380304
Underground drilling machine	6.756800462	7.652426081	7.258452494
Underground drilling machine	6.813522841	7.647488095	7.288052598
Underground drilling machine	6.754621817	7.621161433	7.337769561
Underground drilling machine	6.825045859	7.601122238	7.304966615
Underground drilling machine	6.837569356	7.566529736	7.32716801
Underground drilling machine	6.766868812	7.678529933	7.261837042
Underground drilling machine	6.709755895	7.568622878	7.302404247
Underground drilling machine	6.812986125	7.604784169	7.331929623
Underground drilling machine	6.716923997	7.64669601	7.23944919
Underground drilling machine	6.767408195	7.652369934	7.256979332
Underground drilling machine	6.780772223	7.70031464	7.271155407
Underground drilling machine	6.841784606	7.593514657	7.326490209
Underground drilling machine	6.872078431	7.526417775	7.260155237
Underground drilling machine	6.828853606	7.639847731	7.318557294
Underground drilling machine	6.769800741	7.654329489	7.292216138
Underground drilling machine	6.858389103	7.662721042	7.316880133
Underground drilling machine	6.779406152	7.625619689	7.278372091
Underground drilling machine	6.819722607	7.628950776	7.314488743
Underground drilling machine	6.90377004	7.693556235	7.283698823
Underground drilling machine	6.860060696	7.629596231	7.198093773
Underground drilling machine	6.749595684	7.556460404	7.282424326
Underground drilling machine	6.800920919	7.733821866	7.316346369
Underground drilling machine	6.789044974	7.691470279	7.189443235
Underground drilling machine	6.811780728	7.68854326	7.226070688
Underground drilling machine	6.857187702	7.66692482	7.279235604
Underground drilling machine	6.831639093	7.763534643	7.309093313
Underground drilling machine	6.812411029	7.627031955	7.257507782
Underground drilling machine	6.841516791	7.607195809	7.303578312
Underground drilling machine	6.776117128	7.673948991	7.316683105
Underground drilling machine	6.851876997	7.62449918	7.286506253
Underground drilling machine	6.751061814	7.627785337	7.318865025
Underground drilling machine	6.837849431	7.603891734	7.343480296
Underground drilling machine	6.867781893	7.670671745	7.393839791
Underground drilling machine	6.76131054	7.587767265	7.211063988
Underground drilling machine	6.874802216	7.682718283	7.297220766
Underground drilling machine	6.813998431	7.593725548	7.422287599
Underground drilling machine	6.806461059	7.65546974	7.336288331
Underground drilling machine	6.824050462	7.661194201	7.260476277
Underground drilling machine	6.823573418	7.744101225	7.367271002
Underground drilling machine	6.879659331	7.624439216	7.250519759
Underground drilling machine	6.793710654	7.652786246	7.354709576
Underground drilling machine	6.715376769	7.726477516	7.292099605
Underground drilling machine	6.778655947	7.599394781	7.217257166
Underground drilling machine	6.841158529	7.653665898	7.235501955
Underground drilling machine	6.735246061	7.633210765	7.383451076
Underground drilling machine	6.787020432	7.574842852	7.287712847
Underground drilling machine	6.786363822	7.515155668	7.297285257
Underground drilling machine	6.788453273	7.684810318	7.392447805
Underground drilling machine	6.856328251	7.636555565	7.244673705
Underground drilling machine	6.92866799	7.652960922	7.300696465
Underground drilling machine	6.798793746	7.659904238	7.292781979
Underground drilling machine	6.7713169	7.622657053	7.298362336
Underground drilling machine	6.772828761	7.614357711	7.305321511
Underground drilling machine	6.787251139	7.725199649	7.16745151
Underground drilling machine	6.854575343	7.71230426	7.196330488
Underground drilling machine	6.78286562	7.631427957	7.229624415
Underground drilling machine	6.761109166	7.594471208	7.387613522
Underground drilling machine	6.84678392	7.713577755	7.336083603
Underground drilling machine	6.743547411	7.623773987	7.324468728
Underground drilling machine	6.73889361	7.685649922	7.28798373
Underground drilling machine	6.78125896	7.685547998	7.322213166
Underground drilling machine	6.781951692	7.70796649	7.245946834
Underground drilling machine	6.83079678	7.679655063	7.284522678
Underground drilling machine	6.816306651	7.587444321	7.346201351
Underground drilling machine	6.790754893	7.623863849	7.352450461
Underground drilling machine	6.764782815	7.579576935	7.222168541
Underground drilling machine	6.830300498	7.585978532	7.387739709
Underground drilling machine	6.69590353	7.734822818	7.310550873
Underground drilling machine	6.795164344	7.622754046	7.319956806
Underground drilling machine	6.798118265	7.705165094	7.305711382
Underground drilling machine	6.807515088	7.631819389	7.297152719
Underground drilling machine	6.815390088	7.56449158	7.232590729
Underground drilling machine	6.837163205	7.658543272	7.290800833
Underground drilling machine	6.800921697	7.667379085	7.273012016
Underground drilling machine	6.761084764	7.659792263	7.251081361
Underground drilling machine	6.820412638	7.56487082	7.351457782
Underground drilling machine	6.823629874	7.662801487	7.349134549
Underground drilling machine	6.883273722	7.700718503	7.207956288
Underground drilling machine	6.736021152	7.618759071	7.301304553
Underground drilling machine	6.825882951	7.613712809	7.309338338
Underground drilling machine	6.762230853	7.61942411	7.229666945
Underground drilling machine	6.753838338	7.58241577	7.251206337
Underground drilling machine	6.85268209	7.602530056	7.431619103
Underground drilling machine	6.824665895	7.659241806	7.257082111
Underground drilling machine	6.835015494	7.621218109	7.306100491
Underground drilling machine	6.928004227	7.645197005	7.357463666
Underground drilling machine	6.764841179	7.648250575	7.388540032
Underground drilling machine	6.768651647	7.740622428	7.335387597
Underground drilling machine	6.771876661	7.681620387	7.348627722
Underground drilling machine	6.831090498	7.571488764	7.263643141
Underground drilling machine	6.787624068	7.646278329	7.331033605
Underground drilling machine	6.80888505	7.583232782	7.319009893
Underground drilling machine	6.830529287	7.677989522	7.354039036
Underground drilling machine	6.841696108	7.672959004	7.296491714
Underground drilling machine	6.716951953	7.671480911	7.310384384
Underground drilling machine	6.813578942	7.586162571	7.245947173
Underground drilling machine	6.852657643	7.648022242	7.334075035
Underground drilling machine	6.801415919	7.651487807	7.34691419
Underground drilling machine	6.774197764	7.654806039	7.276886236
Underground drilling machine	6.778275189	7.634541394	7.311106689
Underground drilling machine	6.776062569	7.712787806	7.255269635
Underground drilling machine	6.790656418	7.628013447	7.372348894
Underground drilling machine	6.809827739	7.701592227	7.225721981
Underground drilling machine	6.813352513	7.69448154	7.304114199
Underground drilling machine	6.853274019	7.624135577	7.370467372
Underground drilling machine	6.914944906	7.631858072	7.277724874
Underground drilling machine	6.872669224	7.728978607	7.273856999
Underground drilling machine	6.778990659	7.63591077	7.232777474
Underground drilling machine	6.754067403	7.599792962	7.261610122
Underground drilling machine	6.798265756	7.661710737	7.377525025
Underground drilling machine	6.750082298	7.69921612	7.289300558
Underground drilling machine	6.797526815	7.683740975	7.243863899
Underground drilling machine	6.819120487	7.65832261	7.324622563
Underground drilling machine	6.814458432	7.772765007	7.268113001
Underground drilling machine	6.773450152	7.618842974	7.272226144
Underground drilling machine	6.768130644	7.709450827	7.371025212
Underground drilling machine	6.771462685	7.608382221	7.323570778
Underground drilling machine	6.772388848	7.681646591	7.310146151
Underground drilling machine	6.724212794	7.72737526	7.389793884
Underground drilling machine	6.769360565	7.630614922	7.31429327
Underground drilling machine	6.816722839	7.682927214	7.400510227
Underground drilling machine	6.791152639	7.610085138	7.231034039
Underground drilling machine	6.763453498	7.648343651	7.389727893
Underground drilling machine	6.774119435	7.661189398	7.299178855
Underground drilling machine	6.859419664	7.776346621	7.273456561
Underground drilling machine	6.775528028	7.702208044	7.334094574
Underground drilling machine	6.892335366	7.679196409	7.282035395
Underground drilling machine	6.829532742	7.705435179	7.341024109
Underground drilling machine	6.825363702	7.703333734	7.35846478
Underground drilling machine	6.86910795	7.682435494	7.291644096
Underground drilling machine	6.807335684	7.710325448	7.259153216
Underground drilling machine	6.818433665	7.630333059	7.301437241
Underground drilling machine	6.863922593	7.659554953	7.302321827
Underground drilling machine	6.732007193	7.687312678	7.332274209
Underground drilling machine	6.908162736	7.634611088	7.310957516
Underground drilling machine	6.812469184	7.728872664	7.295235223
Underground drilling machine	6.813951076	7.680394825	7.309330456
Underground drilling machine	6.777678319	7.6597045	7.353681587
Underground drilling machine	6.748674235	7.656648484	7.264993959
Underground drilling machine	6.859752331	7.573840655	7.272053908
Underground drilling machine	6.818860594	7.728276201	7.296712487
Underground drilling machine	6.772240024	7.744057853	7.227599305
Underground drilling machine	6.690059702	7.672000723	7.274897289
Underground drilling machine	6.748938359	7.685417822	7.312190036
Underground drilling machine	6.771796068	7.58598478	7.343622866
Underground drilling machine	6.832510059	7.645041207	7.39233185
Underground drilling machine	6.746495762	7.573723741	7.265404597
Underground drilling machine	6.797720699	7.662166972	7.287938197
Underground drilling machine	6.81760277	7.587423029	7.37218823
Underground drilling machine	6.795892441	7.705864792	7.317136267
Underground drilling machine	6.822837661	7.678488364	7.322385428
Underground drilling machine	6.832136138	7.716457627	7.309826058
Underground drilling machine	6.835450188	7.645513215	7.372005861
Underground drilling machine	6.766180385	7.740047022	7.297992102
Underground drilling machine	6.728461245	7.656405221	7.265947417
Underground drilling machine	6.842032177	7.617368801	7.277690828
Underground drilling machine	6.705522963	7.627384684	7.178806034
Underground drilling machine	6.720804859	7.688020733	7.339290008
Underground drilling machine	6.821272878	7.601651193	7.297614432
Underground drilling machine	6.799819873	7.592081766	7.375169915
Underground drilling machine	6.843868115	7.638951791	7.301344292
Underground drilling machine	6.81041914	7.547913257	7.287641131
Underground drilling machine	6.765900788	7.599919	7.285944985
Underground drilling machine	6.889884326	7.682042143	7.271441051
Underground drilling machine	6.828629139	7.719967772	7.346231684
Underground drilling machine	6.802981518	7.617653161	7.334911166
Underground drilling machine	6.819674269	7.694759661	7.33175859
Underground drilling machine	6.852477636	7.623238239	7.365869703
Underground drilling machine	6.80987998	7.753763044	7.265540609
Underground drilling machine	6.88679819	7.659895539	7.2674291
Underground drilling machine	6.775805708	7.633982635	7.321208297
Underground drilling machine	6.826141774	7.621315	7.29878227
Underground drilling machine	6.907113518	7.736377159	7.321816183
Underground drilling machine	6.801900174	7.656001566	7.330675899
Underground drilling machine	6.748860372	7.637131173	7.216570796
Underground drilling machine	6.819961156	7.682359797	7.275840677
Underground drilling machine	6.878699338	7.588711717	7.226781256
Underground drilling machine	6.811222591	7.702354915	7.384196385
Underground drilling machine	6.777055787	7.703934042	7.298074577
Underground drilling machine	6.791368635	7.694182997	7.332616144
Underground drilling machine	6.721180392	7.723827017	7.369004568
Underground drilling machine	6.768721865	7.669790177	7.324701509
Underground drilling machine	6.813033688	7.622484742	7.266418832
Underground drilling machine	6.798722296	7.708636451	7.327180008
Underground drilling machine	6.781469283	7.688584936	7.157572869
Underground drilling machine	6.857438285	7.563014311	7.281877953
Underground drilling machine	6.744016505	7.585265926	7.358041339
Underground drilling machine	6.77661494	7.667325194	7.297653971
Underground drilling machine	6.823852041	7.653841095	7.235850389
Underground drilling machine	6.849813341	7.625312171	7.222170905
Underground drilling machine	6.778594242	7.72503799	7.342511087
Underground drilling machine	6.782567393	7.632537115	7.283918247
Underground drilling machine	6.903837399	7.669096773	7.321502082
Underground drilling machine	6.851514173	7.661939458	7.287047893
Underground drilling machine	6.790182508	7.646419937	7.298138888
Underground drilling machine	6.836381477	7.652597294	7.336632004
Underground drilling machine	6.795964171	7.65393176	7.200089966
Underground drilling machine	6.845816384	7.667324424	7.349900505
Underground drilling machine	6.655187231	7.754418735	7.293020519
Underground drilling machine	6.855409141	7.598004704	7.330638695
Underground drilling machine	6.747329222	7.618811552	7.395701568
Underground drilling machine	6.79046588	7.660871644	7.343503387
Underground drilling machine	6.824784094	7.657520945	7.31824805
Underground drilling machine	6.920170779	7.64711906	7.310054952
Underground drilling machine	6.85253272	7.705276297	7.359351515
Underground drilling machine	6.831936511	7.592849754	7.381671577
Underground drilling machine	6.74268273	7.665131773	7.262286207
Underground drilling machine	6.796793083	7.666438121	7.316067861
Underground drilling machine	6.821096038	7.730685563	7.322676715
Underground drilling machine	6.787792168	7.698204358	7.359473524
Underground drilling machine	6.738619609	7.679870003	7.335058637
Underground drilling machine	6.785121825	7.718785341	7.292497221
Underground drilling machine	6.806278823	7.641346409	7.300778952
Underground drilling machine	6.745186246	7.577997456	7.379725253
Underground drilling machine	6.757651933	7.600430383	7.192330494
Underground drilling machine	6.768051913	7.58384551	7.382100758
Underground drilling machine	6.850490854	7.615592483	7.41262179
Underground drilling machine	6.849088274	7.633758431	7.175029714
Underground drilling machine	6.914547129	7.580521377	7.217730063
Underground drilling machine	6.851128522	7.77198762	7.369213641
Underground drilling machine	6.828195456	7.679737717	7.342670778
Underground drilling machine	6.837946429	7.664059571	7.305210055
Underground drilling machine	6.796870344	7.612301771	7.285966246
Underground drilling machine	6.715352159	7.645083019	7.250570445
Underground drilling machine	6.744820534	7.658994708	7.369600114
Underground drilling machine	6.84591583	7.57147497	7.250518593
Underground drilling machine	6.847038559	7.60087563	7.288768343
Underground drilling machine	6.827502605	7.601582777	7.305268775
Underground drilling machine	6.733298725	7.619931618	7.315989097
Underground drilling machine	6.720350313	7.672023737	7.29901811
Underground drilling machine	6.827624498	7.661195707	7.368207021
Underground drilling machine	6.806261225	7.628529723	7.306114875
Underground drilling machine	6.827164901	7.652443004	7.302029585
Underground drilling machine	6.764900416	7.616854954	7.229869736
Underground drilling machine	6.887478837	7.587806838	7.26535474
Underground drilling machine	6.764079637	7.694746219	7.285252516
Underground drilling machine	6.862387104	7.616325469	7.313949708
Underground drilling machine	6.758232647	7.757257456	7.240620079
Underground drilling machine	6.815491036	7.681688844	7.320689955
Underground drilling machine	6.790735617	7.643508965	7.302190574
Underground drilling machine	6.7926499	7.698193956	7.41052615
Underground drilling machine	6.772125411	7.581509851	7.295585898
Underground drilling machine	6.928985467	7.609816272	7.38195584
Underground drilling machine	6.883885041	7.622320588	7.328449154
Underground drilling machine	6.881419831	7.631043613	7.289820982
Underground drilling machine	6.770915954	7.599262163	7.267536123
Underground drilling machine	6.738802987	7.651704173	7.261501338
Underground drilling machine	6.811689296	7.572205218	7.316544012
Underground drilling machine	6.841676448	7.550313218	7.318702828
Underground drilling machine	6.86138345	7.589517949	7.383628619
Underground drilling machine	6.82095095	7.614749407	7.297211546
Underground drilling machine	6.827916346	7.65380027	7.3269378
Underground drilling machine	6.75396632	7.658468041	7.229314275
Underground drilling machine	6.794438697	7.604804618	7.263223503
Underground drilling machine	6.861804659	7.704565506	7.330456906
Underground drilling machine	6.745384362	7.634179578	7.360654885
Underground drilling machine	6.807085846	7.765966477	7.319665892
Underground drilling machine	6.809602456	7.634544177	7.306677045
Underground drilling machine	6.792376508	7.685405434	7.347835116
Underground drilling machine	6.760700527	7.583438352	7.208189731
Underground drilling machine	6.825399566	7.59483167	7.19235547
Underground drilling machine	6.81942893	7.774649976	7.299696454
Underground drilling machine	6.841924539	7.654091468	7.295055517
Underground drilling machine	6.845953824	7.635486273	7.313369616
Underground drilling machine	6.81608489	7.616595477	7.349602117
Underground drilling machine	6.791252012	7.612212742	7.326825492
Underground drilling machine	6.755076601	7.651409058	7.29954405
Underground drilling machine	6.854294778	7.673734912	7.298748652
Underground drilling machine	6.840888315	7.719510377	7.327890515
Underground drilling machine	6.800517631	7.584408188	7.246744317
Underground drilling machine	6.784738765	7.61952439	7.290651435
Underground drilling machine	6.802832496	7.676484638	7.296475061
Underground drilling machine	6.824325082	7.653223721	7.201226672
Underground drilling machine	6.75303323	7.642795622	7.239515263
Underground drilling machine	6.829996436	7.726537542	7.360938093
Underground drilling machine	6.789327856	7.724536307	7.307433373
Underground drilling machine	6.783145701	7.619329867	7.284876516
Underground drilling machine	6.780591159	7.658520811	7.308028699
Underground drilling machine	6.800152301	7.671846908	7.359532314
Underground drilling machine	6.847477707	7.575755102	7.172303943
Underground drilling machine	6.846715996	7.581656065	7.28876173
Underground drilling machine	6.741494349	7.559900978	7.327073136
Underground drilling machine	6.837957758	7.62117448	7.170447885
Underground drilling machine	6.772687778	7.6695902	7.226054422
Underground drilling machine	6.809167996	7.649234508	7.328964575
Underground drilling machine	6.805979018	7.601346553	7.359828575
Underground drilling machine	6.792073521	7.648634773	7.253336602
Underground drilling machine	6.777835887	7.605759864	7.291352697
Underground drilling machine	6.885585424	7.581404943	7.21932193
Underground drilling machine	6.873558516	7.639533816	7.266546363
Underground drilling machine	6.851995234	7.619719223	7.391300486
Underground drilling machine	6.833896294	7.62560443	7.407865411
Underground drilling machine	6.769714254	7.687104769	7.314964629
Underground drilling machine	6.865087064	7.72807556	7.301600207
Underground drilling machine	6.762329106	7.672998607	7.266114232
Underground drilling machine	6.900669362	7.656826767	7.281733922
Underground drilling machine	6.809234015	7.582643686	7.251419298
Underground drilling machine	6.860020695	7.617155286	7.247654451
Underground drilling machine	6.826832638	7.709285208	7.335947666
Underground drilling machine	6.849802384	7.612160246	7.228909467
Underground drilling machine	6.875066683	7.633866008	7.287458349
Underground drilling machine	6.866409707	7.6778115	7.322794389
Underground drilling machine	6.908250117	7.617824088	7.346392006
Underground drilling machine	6.802850656	7.663429614	7.376423421
Underground drilling machine	6.825391788	7.676914804	7.353625367
Underground drilling machine	6.781752364	7.608039517	7.24775954
Underground drilling machine	6.701682171	7.752810356	7.244839582
Underground drilling machine	6.788937319	7.636159335	7.315370335
Underground drilling machine	6.840786861	7.693023674	7.270846128
Underground drilling machine	6.791643914	7.664128998	7.287565444
Underground drilling machine	6.880367279	7.674548748	7.336743889
Underground drilling machine	6.833144063	7.708673693	7.309051078
Underground drilling machine	6.735158403	7.669984398	7.267432155
Underground drilling machine	6.773569166	7.679318201	7.361914154
Underground drilling machine	6.801063579	7.665441651	7.385110747
Underground drilling machine	6.812037659	7.780084156	7.328275482
Underground drilling machine	6.711961862	7.687667081	7.319057919
Underground drilling machine	6.864487638	7.683659068	7.293077201
Underground drilling machine	6.738785088	7.639548837	7.257473977
Underground drilling machine	6.770973828	7.67942892	7.383495225
Underground drilling machine	6.819733576	7.590205847	7.322230133
Underground drilling machine	6.859831574	7.619510855	7.293299142
Underground drilling machine	6.80073441	7.610755084	7.332414022
Underground drilling machine	6.793952593	7.670976622	7.255625391
Underground drilling machine	6.778127085	7.686119068	7.281358342
Underground drilling machine	6.886348193	7.630018191	7.311234236
Underground drilling machine	6.846629542	7.579081713	7.211959559
Underground drilling machine	6.723717184	7.713129205	7.272407093
Underground drilling machine	6.927909964	7.62178762	7.309227565
Underground drilling machine	6.877105498	7.750304644	7.403075179
Underground drilling machine	6.860418312	7.701203126	7.329626347
Underground drilling machine	6.838918054	7.622440714	7.259090056
Underground drilling machine	6.799831277	7.641490769	7.277338598
Underground drilling machine	6.834819372	7.69776526	7.304420344
Underground drilling machine	6.873876504	7.592915544	7.290317027
Underground drilling machine	6.764158884	7.556673169	7.295865966
Underground drilling machine	6.793912625	7.725672487	7.331540584
Underground drilling machine	6.748790659	7.742704628	7.361051685
Underground drilling machine	6.829104885	7.638675795	7.252028038
Underground drilling machine	6.781389661	7.704437431	7.394229315
Underground drilling machine	6.877162176	7.625557529	7.244019128
Underground drilling machine	6.807044312	7.561578032	7.316158386
Underground drilling machine	6.792619871	7.626698175	7.220264847
Underground drilling machine	6.825680005	7.623364958	7.241504158
Underground drilling machine	6.656386889	7.648624255	7.38861258
Underground drilling machine	6.883062961	7.627145187	7.269889397
Underground drilling machine	6.823438713	7.600080728	7.315089595
Underground drilling machine	6.838304014	7.711346661	7.294992296
Underground drilling machine	6.789816312	7.606100871	7.258655982
Underground drilling machine	6.788676055	7.668368275	7.345679231
Underground drilling machine	6.759841052	7.724634428	7.28644382
Underground drilling machine	6.798931635	7.612639416	7.178787987
Underground drilling machine	6.84420227	7.686842195	7.285933622
Underground drilling machine	6.803349536	7.675796961	7.221872707
Underground drilling machine	6.773547366	7.689713234	7.237285529
Underground drilling machine	6.814677897	7.58217091	7.323321499
Underground drilling machine	6.798217926	7.569243409	7.358236968
Underground drilling machine	6.763270421	7.609487378	7.31002846
Underground drilling machine	6.857431867	7.599208909	7.303083992
Underground drilling machine	6.821440825	7.68465528	7.308822078
Underground drilling machine	6.781648608	7.608620489	7.304307194
Underground drilling machine	6.746393049	7.503932476	7.32182799
Underground drilling machine	6.845196742	7.531853378	7.249513465
Underground drilling machine	6.830957713	7.752874773	7.301039685
Underground drilling machine	6.763599853	7.640855178	7.368743821
Underground drilling machine	6.767701791	7.6100404	7.275862824
Underground drilling machine	6.75233357	7.656133516	7.381233923
Underground drilling machine	6.816153964	7.637382325	7.285409437
Underground drilling machine	6.72184046	7.694155489	7.29610814
Underground drilling machine	6.790976004	7.809655378	7.314937645
Underground drilling machine	6.762410447	7.62868212	7.357422285
Underground drilling machine	6.805663521	7.578086101	7.345961447
Underground drilling machine	6.766592796	7.743664889	7.354002403
Underground drilling machine	6.777633905	7.714050818	7.303392776
Underground drilling machine	6.842638684	7.674236641	7.257682167
Underground drilling machine	6.767822508	7.701498041	7.283261233
Underground drilling machine	6.779817577	7.602243871	7.321179953
Underground drilling machine	6.903126246	7.596623354	7.301210973
Underground drilling machine	6.870611028	7.64601793	7.32261859
Underground drilling machine	6.746880324	7.671415355	7.290642787
Underground drilling machine	6.8492865	7.709369303	7.429478182
Underground drilling machine	6.828981659	7.666289816	7.309719215
Underground drilling machine	6.782341685	7.666924192	7.285229929
Underground drilling machine	6.808423049	7.715879877	7.249672872
Underground drilling machine	6.856993928	7.715855753	7.294096574
Underground drilling machine	6.693907255	7.619608901	7.364849727
Underground drilling machine	6.798856597	7.600034888	7.274761254
Underground drilling machine	6.842031001	7.677336678	7.288053395
Underground drilling machine	6.781658779	7.630412093	7.253879491
Underground drilling machine	6.880768784	7.633883977	7.360857926
Underground drilling machine	6.876065803	7.699915545	7.278418984
Underground drilling machine	6.820186505	7.64879022	7.254814907
Underground drilling machine	6.816217964	7.59104801	7.359383969
Underground drilling machine	6.776769135	7.660057983	7.314164394
Underground drilling machine	6.787054751	7.67933469	7.276254817
Underground drilling machine	6.843564865	7.582701016	7.306318979
Underground drilling machine	6.89694645	7.599983434	7.266112751
Underground drilling machine	6.825695392	7.658979089	7.317531505
Underground drilling machine	6.824459357	7.681736073	7.355484992
Underground drilling machine	6.820490933	7.637937117	7.333628685
Underground drilling machine	6.894994097	7.643368313	7.251273535
Underground drilling machine	6.855354033	7.643980942	7.191366523
Underground drilling machine	6.842371084	7.623233591	7.295473336
Underground drilling machine	6.816599017	7.659524984	7.335472591
Underground drilling machine	6.778225681	7.67565529	7.287022666
Underground drilling machine	6.836940524	7.680768374	7.253228065
Underground drilling machine	6.854299106	7.623201828	7.34040289
Underground drilling machine	6.818364366	7.741909184	7.288826701
Underground drilling machine	6.78253416	7.64902902	7.284841011
Underground drilling machine	6.839997095	7.56918447	7.247315879
Underground drilling machine	6.746609854	7.69751538	7.385530669
Underground drilling machine	6.794777539	7.641558914	7.303502608
Underground drilling machine	6.858093915	7.603632343	7.311918449
Underground drilling machine	6.848759881	7.675054708	7.309479081
Underground drilling machine	6.850052305	7.514838385	7.333893766
Underground drilling machine	6.767296216	7.558468355	7.32556013
Underground drilling machine	6.868682927	7.643127574	7.347643727
Underground drilling machine	6.880613913	7.715745723	7.381998226
Underground drilling machine	6.837106375	7.653771682	7.219901709
Underground drilling machine	6.787696876	7.60783767	7.408547136
Underground drilling machine	6.791205709	7.65616024	7.327574269
Underground drilling machine	6.802180122	7.734752552	7.268867532
Underground drilling machine	6.809730373	7.612876471	7.233998874
Underground drilling machine	6.769411545	7.64814816	7.278534889
Underground drilling machine	6.765378951	7.579684127	7.295844721
Underground drilling machine	6.724763981	7.688002798	7.304121988
Underground drilling machine	6.727122425	7.634539546	7.26239218
Underground drilling machine	6.815958726	7.717022522	7.206241377
Underground drilling machine	6.805751304	7.64199336	7.333567004
Underground drilling machine	6.810659831	7.612401533	7.284047303
Underground drilling machine	6.760198707	7.703800357	7.301065582
Underground drilling machine	6.895059534	7.646966959	7.264579662
Underground drilling machine	6.72431428	7.559843016	7.220793203
Underground drilling machine	6.813356333	7.675436251	7.220940465
Underground drilling machine	6.844751916	7.625846947	7.307339651
Underground drilling machine	6.880611031	7.694841966	7.286573468
Underground drilling machine	6.755440389	7.54240923	7.264042334
Underground drilling machine	6.789443488	7.600641024	7.293437152
Underground drilling machine	6.803842594	7.638757201	7.267499871
Underground drilling machine	6.808432734	7.672097032	7.245480046
Underground drilling machine	6.870546619	7.645070593	7.300942481
Underground drilling machine	6.835410721	7.661660807	7.347656832
Underground drilling machine	6.814356208	7.619378131	7.318075176
Underground drilling machine	6.74281369	7.655427985	7.2983385
Underground drilling machine	6.789594157	7.643573124	7.205907548
Underground drilling machine	6.772563755	7.654642245	7.30799282
Underground drilling machine	6.748616243	7.713285392	7.256691258
Underground drilling machine	6.84847286	7.671359718	7.267688635
Underground drilling machine	6.888765545	7.590318158	7.345957709
Underground drilling machine	6.850029116	7.61646899	7.369623265
Underground drilling machine	6.787497674	7.664434681	7.313016092
Underground drilling machine	6.793284563	7.690540414	7.339674436
Underground drilling machine	6.712573401	7.715217012	7.216875401
Underground drilling machine	6.85162731	7.706335257	7.245451678
Underground drilling machine	6.779459286	7.594714767	7.289253948
Underground drilling machine	6.784598286	7.688983027	7.365515437
Underground drilling machine	6.869784191	7.621891599	7.289538906
Underground drilling machine	6.71582809	7.609706497	7.348242582
Underground drilling machine	6.880779141	7.588282556	7.270376787
Underground drilling machine	6.798679712	7.664008058	7.259519824
Underground drilling machine	6.821203052	7.626308033	7.299277386
Underground drilling machine	6.827314212	7.650321113	7.278180705
Underground drilling machine	6.79451951	7.645581852	7.281499449
Underground drilling machine	6.787060197	7.729932359	7.328045972
Underground drilling machine	6.785225984	7.68484772	7.283309026
Underground drilling machine	6.858656232	7.66848211	7.294634893
Underground drilling machine	6.822385846	7.571456192	7.243661627
Underground drilling machine	6.74030375	7.657147155	7.38662575
Underground drilling machine	6.911565007	7.681902555	7.325042224
Underground drilling machine	6.709947113	7.62286631	7.260610812
Underground drilling machine	6.76895762	7.641592809	7.276395471
Underground drilling machine	6.701035009	7.687395513	7.246362849
Underground drilling machine	6.811962343	7.753704133	7.25403077
Underground drilling machine	6.673485624	7.635699789	7.355047982
Underground drilling machine	6.897917373	7.58852252	7.324834961
Underground drilling machine	6.776734477	7.644702582	7.432217167
Underground drilling machine	6.724851484	7.662686983	7.323384659
Underground drilling machine	6.854289316	7.654899158	7.315402527
Underground drilling machine	6.780417572	7.663456347	7.282840386
Underground drilling machine	6.831078594	7.631519483	7.31885502
Underground drilling machine	6.798536859	7.706302513	7.297430314
Underground drilling machine	6.711348377	7.713096075	7.254713385
Underground drilling machine	6.767311683	7.620216935	7.368721905
Underground drilling machine	6.693216289	7.806887427	7.35280284
Underground drilling machine	6.811161946	7.6472553	7.314277704
Underground drilling machine	6.826056121	7.682260779	7.327780223
Underground drilling machine	6.804479034	7.640133079	7.292436336
Underground drilling machine	6.790254586	7.706688505	7.329677836
Underground drilling machine	6.652980568	7.682795039	7.30973681
Underground drilling machine	6.799064562	7.630574077	7.356205636
Underground drilling machine	6.847376323	7.611356117	7.320352614
Underground drilling machine	6.751417163	7.581019092	7.268664139
Underground drilling machine	6.843119674	7.697656252	7.325654271
Underground drilling machine	6.836254789	7.675808914	7.26792592
Underground drilling machine	6.821596127	7.690020476	7.337714566
Underground drilling machine	6.859445669	7.685415192	7.31757241
Underground drilling machine	6.853507512	7.648673937	7.255906267
Underground drilling machine	6.791846652	7.612754868	7.266241086
Underground drilling machine	6.792774066	7.610379004	7.284601924
Underground drilling machine	6.705319267	7.660664685	7.300060274
Underground drilling machine	6.759145568	7.682962283	7.346878507
Underground drilling machine	6.719622007	7.611863761	7.261542883
Underground drilling machine	6.753004845	7.691473742	7.290308693
Underground drilling machine	6.786774258	7.549806882	7.331770902
Underground drilling machine	6.73803708	7.652996632	7.313868847
Underground drilling machine	6.86803293	7.58455898	7.149024392
Underground drilling machine	6.809192477	7.740025559	7.361947318
Underground drilling machine	6.810482971	7.625418191	7.34035613
Underground drilling machine	6.75132269	7.673817888	7.325273508
Underground drilling machine	6.853010495	7.787983002	7.319620798
Underground drilling machine	6.774551819	7.648721284	7.211546205
Underground drilling machine	6.765264343	7.629535878	7.27379558
Underground drilling machine	6.807617744	7.608879003	7.356051533
Underground drilling machine	6.800010353	7.649534984	7.283605264
Underground drilling machine	6.807759534	7.691254913	7.256643489
Underground drilling machine	6.767094176	7.634813699	7.232706454
Underground drilling machine	6.759037107	7.626188956	7.343719459
Underground drilling machine	6.813128066	7.659679496	7.342544898
Underground drilling machine	6.793131411	7.669523242	7.294838912
Underground drilling machine	6.813268117	7.620862067	7.178059142
Underground drilling machine	6.793286042	7.721137407	7.34631077
Underground drilling machine	6.848269874	7.711806536	7.30443288
Underground drilling machine	6.809865785	7.619117405	7.284196357
Underground drilling machine	6.830788557	7.710194222	7.293027686
Underground drilling machine	6.777490537	7.650026398	7.330060337
Underground drilling machine	6.727807259	7.535190952	7.272473158
Underground drilling machine	6.738964379	7.62459299	7.292610984
Underground drilling machine	6.77733758	7.722623377	7.316337238
Underground drilling machine	6.815023718	7.681110357	7.243058344
Underground drilling machine	6.851955589	7.646211786	7.333524031
Underground drilling machine	6.746407138	7.572312062	7.340894483
Underground drilling machine	6.818820476	7.604897422	7.256516846
Underground drilling machine	6.856271739	7.590529405	7.382133648
Underground drilling machine	6.754968963	7.681919596	7.283569076
Underground drilling machine	6.830159372	7.6227943	7.291860355
Underground drilling machine	6.802045959	7.599890627	7.337041217
Underground drilling machine	6.774339322	7.638570004	7.250282531
Underground drilling machine	6.671883317	7.640448612	7.420630771
Underground drilling machine	6.839230214	7.649036981	7.286855459
Underground drilling machine	6.801123295	7.677355956	7.240959359
Underground drilling machine	6.855716085	7.685769066	7.335909286
Underground drilling machine	6.821923787	7.650980833	7.333643062
Underground drilling machine	6.829590707	7.632297964	7.271319911
Underground drilling machine	6.805092815	7.727451008	7.238044646
Underground drilling machine	6.726623737	7.658238042	7.302544385
Underground drilling machine	6.808667083	7.66219766	7.288839887
Underground drilling machine	6.874493172	7.569954801	7.258575149
Underground drilling machine	6.794837262	7.567840559	7.29120728
Underground drilling machine	6.883073508	7.651044324	7.311535045
Underground drilling machine	6.736991762	7.61918193	7.281240181
Underground drilling machine	6.784114245	7.71408219	7.327884553
Underground drilling machine	6.744427102	7.662325239	7.324911087
Underground drilling machine	6.857007452	7.729027034	7.24924529
Underground drilling machine	6.759457124	7.587121107	7.288299007
Underground drilling machine	6.823317919	7.699366726	7.296202449
Underground drilling machine	6.784007624	7.6575879	7.258242855
Underground drilling machine	6.904476936	7.569616949	7.309237029
Underground drilling machine	6.901180311	7.650339992	7.290498048
Underground drilling machine	6.782127729	7.640980416	7.368642424
Underground drilling machine	6.689406904	7.726671685	7.228802142
Underground drilling machine	6.786667384	7.628537779	7.329427663
Underground drilling machine	6.720093782	7.673108633	7.401215481
Underground drilling machine	6.7318413	7.659485308	7.266900891
Underground drilling machine	6.82129436	7.650957389	7.267925655
Underground drilling machine	6.824393614	7.740217405	7.29045481
Underground drilling machine	6.835987897	7.585336352	7.252178181
Underground drilling machine	6.823620314	7.724205801	7.317780667
Underground drilling machine	6.784347098	7.64996457	7.237479613
Underground drilling machine	6.830225766	7.694116653	7.277395483
Underground drilling machine	6.776497893	7.663293911	7.278164013
Underground drilling machine	6.796693369	7.754986089	7.287648715
Underground drilling machine	6.782082992	7.61762291	7.337209599
Underground drilling machine	6.790938791	7.617531348	7.366065202
Underground drilling machine	6.87098015	7.619978822	7.206673002
Underground drilling machine	6.850375684	7.615768509	7.33953128
Underground drilling machine	6.701494809	7.694629867	7.239441404
Underground drilling machine	6.836538206	7.650713653	7.252303029
Underground drilling machine	6.779648184	7.684315923	7.305294723
Underground drilling machine	6.829220649	7.748822029	7.221787919
Underground drilling machine	6.880860629	7.655217797	7.255060798
Underground drilling machine	6.733484319	7.64054398	7.346082506
Underground drilling machine	6.793622544	7.725557747	7.227441215
Underground drilling machine	6.799395553	7.587380328	7.318181594
Underground drilling machine	6.84434437	7.62896191	7.169789307
Underground drilling machine	6.809947407	7.671836928	7.320214738
Underground drilling machine	6.86178911	7.596447316	7.334010805
Underground drilling machine	6.859625376	7.561070621	7.315982591
Underground drilling machine	6.774791008	7.645923866	7.317383824
Underground drilling machine	6.775638572	7.616214596	7.301707621
Underground drilling machine	6.745637703	7.595708744	7.333968664
Underground drilling machine	6.742560298	7.683315625	7.323129565
Underground drilling machine	6.713709664	7.616121767	7.35970547
Underground drilling machine	6.750941723	7.626779787	7.323103045
Underground drilling machine	6.839169525	7.637423056	7.27012449
Underground drilling machine	6.871118493	7.736944983	7.348942903
Underground drilling machine	6.804265907	7.609586714	7.25847778
Underground drilling machine	6.826125705	7.670919911	7.37007993
Underground drilling machine	6.832522505	7.574845985	7.352597381
Underground drilling machine	6.750096969	7.630801436	7.31251001
Underground drilling machine	6.899783374	7.805495928	7.330336153
Underground drilling machine	6.790840169	7.676725282	7.344382771
Underground drilling machine	6.783966619	7.739760568	7.311503538
Underground drilling machine	6.824887154	7.683296213	7.321079331
Underground drilling machine	6.841947025	7.619137341	7.272084912
Underground drilling machine	6.744992288	7.671975062	7.338946825
Underground drilling machine	6.822888643	7.733724622	7.299720199
Underground drilling machine	6.833437083	7.595414956	7.280645015
Underground drilling machine	6.834776888	7.692455106	7.285301653
Underground drilling machine	6.796420037	7.574106313	7.28214854
Underground drilling machine	6.844519158	7.678760251	7.325033286
Underground drilling machine	6.802488684	7.650353158	7.266983943
Underground drilling machine	6.834941421	7.671048647	7.324600942
Underground drilling machine	6.773698258	7.542332854	7.354857636
Underground drilling machine	6.776058127	7.606861212	7.334673946
Underground drilling machine	6.780399368	7.702996819	7.330850297
Underground drilling machine	6.834178466	7.581702214	7.360597199
Underground drilling machine	6.813062527	7.631536143	7.307169423
Underground drilling machine	6.711188238	7.670432641	7.248531425
Underground drilling machine	6.732366486	7.573882041	7.355634419
Underground drilling machine	6.76853683	7.726686385	7.273209927
Underground drilling machine	6.714632102	7.594173778	7.361790581
Underground drilling machine	6.792205091	7.622585635	7.308000911
Underground drilling machine	6.825089137	7.705869941	7.372424961
Underground drilling machine	6.782011568	7.583697616	7.279326742
Underground drilling machine	6.813014025	7.601812054	7.252142454
Underground drilling machine	6.817189394	7.647567382	7.30163985
Underground drilling machine	6.762075233	7.638479964	7.253788343
Underground drilling machine	6.844509921	7.701762467	7.207690607
Underground drilling machine	6.753524457	7.575173537	7.267498803
Underground drilling machine	6.795828102	7.577517739	7.253907009
Underground drilling machine	6.749802131	7.660363366	7.303467217
Underground drilling machine	6.763913122	7.658841044	7.272665996
Underground drilling machine	6.786417244	7.733672605	7.367023053
Underground drilling machine	6.735020938	7.691486621	7.340569828
Underground drilling machine	6.742586836	7.690938882	7.376896596
Underground drilling machine	6.74387276	7.604124859	7.350883073
Underground drilling machine	6.813574766	7.677573814	7.317029461
Underground drilling machine	6.819534796	7.583676394	7.352365885
Underground drilling machine	6.8584795	7.638530463	7.297826153
Underground drilling machine	6.723444625	7.675712738	7.328602872
Underground drilling machine	6.796890449	7.706217668	7.283296138
Underground drilling machine	6.828230296	7.599016783	7.298822392
Underground drilling machine	6.791282287	7.661265396	7.281523654
Underground drilling machine	6.79342637	7.691302359	7.278161788
Underground drilling machine	6.719671145	7.737479195	7.369072704
Underground drilling machine	6.735386865	7.68448539	7.274851261
Underground drilling machine	6.813174361	7.664711206	7.28827961
Underground drilling machine	6.760811717	7.615472947	7.254190404
Underground drilling machine	6.75840889	7.646641085	7.264212001
Underground drilling machine	6.834102603	7.724362308	7.270997338
Underground drilling machine	6.811970225	7.674984256	7.323600114
Underground drilling machine	6.803797763	7.687134121	7.324112448
Underground drilling machine	6.738116879	7.693457803	7.344364542
Underground drilling machine	6.761835695	7.651896892	7.33416645
Underground drilling machine	6.789534309	7.703648902	7.418193625
Underground drilling machine	6.760700698	7.58094777	7.31519093
Underground drilling machine	6.836078125	7.638456681	7.372663033
Underground drilling machine	6.73306971	7.684645931	7.269706959
Underground drilling machine	6.885968895	7.749625768	7.261667171
Underground drilling machine	6.772522143	7.692979394	7.280643468
Underground drilling machine	6.797729439	7.651269421	7.204016342
Underground drilling machine	6.799308113	7.615513611	7.275343859
Underground drilling machine	6.8721816	7.587174655	7.340660259
Underground drilling machine	6.786051853	7.636011992	7.339518595
Underground drilling machine	6.817002565	7.67853065	7.348409233
Underground drilling machine	6.783434581	7.619388163	7.245742474
Underground drilling machine	6.758729474	7.797454721	7.362233979
Underground drilling machine	6.732446282	7.583877102	7.324093303
Underground drilling machine	6.82736324	7.677444192	7.28725221
Underground drilling machine	6.793727287	7.666393976	7.30429465
Underground drilling machine	6.689034981	7.638510018	7.257429678
Underground drilling machine	6.808760571	7.79926295	7.318374083
Underground drilling machine	6.784323516	7.696090075	7.324134394
Underground drilling machine	6.821004725	7.68034253	7.402827178
Underground drilling machine	6.743455578	7.673681604	7.253680944
Underground drilling machine	6.827775632	7.604065674	7.279131659
Underground drilling machine	6.785245504	7.698790836	7.345922722
Underground drilling machine	6.737714131	7.652746706	7.264521007
Underground drilling machine	6.737074754	7.639149147	7.284575861
Underground drilling machine	6.921335824	7.671647991	7.231119125
Underground drilling machine	6.7717613	7.701069165	7.404422139
Underground drilling machine	6.720700834	7.556003781	7.393548259
Underground drilling machine	6.819480709	7.606585363	7.326731454
Underground drilling machine	6.668212613	7.650168775	7.316391059
Underground drilling machine	6.846213507	7.599305202	7.304284358
Underground drilling machine	6.753728769	7.662769188	7.255232684
Underground drilling machine	6.779594958	7.60020923	7.332556812
Underground drilling machine	6.842922556	7.638268972	7.3019119
Underground drilling machine	6.727570429	7.635016168	7.297489769
Underground drilling machine	6.931039655	7.594401649	7.373208862
Underground drilling machine	6.849842939	7.66403182	7.387931024
Underground drilling machine	6.818605274	7.66945796	7.297343967
Underground drilling machine	6.861178444	7.704823462	7.268716136
Underground drilling machine	6.73403764	7.639850968	7.259998072
Underground drilling machine	6.796823771	7.711871907	7.277134917
Underground drilling machine	6.797858831	7.652901137	7.342421544
Underground drilling machine	6.687655533	7.619664985	7.310564185
Underground drilling machine	6.860003948	7.625404878	7.206172365
Underground drilling machine	6.830985572	7.618231881	7.240516667
Underground drilling machine	6.768782731	7.640773732	7.269762767
Underground drilling machine	6.689721697	7.69485331	7.363743752
Underground drilling machine	6.8325761	7.593115716	7.289925423
Underground drilling machine	6.799673934	7.679939719	7.333417024
Underground drilling machine	6.76329131	7.654099778	7.32286402
Underground drilling machine	6.872791116	7.685225327	7.339452834
Underground drilling machine	6.804191331	7.720522957	7.32048814
Underground drilling machine	6.756945604	7.720168499	7.334895164
Underground drilling machine	6.777847799	7.626025352	7.314828777
Underground drilling machine	6.82315924	7.659864613	7.315565434
Underground drilling machine	6.884997869	7.703577158	7.30953178
Underground drilling machine	6.847065529	7.598373805	7.319896352
Underground drilling machine	6.890465317	7.639097705	7.257618304
Underground drilling machine	6.767395556	7.595518348	7.260761905
Underground drilling machine	6.781474595	7.579721649	7.300780917
Underground drilling machine	6.845113859	7.604612191	7.375964196
Underground drilling machine	6.825539604	7.701529029	7.267108272
Underground drilling machine	6.842726261	7.595403305	7.344512375
Underground drilling machine	6.808591967	7.677662561	7.24122027
Underground drilling machine	6.755246508	7.679861411	7.2525826
Underground drilling machine	6.823160315	7.58164311	7.342408711
Underground drilling machine	6.738373834	7.677614997	7.331281547
Underground drilling machine	6.765161409	7.679101328	7.313022113
Underground drilling machine	6.773057907	7.599572266	7.201868715
Underground drilling machine	6.817482502	7.571759861	7.30476721
Underground drilling machine	6.786827589	7.683957139	7.284897725
Underground drilling machine	6.783527611	7.686593535	7.316752901
Underground drilling machine	6.815807798	7.673463379	7.223221394
Underground drilling machine	6.837839434	7.68062344	7.249165844
Underground drilling machine	6.787795976	7.648034636	7.293275161
Underground drilling machine	6.816692998	7.721568339	7.354088336
Underground drilling machine	6.73438904	7.6811035	7.366446666
Underground drilling machine	6.819340426	7.704549021	7.400613522
Underground drilling machine	6.851185477	7.66246543	7.352254424
Underground drilling machine	6.807244392	7.651195152	7.282429288
Underground drilling machine	6.878170668	7.609078567	7.376618386
Underground drilling machine	6.824993206	7.580034691	7.318382465
Underground drilling machine	6.694998675	7.681275401	7.344261574
Underground drilling machine	6.770382202	7.656177385	7.397707872
Underground drilling machine	6.774712665	7.597054621	7.37408317
Underground drilling machine	6.89812936	7.650184784	7.350573152
Underground drilling machine	6.867073796	7.612875788	7.275734708
Underground drilling machine	6.861543726	7.734250714	7.328144043
Underground drilling machine	6.756009282	7.749353056	7.273451455
Underground drilling machine	6.783243111	7.667116892	7.377708021
Underground drilling machine	6.842698799	7.670743275	7.323164427
Underground drilling machine	6.802175733	7.677906976	7.173521996
Underground drilling machine	6.785169627	7.662066097	7.242449296
Underground drilling machine	6.819316166	7.639776439	7.387773785
Underground drilling machine	6.878650986	7.626709722	7.292458114
Underground drilling machine	6.796302622	7.627417026	7.309751249
Underground drilling machine	6.762085897	7.593469233	7.331135561
Underground drilling machine	6.831476479	7.609784212	7.344767772
Underground drilling machine	6.768421114	7.662658262	7.341017201
Underground drilling machine	6.798319372	7.672737046	7.274178518
Underground drilling machine	6.790176671	7.639707028	7.262671083
Underground drilling machine	6.791161292	7.572569085	7.275442313
Underground drilling machine	6.785756225	7.637191012	7.287925128
Underground drilling machine	6.79691179	7.673972076	7.343725854
Underground drilling machine	6.767511739	7.589839957	7.247897779
Underground drilling machine	6.775639854	7.632403934	7.261500197
Underground drilling machine	6.735194167	7.627193959	7.309071331
Underground drilling machine	6.829751473	7.622128847	7.279350109
Underground drilling machine	6.753665085	7.648428041	7.257578568
Underground drilling machine	6.828656391	7.560706675	7.282018516
Underground drilling machine	6.815055367	7.659191726	7.434651683
Underground drilling machine	6.817490001	7.59979727	7.295226788
Underground drilling machine	6.711187683	7.645970013	7.258347197
Underground drilling machine	6.845769514	7.622522986	7.294161704
Underground drilling machine	6.768222108	7.736942568	7.283937862
Underground drilling machine	6.891627852	7.690707588	7.324103336
Underground drilling machine	6.818436657	7.669689865	7.203616371
Underground drilling machine	6.78605583	7.692257899	7.297555141
Underground drilling machine	6.729740508	7.647379777	7.385205276
Underground drilling machine	6.862344586	7.6468998	7.347572464
Underground drilling machine	6.781674649	7.564806421	7.253776701
Underground drilling machine	6.878144438	7.636300346	7.287830801
Underground drilling machine	6.78500809	7.745206829	7.381297946
Underground drilling machine	6.910939012	7.642047739	7.314781224
Underground drilling machine	6.724167873	7.723846721	7.241611022
Underground drilling machine	6.810838778	7.595134874	7.270556659
Underground drilling machine	6.758136878	7.619606237	7.273043865
Underground drilling machine	6.77258656	7.691666696	7.24475686
Underground drilling machine	6.811027071	7.710897958	7.274340182
Underground drilling machine	6.764104055	7.638473769	7.35898626
Underground drilling machine	6.809705382	7.623439285	7.324193833
Underground drilling machine	6.744885393	7.684067976	7.320430365
Underground drilling machine	6.784609576	7.60807071	7.255665954
Underground drilling machine	6.826740867	7.711449025	7.268134613
Underground drilling machine	6.822919335	7.545648649	7.270769113
Underground drilling machine	6.798447053	7.604515829	7.253174681
Underground drilling machine	6.766611022	7.664609636	7.290633549
Underground drilling machine	6.688088438	7.543964992	7.269656741
Underground drilling machine	6.822884329	7.512624758	7.275013491
Underground drilling machine	6.773687607	7.719416889	7.280748909
Underground drilling machine	6.819149449	7.657062857	7.193471676
Underground drilling machine	6.838410361	7.660769825	7.325413432
Underground drilling machine	6.996311885	7.545794353	7.386234832
Underground drilling machine	6.785627624	7.664366445	7.297724388
Underground drilling machine	6.778788183	7.621508354	7.316475437
Underground drilling machine	6.724141315	7.687528958	7.27919028
Underground drilling machine	6.743496533	7.627499357	7.362857461
Underground drilling machine	6.773233246	7.667922681	7.263452186
Underground drilling machine	6.837896092	7.684275387	7.392430442
Underground drilling machine	6.791221803	7.68343274	7.304903377
Underground drilling machine	6.864793589	7.614058381	7.337250266
Underground drilling machine	6.790265135	7.646790591	7.304587624
Underground drilling machine	6.81261202	7.644188548	7.310735659
Underground drilling machine	6.878905903	7.699272484	7.34345773
Underground drilling machine	6.777223024	7.605537959	7.347765028
Underground drilling machine	6.84380234	7.723633534	7.269800969
Underground drilling machine	6.788522567	7.568025792	7.280376445
Underground drilling machine	6.849828526	7.626675231	7.33202399
Underground drilling machine	6.790474845	7.666202851	7.242615431
Underground drilling machine	6.804260472	7.500443201	7.290655192
Underground drilling machine	6.718476338	7.710299726	7.338870368
Underground drilling machine	6.823333549	7.726050311	7.252554174
Underground drilling machine	6.88736816	7.696609578	7.288172236
Underground drilling machine	6.856781007	7.594685324	7.258774292
Underground drilling machine	6.769570514	7.623551115	7.247172118
Underground drilling machine	6.861154153	7.63705728	7.317625248
Underground drilling machine	6.771482432	7.558969835	7.313502868
Underground drilling machine	6.704387251	7.646568298	7.231584248
Underground drilling machine	6.8993638	7.695568136	7.30528769
Underground drilling machine	6.863185334	7.607684201	7.327173969
Underground drilling machine	6.809990522	7.663201004	7.363617675
Underground drilling machine	6.836624605	7.664436183	7.217255628
Underground drilling machine	6.751997685	7.643864553	7.304668619
Underground drilling machine	6.743489814	7.770583834	7.375819703
Underground drilling machine	6.830105916	7.653601843	7.289389552
Underground drilling machine	6.752404077	7.653874026	7.312887627
Underground drilling machine	6.737911971	7.666708821	7.292237048
Green stormwater infrastructure	7.154609622	8.006980749	7.779319723
Green stormwater infrastructure	7.344384383	8.077827656	7.733225922
Green stormwater infrastructure	7.274301814	7.972634801	7.854134553
Green stormwater infrastructure	7.226443767	8.045318191	7.866289832
Green stormwater infrastructure	7.185641822	7.980144091	7.770820034
Green stormwater infrastructure	7.301918943	7.974032696	7.65839222
Green stormwater infrastructure	7.227442057	8.07758704	7.860013087
Green stormwater infrastructure	7.226841932	8.02942867	7.857695037
Green stormwater infrastructure	7.156512915	8.030573961	7.809521194
Green stormwater infrastructure	7.272460936	8.024509665	7.801722051
Green stormwater infrastructure	7.125583632	8.017087579	7.822675436
Green stormwater infrastructure	7.200885298	8.052949211	7.822343625
Green stormwater infrastructure	7.23287254	8.058523189	7.751863372
Green stormwater infrastructure	7.239669436	8.080510808	7.807848648
Green stormwater infrastructure	7.220673437	8.06121082	7.83573049
Green stormwater infrastructure	7.147502936	8.107953703	7.783187263
Green stormwater infrastructure	7.271274497	8.109862346	7.731416315
Green stormwater infrastructure	7.21452795	8.035572565	7.760812324
Green stormwater infrastructure	7.336746829	8.007161395	7.772222661
Green stormwater infrastructure	7.260219452	7.989892524	7.780215964
Green stormwater infrastructure	7.265872663	8.03335698	7.795330657
Green stormwater infrastructure	7.223533394	7.974276485	7.816079661
Green stormwater infrastructure	7.337746654	8.050920082	7.811263206
Green stormwater infrastructure	7.284636138	7.986533475	7.885125733
Green stormwater infrastructure	7.26011644	8.131592845	7.76334835
Green stormwater infrastructure	7.340903096	8.088757775	7.827652004
Green stormwater infrastructure	7.261701223	8.037573569	7.860026583
Green stormwater infrastructure	7.257017993	7.951646515	7.744140677
Green stormwater infrastructure	7.240707712	8.065499949	7.797170576
Green stormwater infrastructure	7.310948539	7.952444907	7.807179397
Green stormwater infrastructure	7.159101039	8.087985615	7.795277064
Green stormwater infrastructure	7.270980499	8.006805852	7.863973247
Green stormwater infrastructure	7.302086233	8.079177215	7.793524138
Green stormwater infrastructure	7.278992864	8.014655372	7.842777783
Green stormwater infrastructure	7.332474045	8.103530528	7.763519877
Green stormwater infrastructure	7.268070866	7.985342923	7.828619516
Green stormwater infrastructure	7.272530171	7.956509183	7.741910808
Green stormwater infrastructure	7.235843055	8.034957013	7.739526153
Green stormwater infrastructure	7.269448936	8.06257368	7.790286543
Green stormwater infrastructure	7.212210425	8.102435356	7.882770356
Green stormwater infrastructure	7.225821926	8.019391654	7.824560383
Green stormwater infrastructure	7.232098531	8.04303014	7.836982658
Green stormwater infrastructure	7.154532196	8.115915116	7.803634026
Green stormwater infrastructure	7.229425343	8.045538292	7.798121468
Green stormwater infrastructure	7.163439935	8.124746911	7.802066282
Green stormwater infrastructure	7.272150107	8.097577489	7.748941877
Green stormwater infrastructure	7.273673595	8.036617945	7.842338539
Green stormwater infrastructure	7.143638629	8.045045285	7.769858967
Green stormwater infrastructure	7.271613148	8.073502209	7.764618705
Green stormwater infrastructure	7.214391307	8.044466732	7.755167889
Green stormwater infrastructure	7.292099185	8.03153964	7.654650589
Green stormwater infrastructure	7.231258897	7.998072809	7.718436209
Green stormwater infrastructure	7.188128668	8.055470424	7.866432041
Green stormwater infrastructure	7.265659224	8.019674831	7.82279521
Green stormwater infrastructure	7.227045484	8.015269982	7.742281867
Green stormwater infrastructure	7.16240856	8.030503815	7.807902674
Green stormwater infrastructure	7.245168816	8.029201654	7.752712697
Green stormwater infrastructure	7.28041231	7.984143404	7.838801396
Green stormwater infrastructure	7.199889149	8.012378238	7.72666074
Green stormwater infrastructure	7.224929893	8.098765623	7.825781404
Green stormwater infrastructure	7.298921106	8.076107127	7.744816509
Green stormwater infrastructure	7.233460539	8.010990044	7.866528745
Green stormwater infrastructure	7.190160568	8.094684884	7.844647694
Green stormwater infrastructure	7.34148101	8.02951567	7.835616108
Green stormwater infrastructure	7.364082592	8.019117916	7.723247988
Green stormwater infrastructure	7.155999498	8.085635601	7.70584249
Green stormwater infrastructure	7.231384047	8.071865659	7.809258777
Green stormwater infrastructure	7.271272243	8.061114493	7.863943291
Green stormwater infrastructure	7.202384181	8.016150243	7.761367028
Green stormwater infrastructure	7.291509591	8.095019929	7.822561266
Green stormwater infrastructure	7.309174683	7.991097957	7.883361206
Green stormwater infrastructure	7.326161931	8.0867811	7.889089945
Green stormwater infrastructure	7.16716884	8.023777593	7.763234827
Green stormwater infrastructure	7.286073966	7.997492963	7.837874757
Green stormwater infrastructure	7.318526807	8.084760145	7.814187551
Green stormwater infrastructure	7.200606333	8.007657452	7.862480945
Green stormwater infrastructure	7.28896745	8.048049024	7.779104523
Green stormwater infrastructure	7.148709606	7.996457379	7.895570954
Green stormwater infrastructure	7.185977221	8.059473991	7.850372199
Green stormwater infrastructure	7.187253867	8.059235524	7.846895777
Green stormwater infrastructure	7.250624966	8.193420153	7.716570037
Green stormwater infrastructure	7.302936426	8.041359913	7.838596008
Green stormwater infrastructure	7.272065358	8.01334219	7.81144982
Green stormwater infrastructure	7.157104927	8.080162375	7.814907923
Green stormwater infrastructure	7.281933008	8.102905916	7.818380992
Green stormwater infrastructure	7.257404471	8.005946583	7.764388962
Green stormwater infrastructure	7.309336731	8.12181677	7.788094478
Green stormwater infrastructure	7.252300137	8.004769281	7.858637842
Green stormwater infrastructure	7.283270841	8.147060872	7.756083846
Green stormwater infrastructure	7.231099605	8.061572296	7.832324477
Green stormwater infrastructure	7.239216618	8.006351945	7.844070376
Green stormwater infrastructure	7.286056768	8.004186295	7.86777214
Green stormwater infrastructure	7.308509935	8.056714825	7.803979893
Green stormwater infrastructure	7.277702889	8.006914846	7.801501574
Green stormwater infrastructure	7.142380823	8.093822782	7.721925339
Green stormwater infrastructure	7.325170991	8.033493995	7.789416651
Green stormwater infrastructure	7.218613305	8.035598056	7.870926567
Green stormwater infrastructure	7.125609567	8.113848269	7.816901174
Green stormwater infrastructure	7.189648918	7.99623438	7.883819651
Green stormwater infrastructure	7.202724656	7.992332474	7.856865727
Green stormwater infrastructure	7.266927644	8.003103721	7.810831249
Green stormwater infrastructure	7.198712366	8.10504107	7.853068548
Green stormwater infrastructure	7.27660031	8.068083053	7.888059406
Green stormwater infrastructure	7.249984316	7.990906294	7.822473696
Green stormwater infrastructure	7.354302352	7.999262025	7.781926862
Green stormwater infrastructure	7.270822302	8.047304758	7.750884821
Green stormwater infrastructure	7.306092893	8.166002036	7.809806573
Green stormwater infrastructure	7.204796586	7.972551974	7.812898799
Green stormwater infrastructure	7.305193867	8.073758387	7.799879808
Green stormwater infrastructure	7.220536417	7.995391818	7.841737566
Green stormwater infrastructure	7.295688581	7.972713511	7.879491949
Green stormwater infrastructure	7.278703561	8.119979732	7.732893613
Green stormwater infrastructure	7.181708792	8.042551535	7.825139221
Green stormwater infrastructure	7.339818041	8.085303946	7.787865936
Green stormwater infrastructure	7.19868154	8.111500029	7.751764729
Green stormwater infrastructure	7.331423428	8.035780768	7.879529104
Green stormwater infrastructure	7.283946565	8.043150226	7.774030181
Green stormwater infrastructure	7.232954606	8.071415835	7.803857825
Green stormwater infrastructure	7.22030943	8.041718429	7.803928851
Green stormwater infrastructure	7.143563295	8.072908406	7.751013939
Green stormwater infrastructure	7.19233338	7.965632783	7.710305375
Green stormwater infrastructure	7.182227625	8.014548952	7.897662957
Green stormwater infrastructure	7.223706016	8.058887505	7.820024069
Green stormwater infrastructure	7.256553259	8.046127827	7.740235312
Green stormwater infrastructure	7.322546377	8.140359832	7.715867065
Green stormwater infrastructure	7.19879857	8.036009483	7.75177311
Green stormwater infrastructure	7.275298278	8.01358639	7.908252803
Green stormwater infrastructure	7.30952743	8.060628702	7.851349313
Green stormwater infrastructure	7.305295021	8.021802626	7.759189138
Green stormwater infrastructure	7.253907153	8.093081806	7.80695302
Green stormwater infrastructure	7.171150176	8.009858778	7.796301357
Green stormwater infrastructure	7.24621672	8.148627109	7.730700603
Green stormwater infrastructure	7.275279462	8.124455655	7.913572487
Green stormwater infrastructure	7.229780129	8.074571473	7.828488018
Green stormwater infrastructure	7.259774087	8.04505774	7.821798769
Green stormwater infrastructure	7.123387696	8.084103475	7.806308895
Green stormwater infrastructure	7.238876255	8.15234311	7.766253299
Green stormwater infrastructure	7.229846201	8.149577665	7.758396935
Green stormwater infrastructure	7.222494236	8.042648729	7.842036724
Green stormwater infrastructure	7.260390125	7.985368733	7.773391572
Green stormwater infrastructure	7.219632278	8.046138948	7.821292183
Green stormwater infrastructure	7.270910288	7.961199412	7.853197049
Green stormwater infrastructure	7.262628442	8.119226602	7.822209916
Green stormwater infrastructure	7.305066148	8.073327266	7.867311288
Green stormwater infrastructure	7.276112532	8.045104238	7.913621736
Green stormwater infrastructure	7.294451856	8.078687221	7.736184779
Green stormwater infrastructure	7.185584619	8.064635774	7.80727606
Green stormwater infrastructure	7.219293872	8.057049135	7.879431346
Green stormwater infrastructure	7.284770124	7.992949575	7.794424559
Green stormwater infrastructure	7.209751676	8.030615004	7.779319217
Green stormwater infrastructure	7.226117721	7.987243231	7.793617266
Green stormwater infrastructure	7.221969618	7.903527565	7.902648601
Green stormwater infrastructure	7.304438483	8.031184964	7.800940952
Green stormwater infrastructure	7.191417283	8.134786144	7.894864435
Green stormwater infrastructure	7.257834686	8.101176532	7.808764339
Green stormwater infrastructure	7.183163728	8.029408832	7.806596398
Green stormwater infrastructure	7.227272614	8.039067336	7.795430022
Green stormwater infrastructure	7.245956075	8.052612925	7.746969747
Green stormwater infrastructure	7.214149193	7.985770787	7.848890777
Green stormwater infrastructure	7.144717653	8.107679517	7.86931747
Green stormwater infrastructure	7.234890971	7.919843146	7.781934472
Green stormwater infrastructure	7.246790792	7.999470089	7.77423908
Green stormwater infrastructure	7.32650976	8.083246358	7.753771794
Green stormwater infrastructure	7.170120042	8.033649134	7.789327161
Green stormwater infrastructure	7.274809959	8.023234164	7.825574979
Green stormwater infrastructure	7.346757702	8.090775051	7.797595575
Green stormwater infrastructure	7.240842476	8.032166343	7.859032046
Green stormwater infrastructure	7.218634328	8.052261135	7.802559895
Green stormwater infrastructure	7.22491079	7.981376723	7.816148725
Green stormwater infrastructure	7.246949801	8.075012023	7.773319985
Green stormwater infrastructure	7.311041065	8.006161311	7.885602014
Green stormwater infrastructure	7.162618175	8.071738503	7.823771534
Green stormwater infrastructure	7.210222147	8.071219697	7.863975933
Green stormwater infrastructure	7.139159058	8.07513724	7.675336459
Green stormwater infrastructure	7.20171676	8.131458318	7.770910898
Green stormwater infrastructure	7.191306002	8.040103114	7.903395317
Green stormwater infrastructure	7.158415888	7.997434504	7.874871584
Green stormwater infrastructure	7.342885117	8.044828439	7.738047365
Green stormwater infrastructure	7.354792175	8.12972212	7.833947349
Green stormwater infrastructure	7.209379883	8.047548533	7.791981996
Green stormwater infrastructure	7.266542565	8.122550072	7.843970852
Green stormwater infrastructure	7.196131196	8.118824823	7.815656607
Green stormwater infrastructure	7.28435329	8.123327043	7.744420988
Green stormwater infrastructure	7.248208721	8.023427272	7.721607029
Green stormwater infrastructure	7.267335499	8.175577828	7.707996113
Green stormwater infrastructure	7.248385969	8.082027147	7.80615391
Green stormwater infrastructure	7.244343597	7.985039182	7.811639337
Green stormwater infrastructure	7.212161801	7.940503915	7.859729611
Green stormwater infrastructure	7.297919291	8.052583049	7.811453734
Green stormwater infrastructure	7.303715901	8.061216983	7.845200878
Green stormwater infrastructure	7.23512589	8.115599187	7.816039286
Green stormwater infrastructure	7.259702597	7.986496946	7.814347793
Green stormwater infrastructure	7.208402254	8.018085864	7.759231219
Green stormwater infrastructure	7.196688253	8.15623857	7.866566953
Green stormwater infrastructure	7.346018375	7.988855249	7.803562687
Green stormwater infrastructure	7.185324619	8.015215256	7.754093651
Green stormwater infrastructure	7.3119792	8.030188516	7.853418967
Green stormwater infrastructure	7.280206044	8.165181938	7.726027789
Green stormwater infrastructure	7.312961662	8.107322044	7.751331058
Green stormwater infrastructure	7.300356667	8.066807248	7.788626187
Green stormwater infrastructure	7.208803226	8.014044527	7.902490605
Green stormwater infrastructure	7.250034141	8.0891065	7.760455031
Green stormwater infrastructure	7.211007353	8.10409924	7.732521189
Green stormwater infrastructure	7.229239312	8.051701371	7.80556863
Green stormwater infrastructure	7.241045336	8.069790989	7.834642788
Green stormwater infrastructure	7.286731877	8.00070981	7.785792245
Green stormwater infrastructure	7.309738143	8.094732359	7.731357027
Green stormwater infrastructure	7.267573995	7.951088738	7.802346745
Green stormwater infrastructure	7.344888351	8.002605364	7.758283848
Green stormwater infrastructure	7.288201489	7.972859924	7.768362249
Green stormwater infrastructure	7.279822057	8.018285708	7.788201501
Green stormwater infrastructure	7.287209286	8.071077304	7.81334092
Green stormwater infrastructure	7.233043886	8.068503056	7.793813366
Green stormwater infrastructure	7.27289028	8.025153399	7.790871551
Green stormwater infrastructure	7.20050211	8.048249619	7.759449957
Green stormwater infrastructure	7.194297677	8.062933057	7.810636989
Green stormwater infrastructure	7.289143687	8.028443722	7.820402642
Green stormwater infrastructure	7.277539879	8.07223869	7.758717316
Green stormwater infrastructure	7.257468174	8.068207015	7.800358923
Green stormwater infrastructure	7.145676117	8.058024481	7.910626552
Green stormwater infrastructure	7.231998037	8.013596145	7.818667428
Green stormwater infrastructure	7.265618911	8.109636758	7.737106592
Green stormwater infrastructure	7.286569013	8.079521103	7.792892673
Green stormwater infrastructure	7.266934366	8.101472874	7.843615769
Green stormwater infrastructure	7.192849034	8.091007909	7.79676557
Green stormwater infrastructure	7.253643705	8.05365985	7.792487851
Green stormwater infrastructure	7.309585375	8.045814102	7.744022694
Green stormwater infrastructure	7.230323507	8.058934736	7.861460739
Green stormwater infrastructure	7.280154734	8.007473236	7.924259496
Green stormwater infrastructure	7.263238766	8.113769537	7.792414278
Green stormwater infrastructure	7.276667962	8.091973425	7.860909736
Green stormwater infrastructure	7.302868415	8.09360985	7.784245663
Green stormwater infrastructure	7.221412698	8.066630376	7.846656404
Green stormwater infrastructure	7.238863965	8.103258598	7.872630837
Green stormwater infrastructure	7.204183954	8.008153965	7.792981247
Green stormwater infrastructure	7.265380633	8.023771649	7.867610134
Green stormwater infrastructure	7.271203343	8.051972352	7.728204524
Green stormwater infrastructure	7.184209209	8.064050463	7.693370219
Green stormwater infrastructure	7.30063187	8.042092308	7.962154648
Green stormwater infrastructure	7.365395813	8.040927547	7.79468315
Green stormwater infrastructure	7.299779076	8.13515863	7.718098547
Green stormwater infrastructure	7.160681227	8.01889826	7.829136879
Green stormwater infrastructure	7.27484368	8.103488573	7.740015124
Green stormwater infrastructure	7.134192807	8.09290071	7.758590186
Green stormwater infrastructure	7.149075607	8.057253187	7.839658784
Green stormwater infrastructure	7.243897143	8.027107581	7.792031888
Green stormwater infrastructure	7.231470862	7.982597644	7.764265966
Green stormwater infrastructure	7.276063995	8.066083927	7.80840299
Green stormwater infrastructure	7.200242576	8.040924842	7.691146748
Green stormwater infrastructure	7.258923833	8.121442885	7.726293393
Green stormwater infrastructure	7.220703616	8.066455339	7.862642132
Green stormwater infrastructure	7.227588769	8.015387484	7.701553843
Green stormwater infrastructure	7.255171906	8.152103802	7.813867923
Green stormwater infrastructure	7.248886051	8.066104116	7.7994454
Green stormwater infrastructure	7.209349281	8.091163996	7.811288076
Green stormwater infrastructure	7.250880663	8.001231699	7.865175397
Green stormwater infrastructure	7.283235137	8.022353958	7.850091243
Green stormwater infrastructure	7.225121458	8.010899825	7.762014844
Green stormwater infrastructure	7.161446572	8.073577119	7.708442756
Green stormwater infrastructure	7.188577808	7.9462206	7.795696515
Green stormwater infrastructure	7.242483977	8.033665189	7.747871115
Green stormwater infrastructure	7.191388312	8.073218493	7.772472403
Green stormwater infrastructure	7.265817916	8.005737566	7.809053137
Green stormwater infrastructure	7.315163902	8.07930829	7.779379309
Green stormwater infrastructure	7.262859949	8.037966741	7.800394009
Green stormwater infrastructure	7.233719447	8.04178324	7.810604668
Green stormwater infrastructure	7.200332065	7.999206059	7.730572872
Green stormwater infrastructure	7.169986445	7.989135865	7.807973125
Green stormwater infrastructure	7.205360624	8.075680723	7.801735687
Green stormwater infrastructure	7.151574789	8.082748779	7.840539932
Green stormwater infrastructure	7.200306866	8.071009577	7.757175088
Green stormwater infrastructure	7.254883519	7.98677508	7.710344677
Green stormwater infrastructure	7.230859141	8.043813553	7.780116015
Green stormwater infrastructure	7.190798472	8.030005047	7.813464738
Green stormwater infrastructure	7.247755348	8.059125052	7.76649424
Green stormwater infrastructure	7.308585896	7.991191333	7.824378015
Green stormwater infrastructure	7.309094555	8.074045405	7.789873789
Green stormwater infrastructure	7.223585148	8.101804383	7.728851254
Green stormwater infrastructure	7.201493787	8.030122112	7.861882688
Green stormwater infrastructure	7.268988382	8.001597712	7.784484615
Green stormwater infrastructure	7.219283843	8.01451055	7.848944478
Green stormwater infrastructure	7.181412844	8.130439043	7.841411485
Green stormwater infrastructure	7.304543084	8.026853024	7.792502964
Green stormwater infrastructure	7.178342409	8.02376688	7.824682742
Green stormwater infrastructure	7.314803153	7.994642159	7.781724703
Green stormwater infrastructure	7.242435039	7.98021054	7.829567462
Green stormwater infrastructure	7.213800483	8.040230482	7.777402531
Green stormwater infrastructure	7.210533075	8.049647751	7.789219521
Green stormwater infrastructure	7.231407106	8.013576919	7.815976234
Green stormwater infrastructure	7.332680863	8.056994362	7.849805911
Green stormwater infrastructure	7.180488904	8.057888072	7.745131584
Green stormwater infrastructure	7.176153754	8.01303143	7.859594967
Green stormwater infrastructure	7.297500791	8.062150236	7.723364972
Green stormwater infrastructure	7.240185967	8.065085	7.808776811
Green stormwater infrastructure	7.157810321	8.005484108	7.796796112
Green stormwater infrastructure	7.276814545	7.940193609	7.791893801
Green stormwater infrastructure	7.257152438	8.092480599	7.834642879
Green stormwater infrastructure	7.279128566	8.010002975	7.704599893
Green stormwater infrastructure	7.230347362	8.100081591	7.869672726
Green stormwater infrastructure	7.285527455	8.071467041	7.818981982
Green stormwater infrastructure	7.222194063	8.043496985	7.883453476
Green stormwater infrastructure	7.2028721	8.13073894	7.783898592
Green stormwater infrastructure	7.316271605	7.97965925	7.82929521
Green stormwater infrastructure	7.213161493	7.97923664	7.810926702
Green stormwater infrastructure	7.300473589	8.007752928	7.725049202
Green stormwater infrastructure	7.245407762	8.045628234	7.827415981
Green stormwater infrastructure	7.297479729	8.047029241	7.892775166
Green stormwater infrastructure	7.261211737	8.032678675	7.719421632
Green stormwater infrastructure	7.236867024	8.033180653	7.84801524
Green stormwater infrastructure	7.273124181	7.991031544	7.808612719
Green stormwater infrastructure	7.283576559	8.126401568	7.844375198
Green stormwater infrastructure	7.288042333	8.0530043	7.8194156
Green stormwater infrastructure	7.312475245	7.98336113	7.782528034
Green stormwater infrastructure	7.211371563	8.068957656	7.861511109
Green stormwater infrastructure	7.220151286	7.930484782	7.779388963
Green stormwater infrastructure	7.295673687	8.076881495	7.821409312
Green stormwater infrastructure	7.236000335	7.986048463	7.825764716
Green stormwater infrastructure	7.208285909	8.159204837	7.82852536
Green stormwater infrastructure	7.220967585	8.019430738	7.79535279
Green stormwater infrastructure	7.238024904	8.105841689	7.809320808
Green stormwater infrastructure	7.213418413	8.144522034	7.802465417
Green stormwater infrastructure	7.288441984	8.019588675	7.818155781
Green stormwater infrastructure	7.2655555	7.955517535	7.900763756
Green stormwater infrastructure	7.314532223	8.030140234	7.744886513
Green stormwater infrastructure	7.267378081	8.054334885	7.817783447
Green stormwater infrastructure	7.25957887	8.075312049	7.872365285
Green stormwater infrastructure	7.27840516	7.997517225	7.868128143
Green stormwater infrastructure	7.332030728	8.207602837	7.743825298
Green stormwater infrastructure	7.262144101	7.945895065	7.827657458
Green stormwater infrastructure	7.222589985	8.14617229	7.761269251
Green stormwater infrastructure	7.165540848	8.026436813	7.701225611
Green stormwater infrastructure	7.287554973	7.946745848	7.801422879
Green stormwater infrastructure	7.146109409	8.03398511	7.882168908
Green stormwater infrastructure	7.268032395	8.00682532	7.798439826
Green stormwater infrastructure	7.250900844	8.073631517	7.731657082
Green stormwater infrastructure	7.279628364	7.914780418	7.768505772
Green stormwater infrastructure	7.225586308	8.081666341	7.801131543
Green stormwater infrastructure	7.179721847	8.000750344	7.809934
Green stormwater infrastructure	7.246046633	8.021043795	7.775958311
Green stormwater infrastructure	7.2848084	8.024115371	7.795595438
Green stormwater infrastructure	7.358496829	7.978815868	7.707407863
Green stormwater infrastructure	7.289179483	8.016067847	7.784088124
Green stormwater infrastructure	7.210942181	8.037009993	7.879926906
Green stormwater infrastructure	7.290106423	8.093111176	7.729188647
Green stormwater infrastructure	7.192442313	7.908046067	7.759530959
Green stormwater infrastructure	7.297835159	8.075847326	7.788924337
Green stormwater infrastructure	7.248884986	8.015555723	7.810237944
Green stormwater infrastructure	7.288293914	7.969205661	7.814982384
Green stormwater infrastructure	7.296621744	8.029244986	7.835035031
Green stormwater infrastructure	7.390732722	8.04478286	7.819665353
Green stormwater infrastructure	7.213097146	8.059062558	7.823013581
Green stormwater infrastructure	7.259742117	7.999015234	7.810318089
Green stormwater infrastructure	7.323109797	8.072431788	7.848099359
Green stormwater infrastructure	7.238149401	8.087495012	7.813963392
Green stormwater infrastructure	7.202454464	8.06592605	7.750415167
Green stormwater infrastructure	7.218355986	8.059466415	7.814862214
Green stormwater infrastructure	7.190538377	8.102699289	7.828600314
Green stormwater infrastructure	7.214763578	7.97312076	7.792754771
Green stormwater infrastructure	7.227702814	8.055657023	7.781844167
Green stormwater infrastructure	7.149627157	8.030582653	7.784719044
Green stormwater infrastructure	7.281683051	8.015090016	7.883933734
Green stormwater infrastructure	7.154417972	8.115558375	7.788784051
Green stormwater infrastructure	7.292979244	8.053990074	7.856977777
Green stormwater infrastructure	7.230631902	7.995068979	7.871025214
Green stormwater infrastructure	7.244325968	8.061077924	7.861737596
Green stormwater infrastructure	7.198402238	8.079774545	7.770505262
Green stormwater infrastructure	7.243391532	8.053613948	7.724988907
Green stormwater infrastructure	7.211058148	8.117553645	7.844309559
Green stormwater infrastructure	7.246868021	8.062156173	7.785287875
Green stormwater infrastructure	7.317829169	8.039982371	7.811592105
Green stormwater infrastructure	7.307301507	8.011131426	7.877939459
Green stormwater infrastructure	7.17347693	8.131482107	7.781366221
Green stormwater infrastructure	7.237865063	7.955499491	7.777260264
Green stormwater infrastructure	7.198009673	8.019617683	7.793134452
Green stormwater infrastructure	7.297889581	8.060380168	7.815383833
Green stormwater infrastructure	7.195224031	8.005962296	7.889936251
Green stormwater infrastructure	7.213239948	8.132810413	7.78784694
Green stormwater infrastructure	7.250114397	8.103518258	7.863594621
Green stormwater infrastructure	7.244459372	8.030587847	7.797203978
Green stormwater infrastructure	7.266897876	8.094565184	7.800211493
Green stormwater infrastructure	7.280944315	8.131917987	7.819065481
Green stormwater infrastructure	7.265582643	7.974054459	7.668463493
Green stormwater infrastructure	7.269418786	8.045258788	7.774260866
Green stormwater infrastructure	7.26217651	8.046979814	7.856389013
Green stormwater infrastructure	7.254305543	8.012653836	7.849508312
Green stormwater infrastructure	7.239143446	8.076326834	7.776129465
Green stormwater infrastructure	7.217508656	8.054208412	7.800641432
Green stormwater infrastructure	7.273991352	8.036567712	7.708182011
Green stormwater infrastructure	7.228361306	8.089690923	7.785131196
Green stormwater infrastructure	7.23768083	8.099318825	7.764401339
Green stormwater infrastructure	7.172859839	8.041968444	7.775791302
Green stormwater infrastructure	7.201687684	8.041231077	7.824575282
Green stormwater infrastructure	7.249535572	8.065349054	7.890670385
Green stormwater infrastructure	7.232856057	8.063917432	7.774539332
Green stormwater infrastructure	7.207682014	8.020754617	7.776062071
Green stormwater infrastructure	7.26797379	8.167453789	7.764197828
Green stormwater infrastructure	7.229168735	8.046843849	7.819789942
Green stormwater infrastructure	7.263177541	8.11420479	7.678680396
Green stormwater infrastructure	7.130653506	8.025206091	7.854865009
Green stormwater infrastructure	7.171717598	7.899618383	7.82855897
Green stormwater infrastructure	7.262182861	7.99548958	7.75072302
Green stormwater infrastructure	7.201512814	8.055526766	7.768684236
Green stormwater infrastructure	7.274703196	7.907268667	7.757157407
Green stormwater infrastructure	7.193697302	8.037182966	7.773097612
Green stormwater infrastructure	7.289892189	7.957033161	7.802274574
Green stormwater infrastructure	7.277916821	8.142832372	7.775911701
Green stormwater infrastructure	7.26622293	7.95980686	7.68040219
Green stormwater infrastructure	7.292238719	8.049721985	7.858925634
Green stormwater infrastructure	7.181329856	8.075995107	7.893440892
Green stormwater infrastructure	7.27098528	8.063829075	7.800427804
Green stormwater infrastructure	7.171455927	8.117778647	7.769457118
Green stormwater infrastructure	7.275224163	7.971848285	7.741027017
Green stormwater infrastructure	7.32175437	8.032634886	7.872663774
Green stormwater infrastructure	7.246088467	7.957905111	7.84460338
Green stormwater infrastructure	7.220505384	8.084934441	7.801260543
Green stormwater infrastructure	7.172844089	8.058214738	7.909811157
Green stormwater infrastructure	7.274649323	8.047124112	7.85376717
Green stormwater infrastructure	7.260533423	8.060476712	7.745418741
Green stormwater infrastructure	7.261692401	8.101772171	7.758196892
Green stormwater infrastructure	7.321224791	8.045414699	7.755611524
Green stormwater infrastructure	7.299881604	8.035660288	7.837975744
Green stormwater infrastructure	7.235412068	8.047008693	7.82467801
Green stormwater infrastructure	7.264544853	7.950223411	7.743937813
Green stormwater infrastructure	7.296470499	8.043393171	7.773813435
Green stormwater infrastructure	7.182071299	7.996013184	7.698910068
Green stormwater infrastructure	7.244935964	8.020078121	7.751670605
Green stormwater infrastructure	7.246593829	8.068198532	7.904659897
Green stormwater infrastructure	7.174405829	8.107969052	7.848655078
Green stormwater infrastructure	7.211045363	8.060161798	7.777118338
Green stormwater infrastructure	7.259284429	8.125456551	7.830280312
Green stormwater infrastructure	7.275430419	8.028484534	7.725797167
Green stormwater infrastructure	7.239576589	8.110330408	7.723641607
Green stormwater infrastructure	7.197245532	8.056313387	7.750767261
Green stormwater infrastructure	7.210373828	8.028820071	7.73171913
Green stormwater infrastructure	7.201293908	8.085171396	7.734631511
Green stormwater infrastructure	7.170106393	8.018498751	7.836597775
Green stormwater infrastructure	7.24015391	8.026770946	7.80221794
Green stormwater infrastructure	7.162714628	8.074735283	7.819171752
Green stormwater infrastructure	7.229534576	8.100296226	7.743625195
Green stormwater infrastructure	7.30639545	8.057724683	7.783172371
Green stormwater infrastructure	7.249006318	8.044636762	7.861014145
Green stormwater infrastructure	7.196166044	8.011874038	7.851815145
Green stormwater infrastructure	7.220223253	8.095026654	7.884971799
Green stormwater infrastructure	7.229910249	8.084068116	7.742315386
Green stormwater infrastructure	7.287736665	8.059971199	7.823651914
Green stormwater infrastructure	7.217721396	7.966945829	7.825162603
Green stormwater infrastructure	7.146829842	8.034132475	7.847059093
Green stormwater infrastructure	7.259594887	8.147417132	7.851255458
Green stormwater infrastructure	7.217305081	8.051365669	7.797631465
Green stormwater infrastructure	7.170891162	8.002980054	7.771961955
Green stormwater infrastructure	7.148188975	8.052374673	7.787546408
Green stormwater infrastructure	7.166355305	8.070210643	7.835793637
Green stormwater infrastructure	7.261351724	8.033796591	7.829572108
Green stormwater infrastructure	7.284011018	8.065370178	7.758769387
Green stormwater infrastructure	7.263830038	8.109774033	7.770168547
Green stormwater infrastructure	7.354896967	8.023718453	7.801620351
Green stormwater infrastructure	7.21637572	8.061163542	7.712888915
Green stormwater infrastructure	7.22269791	7.99539394	7.806766917
Green stormwater infrastructure	7.299722369	8.082300309	7.681417032
Green stormwater infrastructure	7.352103483	8.064763997	7.761175043
Green stormwater infrastructure	7.257856396	8.058809491	7.766657564
Green stormwater infrastructure	7.259895833	8.019626386	7.7797819
Green stormwater infrastructure	7.215686043	7.978366436	7.807291824
Green stormwater infrastructure	7.279264972	8.07574418	7.840996263
Green stormwater infrastructure	7.266217011	8.023363725	7.841983193
Green stormwater infrastructure	7.182124123	8.004966431	7.751789996
Green stormwater infrastructure	7.304002803	8.097139426	7.824365262
Green stormwater infrastructure	7.303596493	8.006035861	7.817429756
Green stormwater infrastructure	7.243741279	8.092344105	7.794238788
Green stormwater infrastructure	7.230752856	8.077045426	7.843808458
Green stormwater infrastructure	7.21658274	8.046946216	7.747077968
Green stormwater infrastructure	7.125096949	8.060022982	7.830445268
Green stormwater infrastructure	7.26310334	7.952521914	7.782457528
Green stormwater infrastructure	7.139082612	8.118485055	7.745697271
Green stormwater infrastructure	7.31277018	8.097293482	7.754970482
Green stormwater infrastructure	7.193360752	8.067518511	7.757783798
Green stormwater infrastructure	7.255124232	8.02585862	7.710942079
Green stormwater infrastructure	7.138476599	8.061334212	7.771922113
Green stormwater infrastructure	7.222345509	8.084793192	7.858672114
Green stormwater infrastructure	7.236372764	8.032970065	7.825007152
Green stormwater infrastructure	7.182153222	8.061157653	7.827594299
Green stormwater infrastructure	7.28401151	7.953162365	7.761932237
Green stormwater infrastructure	7.206086837	8.054994348	7.824037229
Green stormwater infrastructure	7.32483552	8.025251726	7.775121375
Green stormwater infrastructure	7.307483601	8.064828847	7.863382576
Green stormwater infrastructure	7.2644364	7.992144169	7.733343582
Green stormwater infrastructure	7.172424388	8.083102592	7.859429841
Green stormwater infrastructure	7.342468107	8.092155267	7.858141929
Green stormwater infrastructure	7.220999183	7.992179209	7.842503967
Green stormwater infrastructure	7.270884038	8.055372219	7.819368574
Green stormwater infrastructure	7.266159274	8.114190843	7.864749279
Green stormwater infrastructure	7.277211018	8.092290144	7.825703128
Green stormwater infrastructure	7.226941513	8.087828234	7.730275247
Green stormwater infrastructure	7.302694578	7.990273853	7.814290164
Green stormwater infrastructure	7.207742302	8.077669449	7.798303739
Green stormwater infrastructure	7.170262202	8.071034982	7.771103961
Green stormwater infrastructure	7.294057336	8.050066284	7.819771049
Green stormwater infrastructure	7.202121552	8.020533388	7.777068068
Green stormwater infrastructure	7.292835124	8.133868854	7.759741412
Green stormwater infrastructure	7.303842407	7.941516129	7.74029053
Green stormwater infrastructure	7.202061077	7.982374566	7.720820581
Green stormwater infrastructure	7.270649946	8.039296615	7.81897027
Green stormwater infrastructure	7.284523634	8.06328085	7.832888159
Green stormwater infrastructure	7.246523386	7.990650331	7.852890709
Green stormwater infrastructure	7.220544393	8.003220185	7.791104106
Green stormwater infrastructure	7.204359454	8.029128481	7.817202696
Green stormwater infrastructure	7.267417087	8.005108497	7.775614731
Green stormwater infrastructure	7.30371665	8.074820006	7.903753252
Green stormwater infrastructure	7.309006409	8.107214653	7.730606572
Green stormwater infrastructure	7.288193018	8.04734466	7.77245091
Green stormwater infrastructure	7.258400767	8.097260577	7.82504158
Green stormwater infrastructure	7.20607631	8.087122946	7.768120623
Green stormwater infrastructure	7.260834156	8.034832497	7.789056687
Green stormwater infrastructure	7.288312149	7.997990314	7.897259754
Green stormwater infrastructure	7.158945697	8.020116616	7.818510594
Green stormwater infrastructure	7.279215708	8.044976214	7.797130465
Green stormwater infrastructure	7.270527504	8.038446526	7.869659063
Green stormwater infrastructure	7.291967456	8.093641218	7.751692164
Green stormwater infrastructure	7.246030579	8.034976703	7.749719931
Green stormwater infrastructure	7.268008209	8.023117712	7.832770191
Green stormwater infrastructure	7.196490422	8.135952031	7.755183367
Green stormwater infrastructure	7.260965117	8.089592966	7.771467978
Green stormwater infrastructure	7.292623432	7.98854082	7.872605885
Green stormwater infrastructure	7.250707463	8.02017943	7.785040911
Green stormwater infrastructure	7.290445963	8.020777235	7.762532116
Green stormwater infrastructure	7.23892317	7.991151894	7.891027195
Green stormwater infrastructure	7.22168027	8.091580839	7.810473504
Green stormwater infrastructure	7.200773297	8.049702265	7.839200139
Green stormwater infrastructure	7.240586933	8.109655647	7.85107577
Green stormwater infrastructure	7.295945743	8.027017161	7.746007878
Green stormwater infrastructure	7.21932062	8.059812047	7.827289336
Green stormwater infrastructure	7.14142143	8.04959434	7.807904461
Green stormwater infrastructure	7.236122787	8.114563692	7.821089004
Green stormwater infrastructure	7.315509595	8.039201974	7.846873875
Green stormwater infrastructure	7.33175332	8.115584672	7.74539292
Green stormwater infrastructure	7.237316196	8.032741765	7.824462727
Green stormwater infrastructure	7.284317678	8.008055366	7.803391926
Green stormwater infrastructure	7.149003633	8.12209725	7.774381288
Green stormwater infrastructure	7.252793197	8.034517514	7.857301379
Green stormwater infrastructure	7.108124678	8.049169483	7.794709062
Green stormwater infrastructure	7.227318181	8.136311327	7.755633527
Green stormwater infrastructure	7.288589809	8.067812639	7.863075963
Green stormwater infrastructure	7.216640546	8.013351555	7.854803495
Green stormwater infrastructure	7.271266065	7.972753133	7.773034749
Green stormwater infrastructure	7.269319133	8.091888211	7.766038467
Green stormwater infrastructure	7.104287201	8.076161159	7.738983966
Green stormwater infrastructure	7.14913306	7.908383704	7.840699043
Green stormwater infrastructure	7.256430873	8.038717181	7.869451218
Green stormwater infrastructure	7.281866234	8.130815002	7.730363226
Green stormwater infrastructure	7.248272469	7.969164331	7.788530883
Green stormwater infrastructure	7.237569207	8.081330682	7.802278194
Green stormwater infrastructure	7.281170357	8.085172007	7.907746434
Green stormwater infrastructure	7.234235167	8.002948865	7.812304181
Green stormwater infrastructure	7.209885999	8.124098038	7.785839098
Green stormwater infrastructure	7.221721182	8.026434214	7.835920871
Green stormwater infrastructure	7.242112651	8.017916659	7.883267596
Green stormwater infrastructure	7.207191508	8.051778304	7.832615308
Green stormwater infrastructure	7.168433244	8.074013025	7.747244616
Green stormwater infrastructure	7.291139139	8.001867449	7.834638452
Green stormwater infrastructure	7.305291653	8.093071826	7.812565832
Green stormwater infrastructure	7.238434953	8.021179021	7.873551735
Green stormwater infrastructure	7.215025239	7.998146696	7.833268447
Green stormwater infrastructure	7.21019316	8.002496825	7.727819787
Green stormwater infrastructure	7.225854508	8.045864249	7.812154586
Green stormwater infrastructure	7.297565312	8.076344896	7.790456389
Green stormwater infrastructure	7.240090216	8.075507873	7.863628508
Green stormwater infrastructure	7.25631571	8.026543457	7.7503567
Green stormwater infrastructure	7.177739737	8.083313484	7.828898926
Green stormwater infrastructure	7.278868176	8.043567028	7.870346737
Green stormwater infrastructure	7.225794075	8.097763462	7.798062855
Green stormwater infrastructure	7.219582462	8.079626515	7.820481806
Green stormwater infrastructure	7.267848638	8.054063921	7.798105346
Green stormwater infrastructure	7.3694186	8.109212832	7.836141345
Green stormwater infrastructure	7.255589958	8.10035786	7.825899739
Green stormwater infrastructure	7.251310238	8.034821784	7.795954133
Green stormwater infrastructure	7.091478713	8.060530042	7.775576196
Green stormwater infrastructure	7.3296335	8.050967204	7.740551829
Green stormwater infrastructure	7.247505992	7.997693946	7.823670371
Green stormwater infrastructure	7.264547368	8.097891982	7.76045591
Green stormwater infrastructure	7.251700405	7.98174891	7.835074739
Green stormwater infrastructure	7.275943559	8.074790251	7.800080952
Green stormwater infrastructure	7.270738645	8.130216955	7.785745287
Green stormwater infrastructure	7.256932259	7.995693685	7.756586952
Green stormwater infrastructure	7.254890665	8.105196677	7.787185959
Green stormwater infrastructure	7.238204174	8.029655738	7.773262166
Green stormwater infrastructure	7.264748573	7.975137118	7.864046979
Green stormwater infrastructure	7.216728885	8.086095174	7.73650007
Green stormwater infrastructure	7.283442007	8.08359723	7.819210104
Green stormwater infrastructure	7.200278574	8.062477409	7.740847191
Green stormwater infrastructure	7.237361837	8.101470655	7.839835096
Green stormwater infrastructure	7.250759147	8.001259671	7.832279386
Green stormwater infrastructure	7.250969062	7.93398422	7.839131491
Green stormwater infrastructure	7.248788358	8.110122562	7.745236474
Green stormwater infrastructure	7.091164809	8.063954193	7.814578184
Green stormwater infrastructure	7.165466419	8.001075023	7.937760887
Green stormwater infrastructure	7.234719469	8.086547949	7.767467009
Green stormwater infrastructure	7.145484855	8.041487088	7.786719772
Green stormwater infrastructure	7.230006088	8.044267958	7.813213414
Green stormwater infrastructure	7.242494152	7.986799692	7.82430924
Green stormwater infrastructure	7.152531412	7.947482127	7.836959025
Green stormwater infrastructure	7.275351014	8.047130232	7.730227575
Green stormwater infrastructure	7.214604453	8.036862663	7.720205302
Green stormwater infrastructure	7.213048567	8.082616517	7.871365268
Green stormwater infrastructure	7.229028262	8.087824418	7.704296996
Green stormwater infrastructure	7.282972562	8.009802579	7.815367281
Green stormwater infrastructure	7.237612379	8.1160207	7.756278218
Green stormwater infrastructure	7.281380315	8.036024627	7.792084726
Green stormwater infrastructure	7.240807305	8.007716345	7.799295052
Green stormwater infrastructure	7.246867589	8.062062012	7.804225257
Green stormwater infrastructure	7.289899727	8.096175431	7.747468834
Green stormwater infrastructure	7.293438625	7.990683179	7.829392794
Green stormwater infrastructure	7.280986939	7.954434155	7.804648962
Green stormwater infrastructure	7.226575194	8.012061737	7.867542617
Green stormwater infrastructure	7.217316043	8.009681154	7.803784747
Green stormwater infrastructure	7.284279487	8.042917571	7.858318527
Green stormwater infrastructure	7.276548783	7.941089434	7.773526652
Green stormwater infrastructure	7.221907895	8.073968048	7.668759147
Green stormwater infrastructure	7.377450485	8.076551305	7.80744384
Green stormwater infrastructure	7.309078386	8.167182703	7.843537332
Green stormwater infrastructure	7.297440655	8.056534501	7.792923712
Green stormwater infrastructure	7.226210228	8.0086944	7.765649295
Green stormwater infrastructure	7.182472202	8.046206427	7.715766621
Green stormwater infrastructure	7.259545826	8.04818347	7.807346765
Green stormwater infrastructure	7.223893421	8.203843019	7.868005795
Green stormwater infrastructure	7.187772875	8.061643404	7.769599693
Green stormwater infrastructure	7.199276014	7.982996396	7.821610835
Green stormwater infrastructure	7.215930988	8.098391301	7.849689111
Green stormwater infrastructure	7.318695719	8.007380662	7.823768281
Green stormwater infrastructure	7.281622711	8.026291091	7.761411402
Green stormwater infrastructure	7.330476033	8.061374794	7.831798388
Green stormwater infrastructure	7.208896199	7.989035777	7.771527511
Green stormwater infrastructure	7.243798931	7.996789	7.79950776
Green stormwater infrastructure	7.165574741	7.993997629	7.833545562
Green stormwater infrastructure	7.280189526	8.030406162	7.749111785
Green stormwater infrastructure	7.198629822	8.031336588	7.832225925
Green stormwater infrastructure	7.296412285	8.025173413	7.742325379
Green stormwater infrastructure	7.263392182	8.008823251	7.774087368
Green stormwater infrastructure	7.316263805	8.091355771	7.807898716
Green stormwater infrastructure	7.18640405	8.060569828	7.853132865
Green stormwater infrastructure	7.231218317	8.117555704	7.864637264
Green stormwater infrastructure	7.333186642	8.065262156	7.829369585
Green stormwater infrastructure	7.320709364	8.072369697	7.774938295
Green stormwater infrastructure	7.227572858	8.061927748	7.735471929
Green stormwater infrastructure	7.242837054	8.104827356	7.690437307
Green stormwater infrastructure	7.326724105	8.106118711	7.777011769
Green stormwater infrastructure	7.277169541	8.050157386	7.861499518
Green stormwater infrastructure	7.299134157	7.979996464	7.829363121
Green stormwater infrastructure	7.239718607	8.054141629	7.763591405
Green stormwater infrastructure	7.337406853	8.102003091	7.763011442
Green stormwater infrastructure	7.18326947	8.030716368	7.821725132
Green stormwater infrastructure	7.262010292	8.112656641	7.839495986
Green stormwater infrastructure	7.298478451	8.06634277	7.730535063
Green stormwater infrastructure	7.240215073	8.103004487	7.797423854
Green stormwater infrastructure	7.275154518	8.034062584	7.748509408
Green stormwater infrastructure	7.243832797	8.065452372	7.767215614
Green stormwater infrastructure	7.238214438	8.003026838	7.855962246
Green stormwater infrastructure	7.235277212	8.122637777	7.876437393
Green stormwater infrastructure	7.245947702	7.999577563	7.695705106
Green stormwater infrastructure	7.176398146	7.981308259	7.868923481
Green stormwater infrastructure	7.255791229	8.069480226	7.68897895
Green stormwater infrastructure	7.190101679	8.094353989	7.814338706
Green stormwater infrastructure	7.242639736	8.078242118	7.88178989
Green stormwater infrastructure	7.238947877	8.05346849	7.809629846
Green stormwater infrastructure	7.369605482	7.945032187	7.834161151
Green stormwater infrastructure	7.244259888	8.078338586	7.767131372
Green stormwater infrastructure	7.247551748	8.085570529	7.95564551
Green stormwater infrastructure	7.290401809	8.00759672	7.778812016
Green stormwater infrastructure	7.227329295	7.960217841	7.78349549
Green stormwater infrastructure	7.286641454	7.986288394	7.852424133
Green stormwater infrastructure	7.274388741	8.013288334	7.792923518
Green stormwater infrastructure	7.32991609	8.086677391	7.800439183
Green stormwater infrastructure	7.238115834	8.053830454	7.774411822
Green stormwater infrastructure	7.144762525	8.152108896	7.80776625
Green stormwater infrastructure	7.269907363	8.047104613	7.76324416
Green stormwater infrastructure	7.240703776	7.970030262	7.913854325
Green stormwater infrastructure	7.1882744	7.998401686	7.77798704
Green stormwater infrastructure	7.314403786	8.05072545	7.73819321
Green stormwater infrastructure	7.312716918	8.086550031	7.826921748
Green stormwater infrastructure	7.285786712	8.169718095	7.909254745
Green stormwater infrastructure	7.215664233	8.13119425	7.819158409
Green stormwater infrastructure	7.274954791	7.965386458	7.791480712
Green stormwater infrastructure	7.20935882	8.091402941	7.853554025
Green stormwater infrastructure	7.146275682	8.048898257	7.856093075
Green stormwater infrastructure	7.240666052	8.086453182	7.817558273
Green stormwater infrastructure	7.267083012	8.036434251	7.73917096
Green stormwater infrastructure	7.193923493	8.085467626	7.800972913
Green stormwater infrastructure	7.243074388	8.028805498	7.784740558
Green stormwater infrastructure	7.30234559	8.033237796	7.732946764
Green stormwater infrastructure	7.287182589	8.039756167	7.801569793
Green stormwater infrastructure	7.330378915	8.048971972	7.814459184
Green stormwater infrastructure	7.191053825	8.039016527	7.830476302
Green stormwater infrastructure	7.172231313	8.060042255	7.805039554
Green stormwater infrastructure	7.252064373	8.101857945	7.816721926
Green stormwater infrastructure	7.323903595	8.000320524	7.806796228
Green stormwater infrastructure	7.254223339	7.996537275	7.84781475
Green stormwater infrastructure	7.366233665	8.049149696	7.825251054
Green stormwater infrastructure	7.254225924	8.014320767	7.708961986
Green stormwater infrastructure	7.214711326	7.980402081	7.885205104
Green stormwater infrastructure	7.244244515	8.032704034	7.844457691
Green stormwater infrastructure	7.193912445	8.011656798	7.803403613
Green stormwater infrastructure	7.30143845	8.075084252	7.812416257
Green stormwater infrastructure	7.253905887	8.070011793	7.810082645
Green stormwater infrastructure	7.198501386	8.052303961	7.746315567
Green stormwater infrastructure	7.254054127	8.025967603	7.926969081
Green stormwater infrastructure	7.248005281	7.979788022	7.793290989
Green stormwater infrastructure	7.275967937	8.133668197	7.77052738
Green stormwater infrastructure	7.170878601	8.090841851	7.730970065
Green stormwater infrastructure	7.228192228	8.037118976	7.796518327
Green stormwater infrastructure	7.284458223	8.015818286	7.786313537
Green stormwater infrastructure	7.249286482	8.057479898	7.804891359
Green stormwater infrastructure	7.271800289	8.092191975	7.819631706
Green stormwater infrastructure	7.272679276	7.970888842	7.802511385
Green stormwater infrastructure	7.273975377	8.08644706	7.765382461
Green stormwater infrastructure	7.217048036	8.021294966	7.826820695
Green stormwater infrastructure	7.301694053	8.029626995	7.845398116
Green stormwater infrastructure	7.25617399	8.043785711	7.789430789
Green stormwater infrastructure	7.287330568	8.066278891	7.913791271
Green stormwater infrastructure	7.207388768	8.075905085	7.77353995
Green stormwater infrastructure	7.206535651	8.049456643	7.806867624
Green stormwater infrastructure	7.395908678	8.040792709	7.743491064
Green stormwater infrastructure	7.263650536	7.946267998	7.795402161
Green stormwater infrastructure	7.250801264	8.089730019	7.848681112
Green stormwater infrastructure	7.224821519	8.042469299	7.761693958
Green stormwater infrastructure	7.193596872	8.065494739	7.736320723
Green stormwater infrastructure	7.229268655	8.000241302	7.827484159
Green stormwater infrastructure	7.340071505	7.984920601	7.707349076
Green stormwater infrastructure	7.243755656	8.05078489	7.810932965
Green stormwater infrastructure	7.227683974	8.039968035	7.818375521
Green stormwater infrastructure	7.302021545	7.952247561	7.781553028
Green stormwater infrastructure	7.26069044	8.004101195	7.886558482
Green stormwater infrastructure	7.218229506	8.047935366	7.827801105
Green stormwater infrastructure	7.220435761	7.957671348	7.778567274
Green stormwater infrastructure	7.301472028	8.033155244	7.757678285
Green stormwater infrastructure	7.29628361	8.033461255	7.774491959
Green stormwater infrastructure	7.257472804	8.08853751	7.919085677
Green stormwater infrastructure	7.291361805	8.107991998	7.77470169
Green stormwater infrastructure	7.198706595	8.053116567	7.805358496
Green stormwater infrastructure	7.196074363	8.041235274	7.81996588
Green stormwater infrastructure	7.26801967	8.075214393	7.814548237
Green stormwater infrastructure	7.224649567	8.024304969	7.74005243
Green stormwater infrastructure	7.339238752	8.050672518	7.788757347
Green stormwater infrastructure	7.203560396	8.196782895	7.746333598
Green stormwater infrastructure	7.228557604	8.070791842	7.830010648
Green stormwater infrastructure	7.297896603	8.140380425	7.825307883
Green stormwater infrastructure	7.19719846	8.037152744	7.815391619
Green stormwater infrastructure	7.353411302	7.980109726	7.860128825
Green stormwater infrastructure	7.258995718	8.091891527	7.794900264
Green stormwater infrastructure	7.207878368	8.087543639	7.832721551
Green stormwater infrastructure	7.298602848	8.049334768	7.770008899
Green stormwater infrastructure	7.17206065	8.090968663	7.821194474
Green stormwater infrastructure	7.201710868	8.023071316	7.776662059
Green stormwater infrastructure	7.175850778	8.00911588	7.743308482
Green stormwater infrastructure	7.229376049	8.013065125	7.718649754
Green stormwater infrastructure	7.351129512	8.112627037	7.761049029
Green stormwater infrastructure	7.26362107	8.070873254	7.859554293
Green stormwater infrastructure	7.209069749	8.104605339	7.772604735
Green stormwater infrastructure	7.18320688	8.086206828	7.864537921
Green stormwater infrastructure	7.379395449	7.990013737	7.834945984
Green stormwater infrastructure	7.229509938	8.089167936	7.726475522
Green stormwater infrastructure	7.186861511	8.011206259	7.803948202
Green stormwater infrastructure	7.217945937	8.082952717	7.851344731
Green stormwater infrastructure	7.279978877	8.130939382	7.820791331
Green stormwater infrastructure	7.189155164	8.118168826	7.769742188
Green stormwater infrastructure	7.295520925	8.128686711	7.822834401
Green stormwater infrastructure	7.175192059	8.004089392	7.866137223
Green stormwater infrastructure	7.241543866	8.053978677	7.837941221
Green stormwater infrastructure	7.284816143	8.063939991	7.789566581
Green stormwater infrastructure	7.234366578	8.092894941	7.827678477
Green stormwater infrastructure	7.237135	8.104105616	7.793548294
Green stormwater infrastructure	7.207416891	8.012051465	7.751062958
Green stormwater infrastructure	7.236379499	8.111686214	7.759745241
Green stormwater infrastructure	7.259423788	8.017165533	7.786984548
Green stormwater infrastructure	7.174497939	8.038973089	7.790314731
Green stormwater infrastructure	7.277014397	8.061164046	7.740080394
Green stormwater infrastructure	7.304209912	8.060515152	7.809919676
Green stormwater infrastructure	7.249540882	8.024112128	7.810890117
Green stormwater infrastructure	7.273779422	7.962655215	7.773061958
Green stormwater infrastructure	7.237252651	8.06280853	7.85966555
Green stormwater infrastructure	7.211412959	8.025101908	7.774373294
Green stormwater infrastructure	7.20992362	8.032640675	7.838540111
Green stormwater infrastructure	7.197308225	8.07139072	7.714904888
Green stormwater infrastructure	7.2219331	8.033525535	7.883742984
Green stormwater infrastructure	7.236259885	7.939937826	7.700055555
Green stormwater infrastructure	7.251701479	8.080688543	7.818772793
Green stormwater infrastructure	7.258378505	8.10811298	7.773020439
Green stormwater infrastructure	7.294745528	7.968399256	7.754752608
Green stormwater infrastructure	7.15964793	8.036257735	7.797686939
Green stormwater infrastructure	7.255705075	8.053094168	7.753622333
Green stormwater infrastructure	7.240487958	7.975127667	7.868161449
Green stormwater infrastructure	7.234818696	8.025555694	7.879447016
Green stormwater infrastructure	7.187887673	7.993720644	7.745188984
Green stormwater infrastructure	7.246606431	8.071581581	7.836983773
Green stormwater infrastructure	7.378599766	7.937528377	7.830436779
Green stormwater infrastructure	7.222143471	8.020679243	7.769011394
Green stormwater infrastructure	7.204561516	8.134226242	7.842114866
Green stormwater infrastructure	7.251159799	8.117550788	7.724373552
Green stormwater infrastructure	7.183464743	7.941101613	7.765029273
Green stormwater infrastructure	7.258084926	8.055142929	7.807467096
Green stormwater infrastructure	7.179447158	8.090157737	7.811981376
Green stormwater infrastructure	7.286652714	7.955361891	7.815574543
Green stormwater infrastructure	7.190611738	8.030133837	7.826718245
Green stormwater infrastructure	7.25455468	8.007423001	7.800313658
Green stormwater infrastructure	7.173423234	8.10751337	7.789735799
Green stormwater infrastructure	7.305927497	8.023673416	7.773821201
Green stormwater infrastructure	7.211790661	8.093808697	7.764528442
Green stormwater infrastructure	7.282229772	8.03087738	7.701201835
Green stormwater infrastructure	7.221484297	7.991044589	7.801695136
Green stormwater infrastructure	7.190479613	8.096298755	7.795446207
Green stormwater infrastructure	7.2411202	8.082794607	7.848195347
Green stormwater infrastructure	7.248995062	8.011439985	7.711301519
Green stormwater infrastructure	7.215697512	8.019139388	7.805352873
Green stormwater infrastructure	7.232742656	8.084396649	7.769350836
Green stormwater infrastructure	7.247147942	8.109199372	7.817091261
Green stormwater infrastructure	7.246998123	8.019902778	7.76833843
Green stormwater infrastructure	7.207469337	8.022949657	7.837783292
Green stormwater infrastructure	7.238905586	7.982511347	7.888408465
Green stormwater infrastructure	7.26599826	7.97965283	7.777907554
Green stormwater infrastructure	7.255544319	8.135229605	7.744594377
Green stormwater infrastructure	7.298802036	8.119974321	7.768567285
Green stormwater infrastructure	7.236124319	7.998184538	7.789826943
Green stormwater infrastructure	7.248170501	8.0829825	7.854509174
Green stormwater infrastructure	7.212595197	7.951633747	7.798937761
Green stormwater infrastructure	7.264676876	8.062470884	7.783666338
Green stormwater infrastructure	7.256237605	8.12577224	7.819086708
Green stormwater infrastructure	7.231331579	8.024990109	7.791507382
Green stormwater infrastructure	7.331836998	8.040834965	7.799010283
Green stormwater infrastructure	7.225884321	8.104949168	7.897991863
Green stormwater infrastructure	7.272530652	8.054138645	7.801839142
Green stormwater infrastructure	7.130784661	8.087257543	7.806708321
Green stormwater infrastructure	7.271417103	8.01442689	7.780777156
Green stormwater infrastructure	7.229448753	8.101081149	7.781062008
Green stormwater infrastructure	7.354133016	8.071543121	7.736215867
Green stormwater infrastructure	7.243572685	8.017416244	7.690280877
Green stormwater infrastructure	7.329973547	8.085157127	7.826660366
Green stormwater infrastructure	7.258270183	7.980899122	7.775819143
Green stormwater infrastructure	7.292089039	7.997438999	7.673411534
Green stormwater infrastructure	7.2386447	8.042912122	7.806778171
Green stormwater infrastructure	7.286425932	8.081880291	7.81293849
Green stormwater infrastructure	7.309776569	7.974051511	7.825229091
Green stormwater infrastructure	7.281326918	7.988021886	7.72485647
Green stormwater infrastructure	7.212702894	8.016922928	7.837670973
Green stormwater infrastructure	7.219273061	8.007182574	7.769418313
Green stormwater infrastructure	7.305931617	8.050652169	7.791037449
Green stormwater infrastructure	7.244499725	8.114603017	7.762541414
Green stormwater infrastructure	7.315775415	8.060524815	7.791979031
Green stormwater infrastructure	7.375045025	7.997218026	7.782315712
Green stormwater infrastructure	7.188378438	8.097623099	7.884459447
Green stormwater infrastructure	7.333496139	8.111197438	7.790118977
Green stormwater infrastructure	7.231737951	7.966441511	7.901793677
Green stormwater infrastructure	7.273448904	8.025402155	7.866402844
Green stormwater infrastructure	7.201361774	8.070331102	7.791368543
Green stormwater infrastructure	7.281933857	8.046821323	7.727453605
Green stormwater infrastructure	7.253778819	8.102443207	7.79853918
Green stormwater infrastructure	7.288755756	7.997723526	7.79868696
Green stormwater infrastructure	7.218774477	8.087349042	7.801574578
Green stormwater infrastructure	7.284503684	8.104385521	7.834580929
Green stormwater infrastructure	7.263655922	8.000089387	7.799860694
Green stormwater infrastructure	7.22334548	8.032796802	7.781273292
Green stormwater infrastructure	7.201003721	7.952133071	7.766592848
Green stormwater infrastructure	7.259668973	7.982591148	7.800784112
Green stormwater infrastructure	7.345013421	8.101152828	7.882177075
Green stormwater infrastructure	7.269556394	8.108375491	7.763801763
Green stormwater infrastructure	7.217782987	7.91304299	7.859307274
Green stormwater infrastructure	7.327016199	8.022341138	7.787302415
Green stormwater infrastructure	7.212306894	8.069132678	7.856246627
Green stormwater infrastructure	7.162861401	8.070471927	7.786166411
Green stormwater infrastructure	7.25566972	8.0729497	7.790589878
Green stormwater infrastructure	7.244820657	8.039306242	7.84851581
Green stormwater infrastructure	7.270937998	8.061029177	7.736452414
Green stormwater infrastructure	7.231071013	8.094933458	7.801884829
Green stormwater infrastructure	7.282976573	8.13832559	7.851930303
Green stormwater infrastructure	7.254657917	8.024450541	7.67232252
Green stormwater infrastructure	7.241580754	8.033699375	7.81951831
Green stormwater infrastructure	7.242304739	8.033980747	7.711030053
Green stormwater infrastructure	7.203001609	8.073832552	7.885795382
Green stormwater infrastructure	7.245123731	8.066390554	7.847623908
Green stormwater infrastructure	7.209455303	8.068340702	7.762975495
Green stormwater infrastructure	7.293241222	8.057570152	7.814922591
Green stormwater infrastructure	7.21087007	8.085351618	7.904235646
Green stormwater infrastructure	7.199604415	8.03301205	7.811580374
Green stormwater infrastructure	7.289320311	8.022022686	7.658348485
Green stormwater infrastructure	7.317959475	8.088025306	7.712852623
Green stormwater infrastructure	7.21962156	8.128409121	7.872389821
Green stormwater infrastructure	7.296932001	8.041194378	7.804149371
Green stormwater infrastructure	7.24345371	8.106411989	7.75620788
Green stormwater infrastructure	7.209710017	8.100513729	7.797781927
Green stormwater infrastructure	7.318923368	8.01642439	7.797261082
Green stormwater infrastructure	7.203879351	8.050368134	7.726072653
Green stormwater infrastructure	7.225618329	7.978187307	7.834696162
Green stormwater infrastructure	7.285829467	7.963486863	7.866694287
Green stormwater infrastructure	7.374870756	8.052300319	7.767944287
Green stormwater infrastructure	7.39121653	7.984051575	7.801005323
Green stormwater infrastructure	7.258981114	8.117257381	7.817986949
Green stormwater infrastructure	7.225068305	8.002440781	7.782908909
Green stormwater infrastructure	7.199653632	8.052391266	7.771790191
Green stormwater infrastructure	7.17529811	8.112757289	7.775116374
Green stormwater infrastructure	7.18659316	8.041587043	7.803418578
Green stormwater infrastructure	7.162676664	8.066582383	7.747642122
Green stormwater infrastructure	7.33555144	8.076198026	7.780005
Green stormwater infrastructure	7.212741611	8.044751615	7.830639537
Green stormwater infrastructure	7.248725294	8.03914206	7.802918515
Green stormwater infrastructure	7.219807053	8.032839704	7.695710378
Green stormwater infrastructure	7.298686312	8.064939889	7.761327208
Green stormwater infrastructure	7.344936749	8.054350824	7.748192821
Green stormwater infrastructure	7.292836871	8.069902411	7.819728999
Green stormwater infrastructure	7.22871222	8.072524786	7.786912085
Green stormwater infrastructure	7.277797073	7.954752777	7.778306327
Green stormwater infrastructure	7.336107755	8.011646627	7.769808085
Green stormwater infrastructure	7.227601933	7.989259693	7.689585961
Green stormwater infrastructure	7.23847068	8.056792971	7.797374747
Green stormwater infrastructure	7.242756072	8.052152044	7.851142074
Green stormwater infrastructure	7.240477691	8.021295871	7.785943726
Green stormwater infrastructure	7.278967338	8.120601344	7.768592813
Green stormwater infrastructure	7.254946689	8.066917872	7.7503711
Green stormwater infrastructure	7.251020858	7.976716307	7.711547485
Green stormwater infrastructure	7.26833732	8.030806263	7.81011402
Green stormwater infrastructure	7.249105251	8.001179998	7.797737285
Green stormwater infrastructure	7.188344935	8.119548618	7.732201483
Green stormwater infrastructure	7.240210736	7.997886421	7.828521059
Green stormwater infrastructure	7.233428431	8.024066664	7.842660077
Green stormwater infrastructure	7.25147153	8.075832222	7.750933703
Green stormwater infrastructure	7.179759153	8.055360398	7.784057682
Green stormwater infrastructure	7.281321734	8.046004577	7.810253767
Green stormwater infrastructure	7.168830874	8.144421847	7.791787901
Green stormwater infrastructure	7.284879349	8.008195416	7.815400495
Green stormwater infrastructure	7.184857762	8.072603392	7.782201296
Green stormwater infrastructure	7.251459525	8.084898702	7.738372984
Green stormwater infrastructure	7.215775413	8.072866214	7.904911074
Green stormwater infrastructure	7.243095883	8.079556806	7.794651427
Green stormwater infrastructure	7.34711228	7.962638917	7.804731052
Green stormwater infrastructure	7.168722798	7.924671421	7.814873103
Green stormwater infrastructure	7.25697489	8.035758153	7.794690295
Green stormwater infrastructure	7.404914972	8.037091243	7.825506218
Green stormwater infrastructure	7.217531759	8.064761629	7.788088316
Green stormwater infrastructure	7.229474076	8.140944927	7.858859248
Green stormwater infrastructure	7.256837332	7.934789403	7.781949539
Green stormwater infrastructure	7.385151378	8.038466917	7.855160879
Green stormwater infrastructure	7.32209712	8.060948196	7.757908918
Green stormwater infrastructure	7.128234383	8.08420816	7.7592622
Green stormwater infrastructure	7.258807523	7.987508983	7.786738123
Green stormwater infrastructure	7.251685953	8.063429679	7.744258891
Green stormwater infrastructure	7.309845547	8.020155261	7.716276527
Green stormwater infrastructure	7.244548829	8.051718765	7.808029472
Green stormwater infrastructure	7.31810662	8.038177558	7.794019019
Green stormwater infrastructure	7.194840781	8.091027675	7.809215453
Green stormwater infrastructure	7.228998614	7.954766265	7.87222061
Green stormwater infrastructure	7.188616002	8.0204361	7.817917226
Green stormwater infrastructure	7.190172104	7.975324511	7.693802621
Green stormwater infrastructure	7.286049848	8.022740688	7.946363505
Green stormwater infrastructure	7.200282247	8.003927449	7.771730351
Green stormwater infrastructure	7.262156733	8.026489833	7.830616611
Green stormwater infrastructure	7.201070581	7.980920414	7.710089263
Green stormwater infrastructure	7.138821292	8.024096549	7.784950984
Green stormwater infrastructure	7.218428149	8.11217029	7.86140151
Green stormwater infrastructure	7.233259851	7.960303944	7.771664745
Green stormwater infrastructure	7.22000893	8.017143252	7.765114055
Green stormwater infrastructure	7.217326855	8.030672919	7.768222945
Green stormwater infrastructure	7.260416125	8.068018436	7.754467746
Green stormwater infrastructure	7.313553266	8.000996885	7.719109969
Green stormwater infrastructure	7.269038904	8.009129593	7.816064574
Green stormwater infrastructure	7.12981657	8.119622797	7.83361467
Green stormwater infrastructure	7.174976173	7.976061144	7.883613295
Green stormwater infrastructure	7.213131005	8.008290758	7.686697395
Green stormwater infrastructure	7.23246109	8.038614019	7.835774655
Green stormwater infrastructure	7.180046079	7.97398566	7.822548132
Green stormwater infrastructure	7.300336504	7.971442382	7.854075704
Green stormwater infrastructure	7.251877092	8.104590267	7.796488982
Green stormwater infrastructure	7.123886104	8.042401631	7.853007191
Green stormwater infrastructure	7.205312699	8.030601752	7.791193325
Green stormwater infrastructure	7.105024306	8.133567379	7.754931216
Green stormwater infrastructure	7.275286772	8.045664943	7.862880953
Green stormwater infrastructure	7.270302806	8.038253786	7.755324245
Green stormwater infrastructure	7.289892535	7.956327935	7.832294521
Green stormwater infrastructure	7.195047762	8.112614183	7.808064977
Green stormwater infrastructure	7.282206188	8.054099441	7.712381145
Green stormwater infrastructure	7.206963542	8.083619467	7.808332791
Green stormwater infrastructure	7.309049495	8.070163728	7.751664905
Green stormwater infrastructure	7.210196793	8.05514587	7.684297797
Green stormwater infrastructure	7.333672094	8.072087337	7.86135173
Green stormwater infrastructure	7.170969803	8.112228258	7.911574946
Green stormwater infrastructure	7.183956082	8.08857009	7.800055497
Green stormwater infrastructure	7.172778308	8.074644199	7.84168016
Green stormwater infrastructure	7.219943672	8.108295826	7.71666183
Green stormwater infrastructure	7.175262193	8.05682987	7.801269264
Green stormwater infrastructure	7.214171326	8.090479722	7.826544716
Green stormwater infrastructure	7.292906954	8.043843178	7.830129013
Green stormwater infrastructure	7.227717485	8.152690935	7.759372711
Green stormwater infrastructure	7.355264871	8.051744397	7.731224456
Green stormwater infrastructure	7.318403968	8.056295069	7.842556205
Green stormwater infrastructure	7.311192796	8.066897778	7.770387958
Green stormwater infrastructure	7.298785669	8.050037775	7.834292891
Green stormwater infrastructure	7.142313471	8.072349086	7.768070709
Green stormwater infrastructure	7.332665482	8.081154367	7.811992887
Green stormwater infrastructure	7.2743155	8.000077957	7.881162835
Green stormwater infrastructure	7.349568521	8.069645676	7.879520178
Green stormwater infrastructure	7.22154259	8.010144322	7.802046237
Green stormwater infrastructure	7.271747052	8.030300666	7.82688841
Green stormwater infrastructure	7.265319474	8.000084661	7.825939651
Green stormwater infrastructure	7.293176412	8.058573466	7.857632405
[truncated: 1,001 more rows]
