# Supplementary material for: Advanced hybrid LSTM-transformer architecture for real-time multi-task prediction in engineering systems
Source: Sci Rep. 2024 Feb 28;14:4890. doi: 10.1038/s41598-024-55483-x (PMC11322354; doi:10.1038/s41598-024-55483-x)
Supplement: Supplementary file 1 — Supplementary Information. [file 41598_2024_55483_MOESM1_ESM.zip › raw data table 5.csv]

Dataset_Size	Training_Time_hrs	Inference_Time_sec	Memory_Footprint_GB
100000	2.646209617	0.240326526	1.227421988
100000	2.334669108	0.254501051	1.200197159
100000	2.358509258	0.255338935	1.197713166
100000	2.656681258	0.250777038	1.252302325
100000	2.536238596	0.248517406	1.179950142
100000	2.459476682	0.239470736	1.160726435
100000	2.382608483	0.267194658	1.244588063
100000	2.510918538	0.280354797	1.203889341
100000	2.123792646	0.238621973	1.150766728
100000	2.714871009	0.255757983	1.306279808
100000	2.474694667	0.250214195	1.289553712
100000	2.687831627	0.256043371	1.153937439
100000	2.649250442	0.248852948	1.249427785
100000	2.658575062	0.270789848	1.234341379
100000	2.39801753	0.249876859	1.224772333
100000	2.515868371	0.264133761	1.177719784
100000	2.712043301	0.250361571	1.235258253
100000	2.421723264	0.250955234	1.331909056
100000	2.5116248	0.253339697	1.158434836
100000	2.479478637	0.237148479	1.250478543
100000	2.673409718	0.253455838	1.166901569
100000	2.717120137	0.267495842	1.193654255
100000	2.612054093	0.239705449	1.16982433
100000	2.54520967	0.247510008	1.233236572
100000	2.423439585	0.250446375	1.068053042
100000	2.270707822	0.252380902	1.274425268
100000	2.428507179	0.249841372	1.187013234
100000	2.20010446	0.242572127	1.189333311
100000	2.380747141	0.247942206	1.349041874
100000	2.481323698	0.266961966	1.163301467
100000	2.794246648	0.246182211	1.207699713
100000	2.272485502	0.260283286	1.219232921
100000	2.417555124	0.243635699	1.157070194
100000	2.414293417	0.242597364	1.190019696
100000	2.612463232	0.221768895	1.158179036
100000	2.615407152	0.240505844	1.218390927
100000	2.373114058	0.256882153	1.280011789
100000	2.789014166	0.257734378	1.159995129
100000	2.65152181	0.265174823	1.162112595
100000	2.475828409	0.24331134	1.248635974
100000	2.683748053	0.23902853	1.285917004
100000	2.437406533	0.258776919	1.110493833
100000	2.530319898	0.225314875	1.203209557
100000	2.446522548	0.270556008	1.217408857
100000	2.548542966	0.238631494	1.208565325
100000	2.59625652	0.244298921	1.144235829
100000	2.499961441	0.252906212	1.109757022
100000	2.259443267	0.231080348	1.178023275
100000	2.447519736	0.25490829	1.162496554
100000	2.489137105	0.256627541	1.149568924
100000	2.581367088	0.235858667	1.237675931
100000	2.82592719	0.257483532	1.31672479
100000	2.353606117	0.241185043	1.237080196
100000	2.401836858	0.26583584	1.144423832
100000	2.299532144	0.25100592	1.179411394
100000	2.630204334	0.245878737	1.209367076
100000	2.574661786	0.249712327	1.174383366
100000	2.469007055	0.266543665	1.251022011
100000	2.580353744	0.251376495	1.200264447
100000	2.665817431	0.264569427	1.161259652
100000	2.563456119	0.245508322	1.177310392
100000	2.497884228	0.249508396	1.189312507
100000	2.807595979	0.253441815	1.210416797
100000	2.293597411	0.270899632	1.205975074
100000	2.274922995	0.235225933	1.172397469
100000	2.521595459	0.233903774	1.290176246
100000	2.485498022	0.262004965	1.084453222
100000	2.573396564	0.263572275	1.174086387
100000	2.58042018	0.238003639	1.236280681
100000	2.276768138	0.24983922	1.251746475
100000	2.488802401	0.253803867	1.300195619
100000	2.406055132	0.275290181	1.174834672
100000	2.580034855	0.243151983	1.153330515
100000	2.376094625	0.234497337	1.179929357
100000	2.36721638	0.252969726	1.149669263
100000	2.708775063	0.240929236	1.106760265
100000	2.544319514	0.257030379	1.226636207
100000	2.399613663	0.269487672	1.226524521
100000	2.511925519	0.248481287	1.116406433
100000	2.488691836	0.271806004	1.09025228
100000	2.659010139	0.245335199	1.171906476
100000	2.271332169	0.235084732	1.281222848
100000	2.43803687	0.225527852	1.147458252
100000	2.265172984	0.248311601	1.26750057
100000	2.794641841	0.251394122	1.132572755
100000	2.590290557	0.245048187	1.182710232
100000	2.515533036	0.238959213	1.241447868
100000	2.583119258	0.258489707	1.263128459
100000	2.571339427	0.244953401	1.109791766
100000	2.606864804	0.247476401	1.113959665
100000	2.521672565	0.239126192	1.195748189
100000	2.233880989	0.248905464	1.279982636
100000	2.591585658	0.270126723	1.152215532
100000	2.65094365	0.261600178	1.050432754
100000	2.651921757	0.262652247	1.278701984
100000	2.479017582	0.260279731	1.161935224
100000	2.614294252	0.263622952	1.224052438
100000	2.594115144	0.242647393	1.130172568
100000	2.525073933	0.225999231	1.192026549
100000	2.638256726	0.258354445	1.150960223
100000	2.607910102	0.245017103	1.182020543
100000	2.435276232	0.258740876	1.229216764
100000	2.29220071	0.254086277	1.172766028
100000	2.494046499	0.249181024	1.33242103
100000	2.632367897	0.265634177	1.170760819
100000	2.48536972	0.224510714	1.272437421
100000	2.433668886	0.278431408	1.249243588
100000	2.535638585	0.257138393	1.152803452
100000	2.309930181	0.25819829	1.265653655
100000	2.545398575	0.244401406	1.275352989
100000	2.519336999	0.264876328	1.184808291
100000	2.538870116	0.270261034	1.12888745
100000	2.422660837	0.243545831	1.152013133
100000	2.54157825	0.255099198	1.229033034
100000	2.422184454	0.255432359	1.319771211
100000	2.353600137	0.238876526	1.219608555
100000	2.730340568	0.259267458	1.221542687
100000	2.563066611	0.250698825	1.163626577
100000	2.509010626	0.261738115	1.237014071
100000	2.578408975	0.259693995	1.288126014
100000	2.598103951	0.241496965	1.206002869
100000	2.559807152	0.238979538	1.181389045
100000	2.547963062	0.232703892	1.199637893
100000	2.570880275	0.245070218	1.226895296
100000	2.601926	0.250311696	1.24826073
100000	2.514310168	0.235990218	1.228672047
100000	2.565870657	0.236050507	1.108341863
100000	2.338254023	0.243961147	1.142732586
100000	2.556651327	0.241752087	1.121375284
100000	2.674913703	0.247501323	1.194652835
100000	2.228616097	0.240367041	1.281811582
100000	2.616369232	0.254210311	1.257362503
100000	2.523691817	0.247146221	1.281587124
100000	2.4196572	0.243025248	1.131077357
100000	2.210858017	0.24388971	1.094599729
100000	2.579129211	0.256324168	1.206134604
100000	2.524826738	0.245340233	1.194900462
100000	2.785412351	0.25633941	1.155796423
100000	2.441060584	0.23987825	1.199925471
100000	2.591419125	0.244915815	1.218242607
100000	2.476706397	0.244110319	1.219025821
100000	2.645816183	0.223319766	1.19047276
100000	2.569034617	0.268747649	1.182351506
100000	2.397244243	0.265317106	1.216842508
100000	2.546041814	0.233809561	1.161758459
100000	2.623050267	0.241336664	1.105883596
100000	2.459449802	0.237596546	1.334066074
100000	2.629525668	0.260300919	1.286549293
100000	2.339051944	0.239592569	1.184934942
100000	2.677250074	0.275052513	1.148335951
100000	2.46092554	0.262814385	1.269289467
100000	2.481010186	0.23105982	1.194215514
100000	2.679832672	0.236961276	1.173134831
100000	2.568468802	0.255543687	1.154139006
100000	2.528552438	0.254694155	1.285708958
100000	2.445715938	0.247259396	1.293783032
100000	2.472070899	0.246037082	1.122372316
100000	2.324620607	0.23695671	1.159817951
100000	2.54697117	0.249126938	1.208444483
100000	2.67763307	0.256437968	1.071246267
100000	2.544741495	0.265167709	1.328071684
100000	2.645198204	0.257311645	1.231583921
100000	2.484919675	0.221886686	1.175723061
100000	2.533213408	0.263713518	1.170739591
100000	2.734157669	0.231621769	1.170665025
100000	2.466655582	0.253219749	1.276012786
100000	2.315176328	0.252891214	1.171479035
100000	2.394046247	0.25458089	1.1517186
100000	2.315051243	0.249568911	1.236953388
100000	2.517302474	0.265970782	1.226528768
100000	2.510492062	0.257626277	1.273475842
100000	2.471364849	0.264355879	1.221211993
100000	2.559726149	0.260582476	1.103210333
100000	2.518551017	0.241323407	1.265689509
100000	2.39995825	0.263827995	1.265760764
100000	2.439275439	0.246558935	1.170406763
100000	2.663749539	0.257731386	1.199874545
100000	2.656323665	0.254438665	1.23261759
100000	2.549441399	0.237857135	1.250443473
100000	2.531482184	0.249843215	1.212578759
100000	2.508928499	0.240040569	1.169923721
100000	2.43143756	0.242256717	1.295967359
100000	2.513930257	0.225443974	1.136658623
100000	2.312016418	0.245372241	1.202252701
100000	2.540696851	0.252624622	1.269092368
100000	2.248634611	0.267171809	1.171453667
100000	2.677544561	0.27919708	1.278693029
100000	2.605018097	0.266715348	1.157439727
100000	2.514876699	0.238825234	1.194076051
100000	2.540637969	0.273248845	1.255605569
100000	2.350795188	0.232439175	1.244034749
100000	2.421853532	0.247115019	1.265453555
100000	2.465700289	0.257968879	1.177427154
100000	2.474187733	0.268510138	1.205908642
100000	2.695165121	0.243396502	1.314825736
100000	2.404486303	0.252622054	1.236521027
100000	2.691316971	0.239150368	1.266460927
100000	2.347142045	0.218805599	1.176825038
100000	2.631041501	0.250863806	1.131791062
100000	2.419657729	0.237355155	1.221063866
100000	2.50515488	0.256938981	1.246789785
100000	2.444581517	0.25529082	1.297836892
100000	2.600059455	0.241011791	1.121579736
100000	2.596277793	0.24275477	1.13107683
100000	2.527579583	0.256417524	1.227963741
100000	2.392061471	0.247865275	1.282857158
100000	2.459906103	0.277177729	1.219148344
100000	2.297244858	0.258012237	1.251755411
100000	2.457171349	0.269425657	1.246009113
100000	2.585191377	0.254209996	1.063331851
100000	2.199757874	0.252777385	1.331374401
100000	2.392195594	0.243716725	1.257420493
100000	2.383156359	0.255772767	1.200732925
100000	2.449495884	0.232103845	1.07917129
100000	2.465579965	0.242789073	1.222960902
100000	2.472010658	0.238184003	1.111346579
100000	2.678019838	0.258697266	1.265347267
100000	2.749706588	0.259057958	1.329386862
100000	2.569686065	0.254111657	1.156264603
100000	2.617154407	0.236478538	1.327880019
100000	2.575354542	0.247247608	1.193792399
100000	2.365059619	0.236470182	1.134370528
100000	2.393128747	0.256823201	1.180732532
100000	2.493844392	0.23085438	1.171719869
100000	2.571425054	0.237971269	1.242948811
100000	2.462213056	0.249251283	1.195888842
100000	2.673547532	0.254283357	1.312231995
100000	2.641737889	0.25954582	1.160191286
100000	2.344416777	0.240189658	1.294810779
100000	2.634119118	0.250324553	1.256427776
100000	2.375675645	0.248601729	1.254814555
100000	2.443869479	0.266837602	1.212605689
100000	2.475363836	0.239253026	1.161577481
100000	2.475027513	0.255284275	1.220878529
100000	2.494075749	0.221590106	1.184276671
100000	2.460748237	0.242074434	1.094133744
100000	2.622765219	0.237788035	1.166543974
100000	2.691691668	0.238052051	1.246586595
100000	2.612202477	0.263655556	1.266245171
100000	2.704592828	0.26367037	1.210509622
100000	2.451108383	0.253383741	1.175228664
100000	2.587125173	0.246974699	1.279760844
100000	2.392344305	0.246036504	1.167603998
100000	2.566449905	0.250605061	1.196704654
100000	2.69817799	0.284760223	1.176722638
100000	2.490866681	0.222321185	1.100554636
100000	2.664822564	0.238928571	1.143419263
100000	2.56306421	0.247472717	1.192502435
100000	2.600009114	0.239031833	1.135765168
100000	2.50029643	0.253372435	1.267231228
100000	2.525113166	0.261772395	1.237032246
100000	2.461954081	0.249161831	1.19836744
100000	2.545808139	0.243021399	1.312142134
100000	2.578923349	0.283102723	1.158709256
100000	2.31496537	0.274156668	1.164480397
100000	2.371958786	0.259906294	1.233443204
100000	2.513633734	0.235759259	1.219543217
100000	2.182949794	0.278159418	1.313981975
100000	2.538618813	0.252678391	1.149746521
100000	2.73750073	0.239759153	1.215805147
100000	2.406667155	0.228694096	1.278354782
100000	2.649262929	0.265037014	1.113136169
100000	2.412336601	0.26223405	1.174637076
100000	2.396428208	0.2589988	1.148359412
100000	2.453656312	0.248542787	1.157625786
100000	2.584565977	0.260417247	1.310967026
100000	2.568826852	0.261437315	1.189764964
100000	2.245158146	0.241115934	1.185495219
100000	2.483433684	0.269551765	1.172123854
100000	2.603714173	0.274095259	1.140921255
100000	2.501250177	0.242190263	1.111973702
100000	2.548151825	0.253023582	1.308399827
100000	2.547853008	0.256795148	1.305285917
100000	2.597200353	0.298781271	1.269357471
100000	2.507894468	0.260589971	1.232841755
100000	2.592597927	0.240689692	1.189381588
100000	2.451421447	0.271661853	1.183063714
100000	2.565356854	0.252160672	1.208304971
100000	2.515863799	0.244289108	1.105169038
100000	2.416015595	0.254888728	1.20688983
100000	2.385205954	0.24430627	1.197777187
100000	2.540902462	0.254309648	1.157537588
100000	2.377924806	0.259711649	1.104473594
100000	2.724439013	0.243169277	1.1175639
100000	2.235112764	0.241545467	1.204914691
100000	2.421091729	0.226571303	1.167284469
100000	2.434543838	0.260533005	1.193495037
100000	2.464844893	0.235167215	1.157798192
100000	2.611460627	0.232294214	1.130904786
100000	2.742083934	0.247108392	1.172187122
100000	2.655312126	0.256312197	1.183369875
100000	2.474369149	0.253298413	1.233791042
100000	2.590792449	0.257122595	1.306933683
100000	2.383870526	0.245730255	1.202443229
100000	2.627127778	0.254528441	1.212336609
100000	2.358143407	0.249539271	1.217891984
100000	2.434223001	0.274958948	1.148957373
100000	2.507627857	0.240065913	1.125399883
100000	2.627509572	0.265630418	1.191573143
100000	2.383186869	0.251230446	1.240614562
100000	2.522606794	0.261613151	1.185980922
100000	2.56459171	0.235049183	1.297678687
100000	2.589742009	0.247389941	1.224762993
100000	2.242846434	0.252252972	1.213582922
100000	2.479567085	0.236826624	1.215452411
100000	2.293686287	0.262107766	1.124791713
100000	2.496180073	0.249518362	1.224471837
100000	2.57102275	0.232811013	1.172240243
100000	2.323398557	0.268135607	1.303932241
100000	2.588722238	0.255688665	1.200008861
100000	2.487881559	0.259974818	1.065286334
100000	2.67152359	0.250620788	1.28994525
100000	2.523482861	0.233325731	1.072683414
100000	2.551798447	0.250922199	1.236317834
100000	2.742929353	0.227068994	1.11842175
100000	2.568712641	0.271469187	1.217417817
100000	2.540452181	0.256231164	1.143801157
100000	2.567145777	0.242250422	1.164209161
100000	2.502500167	0.239503819	1.060524812
100000	2.536124674	0.254351851	1.151110934
100000	2.789258886	0.24462271	1.226680526
100000	2.545530168	0.265485642	1.130914877
100000	2.62681805	0.268297765	1.144603047
100000	2.519230384	0.248286464	1.167223306
100000	2.434005363	0.257647461	1.261618107
100000	2.452825952	0.25927388	1.198666939
100000	2.480649795	0.249132421	1.193219091
100000	2.330977384	0.262468964	1.22569585
100000	2.445370998	0.24659312	1.281882634
100000	2.329151433	0.23790399	1.27242764
100000	2.526487286	0.236633691	1.181190656
100000	2.779550688	0.24547439	1.196059729
100000	2.808719451	0.282228706	1.250561949
100000	2.384497138	0.261684303	1.295542471
100000	2.488127596	0.219497123	1.233557289
100000	2.464888321	0.260609729	1.235137575
100000	2.666672893	0.270593888	1.110210202
100000	2.599065991	0.243847249	1.165726305
100000	2.440821652	0.252452089	1.195325661
100000	2.294221537	0.234610208	1.135490852
100000	2.401007506	0.239190018	1.179919955
100000	2.512339718	0.256167369	1.17384762
100000	2.376016683	0.262745471	1.295552544
100000	2.447591245	0.211417757	1.196418998
100000	2.607574753	0.260816305	1.163687678
100000	2.675212105	0.270148947	1.240402831
100000	2.44715333	0.236192618	1.214534007
100000	2.434538036	0.220719012	1.083236728
100000	2.527155162	0.245109984	1.11561821
100000	2.538182052	0.224280158	1.165062979
100000	2.547488076	0.248000256	1.216660222
100000	2.324460011	0.269374798	1.179770706
100000	2.619773642	0.248089732	1.142153755
100000	2.467498517	0.238938399	1.283216238
100000	2.35605119	0.2562908	1.22025566
100000	2.332477615	0.242850658	1.212945396
100000	2.510806274	0.239461624	1.196063947
100000	2.500494544	0.23283982	1.198600734
100000	2.466680434	0.243955109	1.151546152
100000	2.403384915	0.242550727	1.176991382
100000	2.454035922	0.258097908	1.192721143
100000	2.567171495	0.236996985	1.243873249
100000	2.34699879	0.236622985	1.211072684
100000	2.487185427	0.259885677	1.092988171
100000	2.396166683	0.224383692	1.249852224
100000	2.341560802	0.239421966	1.100825148
100000	2.627522494	0.256001703	1.180398742
100000	2.550401978	0.252371016	1.224919301
100000	2.421086656	0.257511305	1.24858988
100000	2.537340875	0.256731893	1.286368167
100000	2.372883349	0.247664157	1.188256782
100000	2.515956151	0.238495003	1.226948982
100000	2.468642959	0.267038554	1.17058531
100000	2.682928078	0.256555664	1.22847067
100000	2.741232108	0.259846718	1.157455934
100000	2.462025761	0.25011407	1.231060458
100000	2.484861688	0.252483056	1.281136056
100000	2.511348772	0.250864131	1.157211747
100000	2.577180764	0.241009018	1.108129395
100000	2.605927014	0.262750498	1.138305157
100000	2.378638612	0.240261975	1.239497622
100000	2.488016517	0.262526842	1.230734453
100000	2.293414321	0.262737259	1.135513939
100000	2.432563702	0.246968571	1.238805479
100000	2.746077596	0.256317219	1.205881438
100000	2.661790781	0.26265402	1.2130062
100000	2.615590142	0.245941594	1.12737277
100000	2.371271981	0.252040881	1.196728608
100000	2.400409817	0.230221866	1.155922791
100000	2.610768292	0.237149897	1.112408505
100000	2.507922622	0.27330654	1.14966327
100000	2.454223516	0.234194182	1.164903007
100000	2.472264801	0.273829981	1.196806757
100000	2.714747595	0.236859096	1.150471185
100000	2.550958201	0.231914834	1.226875537
100000	2.394228692	0.258388754	1.20426364
100000	2.562662051	0.261208979	1.177727418
100000	2.588602271	0.276673779	1.11933136
100000	2.597541195	0.245040511	1.223217871
100000	2.451600133	0.248187838	1.182001298
100000	2.438461394	0.236502064	1.172318172
100000	2.494310601	0.24849854	1.257664879
100000	2.412700332	0.258574051	1.232833962
100000	2.69417082	0.25518063	1.307292774
100000	2.66971254	0.247563426	1.130593238
100000	2.388563281	0.257332733	1.228597896
100000	2.510620944	0.255779421	1.271016466
100000	2.399926183	0.25519834	1.142804743
100000	2.54664536	0.263030305	1.14265923
100000	2.606009581	0.236594055	1.105734159
100000	2.28165788	0.27894651	1.217168224
100000	2.496297062	0.260750911	1.159405339
100000	2.797623294	0.268961859	1.151633616
100000	2.547272821	0.240435434	1.251628767
100000	2.64733171	0.23181405	1.27082892
100000	2.383433576	0.276944716	1.292990319
100000	2.580070072	0.230892773	1.246121313
100000	2.640050784	0.233179554	1.132832647
100000	2.72059228	0.252244039	1.168897923
100000	2.400606208	0.234089541	1.255140375
100000	2.583872854	0.277892179	1.12239415
100000	2.358283583	0.244210881	1.033208168
100000	2.446747677	0.246878197	1.165949663
100000	2.552781713	0.254734544	1.232536499
100000	2.783806049	0.236046699	1.239716581
100000	2.457950923	0.260534527	1.24992399
100000	2.620500719	0.243864487	1.256986499
100000	2.434983469	0.261029852	1.095506261
100000	2.312081767	0.26083371	1.123777064
100000	2.520462016	0.264989846	1.205133274
100000	2.586978228	0.250533919	1.288761183
100000	2.505202529	0.26840013	1.138676967
100000	2.635434747	0.245235193	1.096623135
100000	2.364804954	0.242574778	1.171502487
100000	2.491723146	0.229853727	1.129495969
100000	2.580527942	0.246769928	1.232529589
100000	2.590580326	0.23891846	1.153637196
100000	2.377528174	0.239685466	1.133219728
100000	2.149016618	0.250173079	1.242110598
100000	2.516162999	0.245467803	1.285702753
100000	2.577413913	0.264115204	1.260011621
100000	2.655740338	0.276726574	1.242639759
100000	2.547749831	0.23615908	1.142001076
100000	2.364875252	0.244044785	1.257548033
100000	2.727984159	0.254891427	1.197929862
100000	2.598404319	0.238086782	1.229502682
100000	2.441316061	0.256755314	1.071597126
100000	2.646678136	0.268032347	1.229493898
100000	2.560119822	0.26780354	1.260766555
100000	2.538442916	0.235072236	1.260503511
100000	2.489049539	0.265453254	1.309536959
100000	2.486792767	0.268378025	1.146050763
100000	2.421255996	0.239489474	1.170081014
100000	2.415358639	0.253120067	1.260270129
100000	2.784642221	0.276156943	1.251780415
100000	2.599517139	0.245963045	1.166774506
100000	2.541097925	0.233509485	1.203027753
100000	2.416302413	0.250213508	1.115286386
100000	2.509917369	0.232786192	1.181585638
100000	2.612723056	0.253449067	1.329245827
100000	2.31613034	0.229874384	1.161304881
100000	2.60493861	0.246492093	1.245557032
100000	2.179598499	0.260099337	1.177480106
100000	2.499642624	0.234210628	1.162482922
100000	2.513202718	0.240818587	1.158626204
100000	2.688584736	0.235728355	1.085409146
100000	2.446939736	0.244833269	1.242757691
100000	2.449706292	0.264805989	1.255716673
100000	2.346268655	0.252278083	1.239592734
100000	2.356420597	0.251270472	1.215324454
100000	2.564752697	0.24058725	1.292174475
100000	2.680033165	0.254673926	1.222848274
100000	2.475825692	0.245539316	1.233444219
100000	2.368379731	0.244889986	1.194625046
100000	2.630356234	0.239192982	1.166253966
100000	2.78155548	0.252796339	1.240672989
100000	2.560441565	0.268505671	1.147809452
100000	2.581083156	0.255643526	1.157126515
100000	2.352582972	0.254189691	1.063807569
100000	2.59938239	0.246745951	1.258489059
100000	2.598659859	0.263896039	1.171186889
100000	2.648111412	0.243392607	1.30474485
100000	2.384939098	0.261644563	1.154392161
100000	2.479300441	0.258909571	1.260697653
100000	2.451883631	0.261207678	1.138198218
100000	2.55008364	0.243890415	1.262064073
100000	2.328898012	0.261296996	1.264573062
100000	2.661406756	0.258740924	1.140461191
100000	2.381326035	0.253720304	1.158314121
100000	2.425258144	0.244015645	1.186132177
100000	2.542666086	0.219775	1.164465727
100000	2.474529354	0.254144123	1.243877148
100000	2.608806313	0.226116095	1.174225
100000	2.267129	0.255772928	1.21090961
100000	2.491840578	0.250108567	1.149230604
100000	2.434539945	0.240059287	1.150665696
100000	2.526350888	0.256864848	1.172398253
100000	2.668308324	0.247748341	1.248594041
100000	2.378058382	0.250828175	1.225620109
100000	2.269695162	0.253257901	1.220566961
500000	11.05059861	0.316161868	3.872839128
500000	10.90013168	0.31499107	3.602535775
500000	10.25303561	0.289939394	3.802751546
500000	10.24960689	0.291271226	3.793884825
500000	11.36704419	0.265330246	3.730795295
500000	10.92159811	0.300786061	3.813939836
500000	10.38917386	0.294544575	3.324723867
500000	10.37652815	0.302602424	3.989320807
500000	10.66752083	0.307950473	3.655965177
500000	10.20123734	0.329924478	3.982535974
500000	11.17313247	0.297761039	3.812282228
500000	10.43262902	0.317409758	3.84039819
500000	10.40623648	0.303613089	3.430164018
500000	10.43423788	0.270882825	3.547614354
500000	10.53514348	0.303411345	3.934239538
500000	10.54127445	0.29088786	3.805558883
500000	10.76870433	0.328141125	3.638913986
500000	9.881585961	0.303338564	3.966861512
500000	10.99038065	0.27745966	3.79391003
500000	10.51612311	0.316582601	3.857314019
500000	9.944825774	0.305646056	3.764855519
500000	9.787097062	0.315405639	3.485604774
500000	10.79794515	0.291719363	4.009531993
500000	11.6390325	0.305995434	3.785445386
500000	10.48129315	0.284617917	3.825959674
500000	10.01711503	0.300194928	4.049360258
500000	10.680694	0.280344302	3.699841542
500000	10.61288097	0.277560542	4.091970573
500000	10.05722415	0.308148442	3.771401003
500000	11.60701787	0.310504348	3.574319553
500000	10.12955247	0.293446505	3.649007417
500000	10.44422187	0.293353249	3.589878643
500000	10.36798475	0.29302752	3.704911311
500000	10.38442348	0.301608079	3.61972371
500000	10.34143304	0.310927159	3.407884961
500000	10.35520675	0.322786657	3.615030893
500000	10.44826736	0.310741336	3.906559787
500000	10.39286144	0.287815901	4.006320844
500000	10.90573137	0.295654488	3.756975624
500000	10.00574553	0.292060744	3.715240741
500000	10.178839	0.285764566	3.671713598
500000	10.79787576	0.288299941	3.968842451
500000	9.439833671	0.291258929	3.627639885
500000	11.76902154	0.304988328	3.884633199
500000	11.55583195	0.303973787	4.087522598
500000	11.06865542	0.320331564	3.806746286
500000	10.69233513	0.279677137	3.837268246
500000	10.63693547	0.300463424	3.735604408
500000	10.32056494	0.29962322	3.592283423
500000	10.01457922	0.28300308	3.699334802
500000	10.24716403	0.307240503	3.843107294
500000	11.02239838	0.300535834	4.124617092
500000	10.84357556	0.328738764	3.455730093
500000	10.07003419	0.303077757	3.791362661
500000	11.33808876	0.274526767	3.678879581
500000	10.02994329	0.298618713	3.56112674
500000	10.55386038	0.28922256	3.803291032
500000	11.02028146	0.292645463	3.743161156
500000	10.14548373	0.30407388	3.672214125
500000	9.902077392	0.311578666	3.819411241
500000	10.9633437	0.302604313	3.962791468
500000	9.96743384	0.310794629	3.739334824
500000	9.542023666	0.298978032	3.725407516
500000	9.978777293	0.294762877	3.687605952
500000	9.990489426	0.294547188	3.705276574
500000	10.70356348	0.293777346	4.078569323
500000	10.86160607	0.292253481	3.775552184
500000	10.62697344	0.311264127	3.704003899
500000	10.2035382	0.2926824	3.665698801
500000	10.84359147	0.314518529	3.953304818
500000	10.76747731	0.286688623	3.844822742
500000	10.65393042	0.303333476	3.615846507
500000	10.22334111	0.30234641	3.692802098
500000	9.293874814	0.309340054	3.977968177
500000	10.62630927	0.307859361	3.59699536
500000	10.80835067	0.314152095	3.830149566
500000	10.39629986	0.30523952	3.48112694
500000	11.85200909	0.292459404	3.501745714
500000	10.51450401	0.272729553	4.111184996
500000	10.35621163	0.301689035	3.52890588
500000	10.72923099	0.306566357	3.539427787
500000	10.45085435	0.307416008	4.37773628
500000	10.81866092	0.292689281	3.915162866
500000	10.63280071	0.291750068	4.06073429
500000	10.76370744	0.287343221	3.738771083
500000	10.47144046	0.297107806	3.572699771
500000	10.97319884	0.292081792	4.000902221
500000	10.83928115	0.302838566	3.90044557
500000	10.51346042	0.30990583	3.941579264
500000	10.23861877	0.273069594	3.849441388
500000	9.882584554	0.298215441	3.682701687
500000	11.86979682	0.297666824	3.777317031
500000	10.97123682	0.320408855	3.673094104
500000	10.48065256	0.29491385	3.951787361
500000	10.09434748	0.28908541	3.586474508
500000	10.57751157	0.289875905	3.391540289
500000	10.31890094	0.309485552	3.859441218
500000	10.2394421	0.290402957	3.693562694
500000	10.80049005	0.285806316	3.807996629
500000	9.947027005	0.302379303	3.639818881
500000	10.42060008	0.305410196	3.690835538
500000	10.24324351	0.293432452	4.07194496
500000	10.1536848	0.333755813	3.659328954
500000	10.8867961	0.290046751	3.842285547
500000	10.21492139	0.293595605	3.317031625
500000	10.46163629	0.298086554	3.635900522
500000	11.10133846	0.322233421	3.88235523
500000	10.03662769	0.313191274	3.704531858
500000	10.04515398	0.314823956	3.449509487
500000	10.93553064	0.288574873	3.381744696
500000	10.59145193	0.310908912	3.823437631
500000	10.08224811	0.303269426	3.9418568
500000	10.30594532	0.320960746	4.112529938
500000	10.85705274	0.310557442	4.076900443
500000	10.19751548	0.313114091	3.885956786
500000	11.06463475	0.307686805	3.841964533
500000	10.88477673	0.300465332	4.012598938
500000	11.45431659	0.295330021	3.523438051
500000	10.81240398	0.333051099	3.658449388
500000	9.887754103	0.293440364	3.921163003
500000	10.62893299	0.31207771	3.636089407
500000	10.7247808	0.270136876	3.912419611
500000	10.49292984	0.306592066	4.043267747
500000	10.12729807	0.309487778	3.632198659
500000	10.58896852	0.318051809	3.79864453
500000	10.83516359	0.318879146	3.744374624
500000	10.69732026	0.287767955	3.507883106
500000	11.17202609	0.314323622	3.950225696
500000	10.18899122	0.289771365	3.927603252
500000	10.36319213	0.266810948	3.936753776
500000	10.35910233	0.297877143	3.732939766
500000	10.22861006	0.289456547	3.960086392
500000	11.28056869	0.283417531	3.836888646
500000	10.42104681	0.282107839	3.726324585
500000	10.08052402	0.305447295	3.619309117
500000	9.885296774	0.306810535	3.7277653
500000	10.59179705	0.309956759	3.503263696
500000	11.43732715	0.312119321	3.790804011
500000	9.942824871	0.317842928	3.747802114
500000	10.23445885	0.299430393	3.843105851
500000	10.39514553	0.308717016	3.974666217
500000	9.9922549	0.317171885	3.638489021
500000	11.14341842	0.281706961	3.740906047
500000	10.38254937	0.307788782	3.992394997
500000	10.05264611	0.299054268	3.842609466
500000	11.55942962	0.285384748	4.062880747
500000	10.12911043	0.275607271	4.177267072
500000	10.18472699	0.282717825	3.447881395
500000	9.918604522	0.308174418	3.89117391
500000	10.53276785	0.276236674	4.005474932
500000	11.25873572	0.306731428	3.89628397
500000	10.68747999	0.300200954	3.587017798
500000	10.5170745	0.286472642	3.483307448
500000	10.57761426	0.302175501	3.995655223
500000	11.35356252	0.319842225	3.869401182
500000	10.25104528	0.307004304	3.199670305
500000	10.8785699	0.278840978	3.615601457
500000	9.924814164	0.30911317	3.75285377
500000	9.664599156	0.32668131	3.635204715
500000	9.980838223	0.312138539	3.924604418
500000	9.360352947	0.306099378	3.994068337
500000	10.02404305	0.288049116	3.942764081
500000	9.492331109	0.305171053	3.973613708
500000	10.53647797	0.341948961	3.940453834
500000	10.79832048	0.288732312	3.674457118
500000	11.38482964	0.308278822	3.631998769
500000	10.220207	0.275918134	3.835876627
500000	10.71710027	0.299793469	3.795292844
500000	10.14152826	0.307380682	4.190161154
500000	11.41252306	0.29011682	3.793340466
500000	10.81754109	0.29062857	3.764519643
500000	10.85945616	0.308816257	3.558089795
500000	9.772466709	0.3438128	3.764982056
500000	10.06363965	0.317352306	4.128462546
500000	10.58754569	0.303278493	3.694922503
500000	10.0922364	0.253505126	3.539008104
500000	11.56408368	0.29270327	3.634506163
500000	10.59530949	0.302429617	4.101732677
500000	10.56743528	0.297717764	3.870014217
500000	9.6000154	0.30549934	3.85675314
500000	10.16603985	0.307010105	3.791866245
500000	10.68865351	0.298348624	3.876515101
500000	10.66034404	0.312366043	3.874133593
500000	10.14944468	0.311622295	3.90010694
500000	10.80089338	0.29774993	3.746614342
500000	10.40895905	0.280404236	3.895897597
500000	10.7038492	0.329741251	3.6797687
500000	10.73501947	0.331603394	3.709936689
500000	10.29154882	0.296728983	3.644713682
500000	10.16242525	0.296601378	4.165781128
500000	10.15985288	0.273523618	4.092094595
500000	10.65680148	0.299217897	4.098832334
500000	9.072990083	0.321893124	3.369205873
500000	10.91314938	0.304251193	3.763404155
500000	10.46085167	0.317670063	3.915102205
500000	9.758537703	0.314366348	3.497616048
500000	10.44513568	0.293168523	3.852703956
500000	9.967325895	0.30655858	3.353706584
500000	10.98010936	0.275097341	3.728670206
500000	10.53131925	0.312685422	3.789369501
500000	10.57509532	0.30122462	3.932882213
500000	10.07915374	0.28119722	3.951377789
500000	10.17730477	0.278232819	3.783071849
500000	11.70552784	0.312377183	3.714607691
500000	10.72927135	0.311268653	3.84100634
500000	10.7017005	0.292908876	3.817024434
500000	10.55242974	0.300974084	3.692185346
500000	9.350067414	0.307310327	3.467108464
500000	9.760841789	0.295097844	3.863812915
500000	10.3651141	0.310372229	3.996584766
500000	11.1058551	0.299658609	3.976774896
500000	10.8623561	0.277188716	3.792489541
500000	10.87600019	0.307914622	3.59860773
500000	9.864913189	0.28961835	3.705484802
500000	11.08458948	0.317058224	3.974345452
500000	10.50440541	0.292014599	3.822772597
500000	10.55638467	0.279920776	3.73367132
500000	10.94185849	0.291125392	3.597576878
500000	9.869093005	0.29527764	3.818440427
500000	10.98416897	0.306707309	3.728086285
500000	11.03189302	0.336408024	4.159881189
500000	10.54541517	0.324289637	3.884057015
500000	11.20158038	0.310412384	3.755799761
500000	10.2936023	0.292059331	4.03268123
500000	10.47404454	0.322577801	3.336477708
500000	10.47077983	0.272775063	3.902893705
500000	10.15280765	0.314864168	3.362261652
500000	10.61391908	0.288526308	3.721051527
500000	10.50157398	0.29271239	3.709067895
500000	10.14266777	0.332297843	3.996380036
500000	9.540122601	0.27514546	3.951460905
500000	10.54499158	0.286995163	3.719506464
500000	10.07948148	0.288440956	4.466242652
500000	10.13316787	0.282248721	3.886283303
500000	11.31251934	0.295157519	3.774578737
500000	11.11232737	0.308234226	3.879724192
500000	10.95646243	0.289017671	4.022905204
500000	9.049607115	0.287103121	3.930713605
500000	10.94507668	0.30865957	3.866687537
500000	9.602151074	0.317695527	3.829955935
500000	9.933231168	0.316878687	3.572337379
500000	10.66409587	0.280268768	3.658920787
500000	9.246350304	0.282631794	4.229483205
500000	10.40842781	0.290943067	3.9191252
500000	10.22019885	0.300748726	3.807388996
500000	9.781803274	0.291965138	3.510362045
500000	10.57391227	0.311496407	3.790568529
500000	9.590494612	0.278789534	3.816263512
500000	10.73112042	0.307930147	3.64900451
500000	9.998947213	0.270520991	3.704024968
500000	10.69180983	0.311567591	3.551290553
500000	10.25398822	0.29590571	3.727462143
500000	10.10948945	0.32448078	3.929994403
500000	9.744024147	0.299890408	4.150346866
500000	11.9150949	0.307516298	3.870344653
500000	9.682043352	0.293401555	3.369851954
500000	11.07919226	0.282313533	3.707893663
500000	10.65079848	0.299121665	3.751365753
500000	10.68618843	0.316297293	3.656996373
500000	11.08720156	0.306468596	3.811296299
500000	10.43560724	0.293204207	4.032932453
500000	10.16431529	0.294248485	3.702079088
500000	10.16437328	0.299409948	3.58871908
500000	10.88534898	0.335671824	3.629790835
500000	9.877528237	0.284539005	4.079562395
500000	11.3410901	0.310761814	4.12354927
500000	10.69884128	0.283591559	3.927970584
500000	9.776796809	0.307537087	3.540410365
500000	9.452478813	0.314203547	3.898421816
500000	10.10925428	0.302302597	3.840019842
500000	10.69078136	0.300569051	3.74612493
500000	10.33736142	0.290730337	4.077834553
500000	9.999632916	0.302967943	3.552055616
500000	9.783392043	0.309675311	3.955095522
500000	10.32433637	0.322536591	3.65233698
500000	9.927577141	0.306334104	3.621943791
500000	9.526134377	0.285292974	3.886748852
500000	9.708583475	0.284745369	3.800499067
500000	10.75699969	0.283163126	4.058344308
500000	10.96033849	0.286266203	3.869453627
500000	9.707516387	0.284507867	4.062753362
500000	9.275530272	0.272901788	3.423348741
500000	10.35627387	0.290521871	3.70829198
500000	10.60804824	0.291933576	3.668786044
500000	10.72081864	0.294907523	3.645460731
500000	10.04129067	0.299545003	3.926204326
500000	10.11608709	0.301214475	3.822093768
500000	10.74031397	0.311757073	4.11321375
500000	10.80911552	0.309551296	3.760891717
500000	10.79966847	0.298966425	3.580952315
500000	11.16577044	0.334744556	3.723816861
500000	10.85535341	0.295706232	4.063085683
500000	10.12387046	0.27901763	3.437902329
500000	10.64573023	0.301388636	3.675094626
500000	11.18858091	0.272239566	3.976529666
500000	8.980080509	0.287348243	4.115870206
500000	10.48086341	0.269349875	3.55502318
500000	10.5235837	0.30549411	3.845508889
500000	9.472664919	0.277342136	3.500582694
500000	10.88680419	0.314539636	4.21227589
500000	9.711898943	0.285388505	3.775049036
500000	10.74724776	0.316674928	3.819947239
500000	10.98049709	0.291743532	3.639740946
500000	10.02532403	0.311475818	3.880816767
500000	10.04639759	0.287311653	3.844462954
500000	10.49195313	0.310832201	3.492525025
500000	10.66525998	0.301227804	3.616518458
500000	10.83900155	0.299291072	3.847797495
500000	10.61998824	0.323634758	3.793462281
500000	10.42761884	0.277270631	3.673154514
500000	10.87206213	0.308523182	3.497624699
500000	10.25768339	0.308312134	3.688269524
500000	11.32840267	0.314019687	4.093043419
500000	10.27851932	0.315480324	4.038718553
500000	9.754467404	0.304940414	3.548199231
500000	10.21661952	0.30463789	3.700801601
500000	10.22592187	0.30214002	3.873277856
500000	9.918461991	0.30228654	3.728178803
500000	10.14768248	0.284699874	3.86414874
500000	11.0459488	0.314869026	3.585071943
500000	11.0485638	0.277282855	3.840605892
500000	10.93625805	0.306593742	3.848590581
500000	11.13066155	0.306048231	4.023885342
500000	10.58198668	0.299587053	3.915013489
500000	10.69139732	0.290252097	3.74852961
500000	10.85136278	0.29008125	3.818267737
500000	9.406882819	0.275586129	4.292579436
500000	10.84694672	0.302438677	3.921800692
500000	12.09186092	0.318344423	3.95520256
500000	10.85216725	0.29248854	3.967860378
500000	11.46623667	0.276442745	3.79383947
500000	10.94485698	0.272744808	4.048658917
500000	10.29833738	0.267641426	3.79216547
500000	9.578160418	0.30460679	3.552211712
500000	9.678277774	0.295258589	3.73786017
500000	9.631930842	0.301596981	3.99886426
500000	10.13926093	0.294251498	3.997919155
500000	11.64460621	0.297285032	3.657450361
500000	11.02032653	0.305866645	3.710268508
500000	10.46253553	0.313064949	4.015993183
500000	10.91116973	0.289315287	3.80700925
500000	11.51935074	0.320220624	3.656090202
500000	11.15353949	0.309753521	3.557149969
500000	11.37765794	0.290889176	3.66815902
500000	10.63683112	0.315496546	3.827229169
500000	10.39362174	0.298581599	3.951127483
500000	9.641769852	0.307182982	3.777071681
500000	9.544060475	0.309873045	4.155450205
500000	11.51266774	0.327911552	4.129535934
500000	10.31958716	0.295067748	3.484230994
500000	9.954795857	0.29057841	3.926508191
500000	10.76845136	0.296766452	3.625985241
500000	10.83805175	0.305582558	3.88342412
500000	11.48765324	0.303124986	3.586802853
500000	10.17626184	0.308024349	3.707052764
500000	9.974650934	0.305881974	3.682240768
500000	11.05283092	0.305812332	3.719749635
500000	10.63525427	0.274727653	3.632829823
500000	10.44709947	0.308068633	4.389247861
500000	9.780528166	0.299754209	3.961724912
500000	10.73336174	0.312886679	4.135570688
500000	10.12722462	0.309903839	3.549449267
500000	10.22521477	0.283711817	3.878311163
500000	10.60997141	0.306978101	3.569089259
500000	10.46608699	0.300039372	3.972977395
500000	11.08147059	0.311766463	3.63144797
500000	10.22551783	0.279757587	3.932176802
500000	9.990412591	0.300773551	4.167477807
500000	11.244888	0.291240561	4.020603742
500000	10.05512243	0.327988903	3.569572242
500000	10.01370245	0.339655741	3.572059955
500000	10.09835848	0.302090758	3.790621534
500000	10.71592808	0.26809272	3.827951089
500000	11.60540559	0.265937597	3.743393353
500000	11.05668795	0.260911466	3.817568439
500000	11.49969624	0.29561342	3.770560662
500000	10.96536014	0.301790817	4.012310218
500000	9.961349533	0.301121879	3.694786995
500000	10.93048874	0.29831616	3.781920783
500000	10.63030681	0.319504137	3.836722899
500000	10.51910233	0.312905274	4.035855061
500000	10.63274757	0.313609891	3.726187955
500000	10.56556199	0.304559346	4.087769971
500000	11.43931994	0.297611071	3.764924565
500000	10.72037176	0.298962053	4.006986753
500000	10.13414996	0.282950923	3.441055991
500000	10.54498419	0.304930574	4.153073029
500000	10.90118741	0.310438809	3.542531962
500000	9.922789935	0.303004625	3.628608565
500000	11.11088017	0.311917339	3.560666307
500000	10.59317166	0.267666328	3.543628151
500000	10.36330478	0.306687897	3.716306016
500000	9.967911611	0.307704396	3.924471249
500000	10.75808556	0.293802995	4.021444054
500000	10.53944797	0.325371071	3.519844594
500000	10.38520274	0.332901334	4.029555583
500000	10.7647569	0.314530308	3.447581543
500000	10.64988889	0.283212057	3.867166755
500000	9.686466155	0.307089967	3.505110281
500000	10.44318079	0.305493917	3.574145362
500000	9.53015942	0.297271084	3.560246453
500000	10.26835366	0.29519711	3.906928122
500000	10.23877923	0.289347858	3.479073308
500000	9.906039704	0.312861278	3.697779908
500000	10.32723743	0.314167623	3.805673091
500000	10.49843433	0.28230606	3.770484984
500000	10.29575038	0.276339604	3.538339279
500000	10.15154572	0.316921613	3.796469656
500000	10.33907846	0.339990924	3.695954352
500000	10.58046921	0.308398965	3.676050433
500000	10.46591307	0.276729579	3.657365168
500000	10.45297037	0.318914438	3.748947849
500000	10.47223159	0.303781819	3.566565834
500000	10.84235322	0.281098127	3.58839117
500000	10.58207381	0.291381362	3.707968097
500000	11.77107456	0.293565702	3.694554746
500000	10.01760513	0.282800641	3.751890607
500000	9.307210694	0.311828894	3.676179062
500000	9.625596042	0.25140412	3.69529413
500000	10.4856662	0.316332595	3.885436473
500000	10.52206179	0.290056246	3.867882686
500000	10.31228648	0.29353957	3.714386199
500000	10.18785178	0.313206355	3.92152104
500000	9.812156052	0.312114664	3.635495884
500000	10.96844852	0.313984338	3.763579169
500000	10.10789666	0.312132144	3.508187728
500000	10.48957446	0.292211673	3.851704361
500000	9.748639545	0.312519626	3.693228205
500000	10.48391247	0.298368171	3.737911757
500000	9.883592715	0.300065238	3.496220644
500000	10.59359075	0.291111633	3.828917671
500000	11.11638805	0.31046925	3.80355476
500000	9.875518456	0.310759613	3.637328868
500000	10.98828251	0.288194909	4.093480425
500000	10.41126483	0.25765432	3.788871839
500000	10.31913468	0.290004358	4.075459934
500000	10.51459371	0.303487829	3.551499104
500000	10.16500243	0.291484334	3.837403529
500000	10.68289188	0.271926556	3.810240952
500000	10.50079759	0.306488733	4.109640182
500000	10.48878113	0.318440824	3.752136399
500000	10.32177174	0.283982485	3.354887855
500000	11.59938308	0.291852769	3.615090376
500000	11.49339423	0.277614467	3.632355954
500000	10.65086584	0.293342166	4.137515127
500000	9.950095024	0.302624982	4.076536013
500000	10.09753706	0.302894789	4.024551362
500000	10.36098947	0.310113307	3.693155847
500000	11.37076465	0.305264248	3.8535259
500000	10.56147807	0.29823669	3.623944547
500000	11.29367188	0.303483054	3.798167643
500000	10.12751192	0.320744195	4.156798692
500000	10.62209062	0.311472962	3.974630374
500000	9.781426387	0.309959875	3.801306154
500000	9.706640859	0.303902589	3.884672819
500000	10.64025345	0.299499291	3.632640425
500000	10.03084685	0.307692726	3.825471043
500000	11.25755195	0.293846476	3.35403996
500000	10.23294218	0.277338102	3.939642249
500000	10.42733671	0.310952135	3.672151321
500000	10.8139269	0.301234368	4.29502164
500000	10.17847172	0.30273055	3.970833181
500000	10.5451575	0.293426329	3.878385741
500000	10.97892834	0.312481627	4.106202521
500000	10.7827631	0.310012666	3.678325198
500000	9.153889823	0.304485306	3.775935132
500000	10.39157511	0.282802094	3.874381109
500000	10.409792	0.275551054	3.467047975
500000	10.86263233	0.301746222	3.816729492
500000	9.666780917	0.304506412	3.723184238
500000	9.373878686	0.295707037	3.856539918
500000	10.24684488	0.276307191	3.971409459
500000	11.05791441	0.278259156	3.736732396
500000	10.44978321	0.296724602	3.931425443
500000	11.37071482	0.277888185	3.534096341
500000	9.788111016	0.293338958	3.952768793
500000	10.8831053	0.295501604	3.825115611
500000	9.954778663	0.305626363	4.067375865
500000	11.09683767	0.305315904	3.870591568
500000	10.94494879	0.275345601	3.713739972
500000	9.726142293	0.271476786	4.098409468
500000	9.870658989	0.306374848	3.9309784
500000	10.6848532	0.308137294	3.983261781
500000	9.997665807	0.303597593	3.721102011
500000	10.90378371	0.290557945	3.991442709
500000	10.09698706	0.301508813	3.926632966
500000	10.24378519	0.296728545	3.810813368
500000	9.901860442	0.305467417	3.807358487
500000	9.727076035	0.321110695	3.798150951
500000	10.44484767	0.287115686	3.656507766
500000	11.01286582	0.317484665	3.830339312
500000	10.07117918	0.295011053	3.796997037
500000	10.08275553	0.311040195	3.667239312
500000	10.68236873	0.325327806	4.006129882
500000	9.71323993	0.306236233	3.968123235
500000	10.02286849	0.280947621	3.673795645
500000	11.37672016	0.295306957	3.710163993
500000	10.13138169	0.285855423	3.852567867
500000	10.591881	0.287499435	3.658066241
500000	11.35621136	0.302672191	3.868989592
1000000	20.40780196	0.344152354	6.234504704
1000000	21.77395063	0.369266828	6.29542033
1000000	22.7411865	0.360892661	6.264506794
1000000	20.23449224	0.328720761	6.946097105
1000000	21.25691879	0.330402023	6.303387307
1000000	20.41123452	0.335394894	6.2789291
1000000	21.29643221	0.351454648	6.685926405
1000000	21.80510397	0.345251796	7.118593554
1000000	22.14349253	0.361455315	6.11880757
1000000	21.12316379	0.347862303	6.25636747
1000000	22.2109452	0.359989942	6.564514542
1000000	20.25693843	0.341890152	5.687623582
1000000	22.39204424	0.35213027	6.212852441
1000000	20.39975907	0.346839292	6.432759586
1000000	20.70569077	0.343816193	6.150305202
1000000	21.39829767	0.338594118	6.694260378
1000000	22.72902236	0.381595009	6.434793466
1000000	21.07533865	0.386121604	6.297991516
1000000	20.9119659	0.376761974	6.216749914
1000000	21.85966398	0.349953562	6.706640803
1000000	21.02536263	0.388901069	6.58165063
1000000	20.63913771	0.358692446	6.485937603
1000000	22.84036318	0.349824437	6.261017441
1000000	20.86950152	0.365610525	6.719323922
1000000	22.3526138	0.363683419	6.808295017
1000000	19.61405033	0.341121714	6.34054835
1000000	20.91206595	0.375059208	6.22940409
1000000	20.85610997	0.301443591	6.18625598
1000000	21.34636872	0.33936466	6.523377138
1000000	20.9323921	0.331910534	6.372999823
1000000	20.63306981	0.338696609	7.19796437
1000000	21.77416526	0.335978634	6.838944655
1000000	21.99321016	0.350380915	6.783268686
1000000	20.95420848	0.334441315	6.238906399
1000000	20.7048755	0.354916155	6.469268481
1000000	21.59549803	0.350888475	6.559452156
1000000	21.13631429	0.344902222	6.334433661
1000000	21.22389016	0.349440069	6.527430135
1000000	19.14019022	0.359623255	6.827121202
1000000	22.06022561	0.358021412	6.462604561
1000000	21.21879923	0.361367587	6.545556382
1000000	21.74601183	0.341040247	5.912978993
1000000	21.94353974	0.35044219	6.226832928
1000000	22.18534333	0.345188314	6.036600242
1000000	21.7592475	0.339297357	6.212297526
1000000	22.24814596	0.357794275	6.522189967
1000000	22.10114498	0.348983076	6.642445445
1000000	21.52498174	0.303902203	6.538369125
1000000	21.87432801	0.347828581	6.443156682
1000000	23.09687525	0.369311074	6.91193127
1000000	24.30718663	0.342414895	6.36728091
1000000	21.25522183	0.314494754	5.830796254
1000000	21.1260424	0.364921336	6.641070712
1000000	23.08297516	0.333791362	6.337732604
1000000	20.52710882	0.345185214	6.236523154
1000000	21.09419337	0.312319764	6.335670026
1000000	21.352123	0.355883157	6.430811941
1000000	20.93563342	0.35060175	6.869982501
1000000	21.58633214	0.347224898	6.847715992
1000000	20.42698557	0.358770578	5.77477067
1000000	19.07282945	0.327807793	6.251890271
1000000	20.3711562	0.318823248	6.304815731
1000000	20.16848103	0.380383162	6.556131036
1000000	19.00560268	0.335375028	6.305101226
1000000	21.20461759	0.377317779	6.669494992
1000000	21.54717182	0.35424642	6.303298121
1000000	19.43236714	0.349878144	6.625981334
1000000	21.54591819	0.311274939	6.688786878
1000000	20.43841736	0.400586154	6.459367961
1000000	21.95684416	0.336232432	6.482444026
1000000	20.84058456	0.352573988	6.141748135
1000000	19.0761722	0.354259154	6.076191227
1000000	21.71320181	0.337633669	6.139139049
1000000	22.66896365	0.351303459	6.812298925
1000000	22.08827366	0.353625664	6.849836804
1000000	18.54401971	0.373964513	6.152175395
1000000	21.52925379	0.345796103	6.550734202
1000000	21.81986882	0.369242938	5.909982172
1000000	22.35137697	0.378411316	6.256269687
1000000	20.77618557	0.357497217	6.513064487
1000000	22.21489203	0.359931777	6.652476876
1000000	20.28957914	0.348630257	6.971402367
1000000	22.89977753	0.351630831	5.693968889
1000000	20.66979676	0.347114563	6.351212021
1000000	20.94680543	0.357357196	6.841701681
1000000	19.35153335	0.33714166	6.869710432
1000000	21.7407357	0.351828986	6.510013773
1000000	21.11769503	0.342771652	6.941577744
1000000	21.8113025	0.353198791	6.758071199
1000000	21.41774991	0.374950894	6.725752092
1000000	21.27023419	0.339367589	6.580326069
1000000	22.40945796	0.357392047	6.025065729
1000000	20.21374227	0.360629348	5.962339543
1000000	21.58802491	0.368576528	6.650089221
1000000	21.18003495	0.343718838	6.56797141
1000000	21.86658754	0.335751451	6.410505467
1000000	19.9514022	0.352601784	6.41715255
1000000	20.27928066	0.365583904	6.874738608
1000000	21.11022536	0.355319667	6.551100332
1000000	19.59386343	0.356314439	6.630792277
1000000	21.19141654	0.345111829	6.575565749
1000000	19.44079734	0.356540909	6.037423079
1000000	21.88201774	0.323349962	6.243077891
1000000	20.49462564	0.333532913	6.757917895
1000000	21.49162683	0.371286395	6.333209148
1000000	20.89463149	0.372256949	6.669504125
1000000	21.03901796	0.33664146	6.737451624
1000000	19.8659692	0.330820052	6.576075497
1000000	21.88514604	0.355197933	5.926913877
1000000	22.4304933	0.363936445	6.652264005
1000000	18.88240916	0.351383387	6.743203609
1000000	20.75779109	0.354634997	7.426210824
1000000	20.1647295	0.36390013	6.376094302
1000000	20.06167811	0.317326339	6.333078476
1000000	20.93087656	0.325390854	6.516229337
1000000	21.46150511	0.32468669	6.001082988
1000000	21.6040209	0.310690719	6.55491992
1000000	21.24403381	0.363600386	6.041906021
1000000	21.99650928	0.354040974	6.231440231
1000000	21.44647497	0.352484496	6.416996369
1000000	21.533409	0.354025897	6.276026716
1000000	21.39722125	0.333463925	6.599439653
1000000	22.85354965	0.343057393	6.437777144
1000000	18.90610305	0.354313103	6.152259618
1000000	22.34838211	0.346405276	6.98130403
1000000	21.17640692	0.308903483	6.564284965
1000000	21.93763467	0.31340077	6.410966855
1000000	19.36278195	0.363415941	6.750417465
1000000	19.82614099	0.364460502	6.144583034
1000000	22.40217369	0.335514871	6.31938508
1000000	22.50283449	0.366136252	7.029467066
1000000	21.56402072	0.332968341	6.012284081
1000000	20.89994992	0.328365245	6.595467517
1000000	21.89551764	0.340692455	6.708132097
1000000	21.39820867	0.353690951	6.030619231
1000000	23.1600773	0.334667198	6.543583897
1000000	20.49672651	0.309971146	6.24196214
1000000	21.96503415	0.340651276	5.822707664
1000000	19.4746933	0.349351085	6.478061479
1000000	19.06034257	0.323645969	6.358811207
1000000	21.61848417	0.349630224	6.627671951
1000000	21.3023723	0.357387966	6.580927151
1000000	21.77917843	0.365902867	6.345563786
1000000	20.1741659	0.377976755	6.328512527
1000000	22.01319568	0.366192337	6.297995975
1000000	18.99729573	0.345960827	6.567085784
1000000	19.90602845	0.344959062	6.254744803
1000000	20.23112897	0.355838727	6.950599422
1000000	20.57466446	0.341550168	6.751002814
1000000	21.20537058	0.317798446	6.906262371
1000000	21.11630835	0.356490349	5.956880382
1000000	22.89372386	0.359640582	6.633176683
1000000	19.05411002	0.34737598	6.425634217
1000000	20.32951446	0.354267725	5.901877852
1000000	21.04737815	0.354322859	6.841319215
1000000	21.46370352	0.359334381	5.98252914
1000000	20.5282483	0.36647198	6.70034301
1000000	20.99263433	0.312700998	6.715716373
1000000	20.4892363	0.33537352	7.144988317
1000000	21.64948415	0.343875529	6.227263246
1000000	20.40970814	0.329818077	6.133966096
1000000	21.536248	0.344513623	6.493086345
1000000	22.17643439	0.328871677	6.490893569
1000000	20.53236706	0.340417783	6.810856282
1000000	19.90516454	0.374343052	6.76984904
1000000	20.68337674	0.367140978	6.513739747
1000000	21.31522604	0.338441965	6.337403665
1000000	21.30412485	0.325673434	6.77607982
1000000	20.19656414	0.373878848	6.767113453
1000000	20.53251668	0.337112921	6.488438843
1000000	19.20852311	0.366170608	6.759354796
1000000	21.792281	0.338095819	6.502172092
1000000	21.89102915	0.355543633	6.622248274
1000000	21.44399105	0.336292375	6.761762505
1000000	22.52260764	0.369663559	6.598440336
1000000	21.45935841	0.353810966	6.563621125
1000000	20.31659662	0.348411896	6.352959606
1000000	21.13856283	0.343678817	6.221622753
1000000	20.24264977	0.35514785	6.846903078
1000000	18.87304665	0.357315164	5.691500873
1000000	21.63823885	0.341926392	6.523808105
1000000	20.52856204	0.360002399	6.262880929
1000000	21.85032513	0.343935103	6.595473179
1000000	21.75191466	0.331648064	5.68010657
1000000	21.59453015	0.361300255	6.267956809
1000000	22.31975549	0.363475887	6.112317468
1000000	20.19687262	0.359854987	6.798091781
1000000	22.18709739	0.354187643	6.849551011
1000000	19.77109005	0.333403796	6.06824607
1000000	21.77115775	0.339921862	6.424078932
1000000	22.14417401	0.3467294	5.824445251
1000000	22.74476906	0.333983261	5.678818993
1000000	21.87812619	0.381445782	6.134121456
1000000	21.41727792	0.34898771	6.086780664
1000000	22.0450337	0.324387386	6.701852675
1000000	18.94268417	0.337136634	6.592116262
1000000	21.36965359	0.334455192	6.390256481
1000000	21.45001033	0.350364397	6.910535591
1000000	21.04820634	0.384146902	6.621869762
1000000	22.3754295	0.352160014	6.399892992
1000000	22.43102127	0.370887284	6.214669853
1000000	20.87839	0.369212221	6.794080159
1000000	20.00787005	0.378932255	6.677622608
1000000	21.04896935	0.35529862	6.468426431
1000000	19.61408235	0.314872252	6.656924063
1000000	21.87301061	0.341495414	6.492352348
1000000	20.86868644	0.33895674	6.12303859
1000000	21.6661192	0.343875201	6.871097753
1000000	20.98863307	0.349505372	6.227744916
1000000	22.09288329	0.351406627	6.680802018
1000000	20.64531232	0.352609156	5.874733301
1000000	22.22625408	0.387288907	6.157500486
1000000	19.73424317	0.315792256	6.496513669
1000000	18.94297544	0.398120487	6.01302336
1000000	20.59074297	0.360568842	6.81544704
1000000	21.40039822	0.348721668	6.037917331
1000000	21.90450499	0.35780428	6.634862773
1000000	23.26896258	0.344977753	5.915476865
1000000	20.57350416	0.355634183	6.351434702
1000000	20.19070302	0.366104753	6.750836031
1000000	21.24396331	0.364977348	7.171016496
1000000	22.58057843	0.335630959	6.641402807
1000000	20.39249602	0.361405029	6.770180267
1000000	22.71338469	0.367289745	6.670730876
1000000	19.46105254	0.340464093	6.628865773
1000000	19.58247621	0.364626741	6.150925907
1000000	22.05583899	0.359461366	6.668082075
1000000	20.98871358	0.384265148	6.518096071
1000000	19.77688578	0.334730713	7.025778056
1000000	21.59660748	0.343646936	6.22317122
1000000	21.33108981	0.319028911	6.331319901
1000000	22.39429769	0.367955083	6.539410302
1000000	18.97787981	0.386308449	6.682520925
1000000	20.66269726	0.346981441	6.447990616
1000000	19.4265303	0.35716006	6.07900078
1000000	20.7563	0.354490166	6.342157828
1000000	20.10814138	0.359513997	6.296698897
1000000	22.89519466	0.344134372	6.642913932
1000000	20.55729253	0.349823828	6.722642957
1000000	21.80005596	0.328048355	6.714437469
1000000	21.04700641	0.358758659	6.364863716
1000000	20.68949639	0.389005069	6.565358907
1000000	21.39914027	0.350679703	6.376841793
1000000	21.90993663	0.364281699	6.17228587
1000000	19.00398943	0.352246687	6.478289886
1000000	21.01893746	0.338017447	6.84335583
1000000	20.32443875	0.346345731	6.200076739
1000000	21.18445475	0.350836716	6.299060068
1000000	21.57427654	0.337241896	6.761279397
1000000	21.26984654	0.351468489	6.633175106
1000000	21.14817561	0.357890533	7.012821093
1000000	20.93888848	0.371940305	6.594283121
1000000	21.78349995	0.39302423	6.904221133
1000000	21.05534906	0.33972704	6.757258218
1000000	21.98892886	0.376284863	6.507781449
1000000	19.13345317	0.331712029	6.97710345
1000000	21.75512182	0.367827202	6.506169811
1000000	20.62498874	0.339387936	6.247768551
1000000	21.15779142	0.370176261	6.613057281
1000000	22.10149198	0.377581431	6.66271892
1000000	20.16854383	0.363370572	5.881168075
1000000	21.36930334	0.336110073	7.137814694
1000000	22.6980469	0.353019514	6.966600753
1000000	20.4497388	0.376752082	6.682213924
1000000	21.32632698	0.332099826	6.457246461
1000000	21.08956001	0.337508838	6.926123569
1000000	20.61427627	0.328827054	6.168395722
1000000	20.9512701	0.381177482	6.220030026
1000000	22.42915984	0.328181475	6.419356
1000000	18.94792024	0.34594162	6.719400333
1000000	20.69517974	0.375540569	6.336537797
1000000	20.96348535	0.380880776	6.157617143
1000000	22.24485283	0.356847955	6.698322603
1000000	22.10016969	0.361744504	6.819377226
1000000	21.35613711	0.365003603	6.972038703
1000000	21.04256178	0.339663189	6.268616996
1000000	21.64649403	0.334507497	6.944901734
1000000	21.33968773	0.339353042	6.896887815
1000000	20.43849159	0.336592287	6.272166134
1000000	19.61095606	0.354315865	6.395257913
1000000	20.00221443	0.380875008	5.99766836
1000000	21.51418647	0.367295916	6.600149182
1000000	20.42483983	0.33987327	6.545552285
1000000	19.52438717	0.355938541	6.563159493
1000000	21.61777025	0.336395672	6.255507419
1000000	20.30836992	0.378138434	6.296175841
1000000	20.74192563	0.346779357	6.738044434
1000000	21.84342232	0.341891692	6.616209067
1000000	21.40469854	0.352411175	6.288225482
1000000	20.33204821	0.332424915	6.323505773
1000000	20.85506072	0.362378481	7.067828556
1000000	21.31879315	0.369690782	6.359608473
1000000	22.74248135	0.358216114	6.570233607
1000000	21.81078582	0.383433155	5.981993017
1000000	21.79559225	0.346813883	6.415792359
1000000	20.67103227	0.334720141	6.493272401
1000000	20.27641202	0.341557014	6.463837438
1000000	20.35408747	0.355709877	6.407242816
1000000	21.68518904	0.324941227	6.881316766
1000000	21.01320581	0.369739311	6.408332877
1000000	22.44245219	0.323838694	6.384470092
1000000	23.13701386	0.37790135	6.808514833
1000000	20.07217825	0.378074274	6.719738742
1000000	21.2329706	0.336240022	6.623696591
1000000	20.94193464	0.348054959	6.654423601
1000000	21.6721381	0.344031749	6.4973305
1000000	21.83824958	0.37562094	6.762402455
1000000	20.91339483	0.355161416	6.41529306
1000000	20.85350977	0.375425862	6.617111645
1000000	20.29645481	0.345345078	6.905555828
1000000	19.09770119	0.351186297	6.27507104
1000000	20.60725117	0.311175874	7.21766772
1000000	19.21048452	0.351953157	6.426792046
1000000	21.95987388	0.33591464	6.432072655
1000000	20.28453289	0.348280971	5.972681686
1000000	21.17803136	0.352505531	6.491573803
1000000	20.32005643	0.342749651	6.545515924
1000000	20.44585462	0.375307412	6.96084306
1000000	20.92539207	0.355122008	6.743711381
1000000	20.75401769	0.356939757	6.473079805
1000000	20.42869883	0.373515964	6.355766855
1000000	19.98711337	0.351299952	6.521717067
1000000	20.94466178	0.357554903	6.272265224
1000000	20.82503234	0.313092725	5.737211229
1000000	22.49146643	0.37162646	6.173660048
1000000	20.13268008	0.342699868	6.945000375
1000000	20.10801537	0.337986833	6.816039454
1000000	22.08374575	0.37074803	6.378407335
1000000	22.56401416	0.352156874	6.829470499
1000000	22.71767162	0.354502893	6.881415787
1000000	21.62482992	0.352908415	6.64405448
1000000	23.15199523	0.367154006	6.751145489
1000000	21.55849822	0.343920807	6.260051272
1000000	21.03425607	0.360557807	6.63269847
1000000	20.09148044	0.329629016	7.430286413
1000000	20.60396574	0.336732151	6.343175443
1000000	21.84436837	0.368218786	7.067678365
1000000	20.14879489	0.384185661	6.627370149
1000000	20.27560318	0.33377494	6.216516461
1000000	22.15511304	0.350779733	6.487795062
1000000	21.90597422	0.364691638	6.744286994
1000000	21.06915377	0.357570508	6.500136732
1000000	20.41264394	0.350636839	5.905217371
1000000	19.04849661	0.343442289	6.192476223
1000000	20.26153798	0.336795728	6.289977344
1000000	20.19513671	0.369980853	7.150879874
1000000	19.789402	0.349476527	6.977689001
1000000	21.57934632	0.365063517	6.613604497
1000000	21.0264895	0.340395895	6.250234938
1000000	21.34500586	0.358171996	6.35124898
1000000	19.56353478	0.345867962	5.826183766
1000000	20.3281308	0.355777663	6.925037658
1000000	23.04551866	0.347322936	6.159535227
1000000	19.73166481	0.359986235	6.007146722
1000000	21.36563941	0.33703572	6.707830555
1000000	20.8680134	0.375900711	6.160026974
1000000	22.32744156	0.377320952	6.814021329
1000000	20.04930203	0.379105855	6.285449387
1000000	20.10050443	0.365233627	6.416541697
1000000	21.55602002	0.33074568	6.374766009
1000000	20.42127926	0.341396649	6.505471323
1000000	20.78624664	0.374092554	6.710454267
1000000	21.28589074	0.333553651	5.871090906
1000000	19.93315095	0.357677853	5.937551844
1000000	21.41295763	0.328440323	6.424055679
1000000	20.20366611	0.373210501	6.757581277
1000000	19.47320201	0.355116509	6.595017565
1000000	21.82428719	0.362312014	6.715727577
1000000	21.1719277	0.333523589	6.825858312
1000000	18.4676402	0.34922869	5.933921048
1000000	20.19636907	0.34688131	5.710319941
1000000	21.98799716	0.341493557	6.749431516
1000000	20.34361279	0.340461925	6.111670102
1000000	19.90911411	0.337317894	6.520222848
1000000	19.65654142	0.346060131	6.657085557
1000000	21.68638625	0.356993449	6.204683014
1000000	19.53665005	0.334742564	6.204235841
1000000	20.85109334	0.343253265	6.746015357
1000000	22.84754646	0.338910555	6.320735422
1000000	21.96023965	0.371626025	5.960800757
1000000	19.62848138	0.358501257	6.43562428
1000000	19.68004678	0.358588768	6.91383772
1000000	20.46291889	0.32357392	6.405153883
1000000	22.76087711	0.336322195	6.881859927
1000000	21.03877328	0.32218026	6.53382666
1000000	20.96739139	0.367641533	6.683249955
1000000	20.62641467	0.367175006	5.985454655
1000000	19.24386634	0.32535049	6.171206803
1000000	21.73335609	0.379645884	6.446575856
1000000	19.6021756	0.374926429	6.031040824
1000000	22.35747392	0.381257533	6.431965925
1000000	22.02855179	0.364826105	6.614147039
1000000	21.41758475	0.327767848	5.987307027
1000000	21.38638639	0.335400721	6.058072528
1000000	21.06385499	0.352909713	6.70454761
1000000	21.8150375	0.347530397	5.872000371
1000000	19.92869172	0.369622765	6.638043017
1000000	22.8738508	0.328405598	6.674724249
1000000	21.76744779	0.34104344	6.877730309
1000000	20.06086551	0.351463921	6.241851654
1000000	21.54725554	0.385021344	6.927643963
1000000	19.24245284	0.353703208	6.313139856
1000000	20.47703462	0.352953325	6.515709154
1000000	20.69644919	0.345710586	6.916594591
1000000	21.4616166	0.365238161	6.721502559
1000000	22.30783198	0.362073666	6.452745166
1000000	20.39335365	0.348848834	5.996902379
1000000	21.62531695	0.342560408	6.597851317
1000000	20.65145176	0.357392538	6.600767941
1000000	20.7268304	0.337312951	6.221934572
1000000	21.4941679	0.30706318	5.557388061
1000000	20.80552035	0.337434311	7.120606907
1000000	20.61621357	0.34311746	6.309810898
1000000	23.04282939	0.326776397	6.594941163
1000000	20.02044712	0.35131428	6.250584132
1000000	20.05228111	0.333078841	6.665865507
1000000	21.11877037	0.337423891	7.050379663
1000000	20.14745819	0.351796834	6.863892624
1000000	21.30828953	0.330271641	6.728121779
1000000	20.6240984	0.381348362	6.2712837
1000000	19.34643944	0.357780822	6.635186861
1000000	19.57145366	0.375297405	5.700597695
1000000	19.91081664	0.356929719	6.287940203
1000000	22.81465756	0.361617837	6.367954403
1000000	20.434483	0.341576571	6.463914026
1000000	19.81359793	0.350510825	6.272005883
1000000	21.15362281	0.341741	6.761392435
1000000	21.69507737	0.354619463	6.693168258
1000000	18.44816784	0.32226643	6.507251978
1000000	21.38730938	0.375069416	6.197122768
1000000	19.49095563	0.357442714	6.205990028
1000000	20.26944077	0.345049047	6.282124941
1000000	19.91412096	0.363252372	6.509900234
1000000	21.37195957	0.355394709	6.075921637
1000000	19.77845702	0.366589461	6.175478322
1000000	22.22877281	0.375316621	6.707290359
1000000	21.72640313	0.345741264	6.752795289
1000000	19.64322681	0.326087734	6.190733606
1000000	21.47770154	0.343530847	6.546443155
1000000	20.82002234	0.334802944	6.432269353
1000000	21.80447888	0.353831828	5.854129091
1000000	22.17753765	0.348947192	6.420826872
1000000	22.34796416	0.327736562	6.783094233
1000000	20.84469835	0.366926318	6.299780126
1000000	21.38829959	0.35408969	6.217223254
1000000	19.74922887	0.361332649	6.427531456
1000000	21.7876059	0.328110814	6.606818839
1000000	20.66627178	0.344887564	6.5203379
1000000	22.31926237	0.348326956	6.884061484
1000000	21.7852709	0.350635186	6.944099425
1000000	20.34614881	0.306330899	6.836946059
1000000	19.07639971	0.358453714	6.47847782
1000000	21.18966943	0.362772289	6.539164564
1000000	22.29946352	0.35572603	5.97411923
1000000	20.4992827	0.377668211	6.174500055
1000000	22.06086606	0.366010365	5.869945849
1000000	20.65498223	0.327725841	6.625559442
1000000	20.56547561	0.357349383	7.165126052
1000000	20.98707011	0.345476826	6.579828536
1000000	20.99718676	0.352945665	6.244667938
1000000	20.70602651	0.336981723	7.063140698
1000000	22.32306184	0.360566192	6.417918491
1000000	22.05947017	0.349069742	6.701009574
1000000	21.46148073	0.327151885	7.408042801
1000000	22.55395374	0.341029439	6.411803373
1000000	21.16281334	0.328538897	6.463266736
1000000	21.07035979	0.372011108	6.360049806
1000000	24.73459373	0.34849361	6.486021444
1000000	20.22522818	0.357214228	6.89421629
1000000	21.12111495	0.363645969	6.53209452
1000000	20.79066295	0.335624825	6.12606171
1000000	22.48936696	0.343773769	6.564820777
1000000	21.48610268	0.336949705	5.944384916
1000000	19.8832116	0.331309049	6.806673083
1000000	21.38644992	0.369927459	6.582451439
1000000	21.73794409	0.35432025	6.369774727
1000000	20.94629808	0.359354198	6.537244203
1000000	20.43985814	0.362888885	6.716994034
1000000	22.24790217	0.363136147	6.985544856
1000000	22.34294208	0.347091634	5.735912375
1000000	20.12320299	0.352214672	6.426352471
1000000	22.2150362	0.316148715	6.283079834
1000000	19.86857229	0.325169134	6.376649524
1000000	20.31199609	0.33191822	6.083100577
1000000	20.45475284	0.353143129	6.420808855
1000000	21.01848137	0.338386527	6.184399359
1000000	20.45263309	0.376846016	6.218128669
1000000	20.7327646	0.374825415	6.679472814
1000000	21.81885924	0.351513153	6.462771612
1000000	20.38470652	0.350308795	6.321661315
1000000	20.09569821	0.374048383	6.441600323
1000000	21.86398774	0.3539821	6.524947877
1000000	19.96492232	0.336240723	6.339938379
1000000	21.58946001	0.361277947	6.417766608
1000000	20.75776723	0.330708991	6.82168856
1000000	23.21299227	0.337750735	6.293452115
1000000	21.48816331	0.384514736	6.408857911
1000000	21.23485524	0.346182508	7.127864189
1000000	21.60994241	0.372975876	6.662729199
1000000	21.09534935	0.326753736	6.425638868
