# Supplementary material for: Advanced hybrid LSTM-transformer architecture for real-time multi-task prediction in engineering systems
Source: Sci Rep. 2024 Feb 28;14:4890. doi: 10.1038/s41598-024-55483-x (PMC11322354; doi:10.1038/s41598-024-55483-x)
Supplement: Supplementary file 1 — Supplementary Information. [file 41598_2024_55483_MOESM1_ESM.zip › raw data table 6.csv]

Noise_Level_percent	Our_Model_RMSE	Standalone_LSTM_RMSE	Standalone_Transformer_RMSE
1	7.260684713	7.277523727	7.487173971
1	6.879982392	8.360254609	7.090565221
1	7.143837694	7.630222062	7.293152799
1	6.627377856	7.563268993	7.726485051
1	6.98288853	8.405616799	7.168161112
1	6.461694145	8.571109712	7.083896045
1	6.358996174	8.334708108	7.69546462
1	6.652919256	7.791783011	7.391483378
1	6.62970558	8.143255669	7.748205707
1	6.479691668	7.581985325	7.419015373
1	6.823970864	7.577704654	6.814686229
1	7.5566952	7.616977537	7.081475143
1	6.927681236	8.252634473	7.164218711
1	6.627413721	7.594618287	7.647735154
1	7.448731224	7.422522157	7.382026337
1	6.792369227	8.276954363	7.801036106
1	6.715117948	7.809557855	6.952690658
1	6.986846863	7.484403572	7.329457146
1	7.356864577	7.533537223	6.807368072
1	6.347896061	8.178297454	7.45866235
1	6.731969467	8.100355006	7.040337132
1	6.847998617	8.031559053	7.613513245
1	6.010238428	7.368023691	7.146590007
1	6.635990737	7.753752671	7.473320893
1	6.639015062	7.8799335	7.668927266
1	7.668735911	7.517881968	6.752559888
1	6.650097368	8.268271273	8.097420497
1	7.493708962	7.760190177	7.418463306
1	7.152731681	7.759309548	7.312323069
1	6.901768701	8.078076979	7.648287543
1	7.006432205	8.419959173	7.518819783
1	7.046854605	8.06532562	7.294854398
1	6.510704126	7.912096861	6.5169843
1	5.997425878	7.942524482	7.372495201
1	6.994314054	6.975786221	8.237522782
1	7.163122628	7.627020899	7.757136136
1	7.352783236	7.878952902	7.046081568
1	6.493632286	8.085104598	7.217510428
1	6.757339604	7.296983164	7.25201111
1	7.066541129	7.465320689	7.419550957
1	6.98316084	7.768117193	7.097381568
1	6.455770268	7.960002971	7.058431948
1	7.039426073	7.870719561	7.754998256
1	7.592661291	8.284770854	6.908065657
1	6.788452568	8.450206919	7.309863122
1	7.192143339	7.705707408	7.597501697
1	7.206079862	7.625445122	7.180480931
1	6.973048331	7.008989887	7.703459192
1	6.499615539	7.755006923	8.28984873
1	6.78826958	7.810467521	7.153229819
1	6.10743756	8.503508653	7.148447612
1	6.991166132	8.377019183	7.04524556
1	7.151673412	8.711601972	7.47908855
1	6.936938074	7.588685661	7.141888437
1	7.036765278	7.828233426	6.978723154
1	7.234537535	7.415671983	7.608456204
1	7.008912286	7.822570737	7.436255268
1	6.85147256	7.266684831	7.436453476
1	7.098031472	8.296504518	6.917802192
1	6.783398829	8.975814869	7.429877737
1	6.120938574	7.385791047	7.448001609
1	7.340309042	7.940714366	7.894590576
1	6.883633296	8.082569966	7.416440371
1	7.461459582	7.885909902	7.45179031
1	6.70875285	7.477887635	7.749065204
1	6.91477987	8.217836582	7.277528966
1	6.846325051	7.541562644	7.032991657
1	6.878960546	7.938000753	7.648112606
1	6.92354491	8.094884358	7.29913795
1	7.348638122	8.535615289	6.959353197
1	6.808966619	8.271571899	7.614214692
1	6.310621993	7.884023479	6.822734363
1	7.325215758	8.002305958	7.345863795
1	7.011771676	7.910602329	7.240142059
1	7.057215208	7.850666032	7.524834381
1	7.256074427	7.935168431	6.968439281
1	6.979145312	7.713212873	7.607972752
1	6.473982731	8.163486963	7.296926889
1	6.600108731	8.24878382	7.630566179
1	6.651093274	8.221701171	7.137008558
1	7.194415782	7.833604302	7.481162871
1	7.050487573	8.061525562	7.264863729
1	6.636716546	7.535094917	7.741333852
1	7.251049055	8.26894354	7.56073199
1	7.47578672	7.155473053	7.853062283
1	6.577878495	7.971053679	7.469220376
1	6.93447712	7.492963486	7.255871772
1	6.901248663	7.478531252	7.685152033
1	6.539670247	7.97666169	7.148349379
1	7.210306591	7.737453858	7.234943072
1	6.109231228	8.181496634	6.631547359
1	7.20331559	7.62068708	7.398316708
1	7.284014318	7.79373179	7.855064156
1	7.010515496	7.623054131	7.853486206
1	6.698927768	7.862290595	7.077860736
1	7.002686423	8.360100266	7.021325762
1	6.416925088	7.747234946	6.905676471
1	7.370050736	8.409190911	7.307005476
1	6.874947007	7.011837603	7.685277165
1	6.641626721	7.272066428	7.420725048
1	6.614356096	7.370390474	6.809400614
1	6.797218313	7.890307742	7.818776912
1	7.028049957	7.420613909	7.243065304
1	7.221525627	7.392929117	7.565938591
1	7.148484239	7.91364516	6.802384046
1	7.209806223	8.362766989	7.520099698
1	6.245250825	7.604784418	6.746413699
1	7.03957992	7.933043546	7.230680886
1	6.862814059	8.458922854	7.276021297
1	6.541139321	8.478413435	7.372881545
1	6.944622748	7.916108723	8.034046541
1	6.748452867	7.92565143	7.143858831
1	6.257331206	8.005544386	7.548134608
1	6.943113296	7.849112904	7.231490953
1	6.833563516	7.616089017	8.026699167
1	7.548727466	8.085894674	7.429501488
1	6.790715271	8.316013482	7.576328517
1	6.735715555	8.151088545	7.49537037
1	6.963375246	8.107801523	7.867045777
1	6.602643899	7.762808768	7.767489138
1	7.280685356	7.576330315	7.01014639
1	6.781912146	7.633511856	6.965669314
1	7.051656024	7.757336363	7.329606081
1	6.517534166	8.230006311	7.737599704
1	6.934181599	7.633973322	7.471839444
1	6.948142523	7.393179061	7.021483325
1	6.152824253	7.857016836	7.277493647
1	6.511036236	7.603933213	6.96762821
1	6.807298426	7.818500049	7.109196961
1	6.317481234	7.110109134	7.235837994
1	7.070762829	7.829085863	7.219547728
1	7.208163049	7.226778285	7.071752062
1	7.948328443	8.471889036	7.627007829
1	7.041334482	7.76740249	6.65222658
1	7.421648492	7.394949014	8.144018146
1	6.858050279	8.325033856	7.542293726
1	7.258883817	7.982860217	7.216550641
1	6.766958455	7.966807778	7.564933898
1	6.621830613	7.643680068	7.69761444
1	7.157804663	8.015679782	7.829452347
1	7.201018581	8.159141846	7.377626441
1	6.494478597	8.503059422	7.534907859
1	6.427529738	8.113038788	7.05864189
1	6.613802734	7.71638199	7.34949798
1	6.912037868	7.74840352	6.659654133
1	6.653477632	7.334025125	7.668639669
1	6.781667466	7.930723752	7.591771323
1	7.183629843	7.453671595	7.176780826
1	6.49589692	7.709433186	7.923025344
1	7.239089882	7.941286828	7.218549356
1	7.22019638	7.825843385	7.092235374
1	6.839146785	7.541462081	7.729272213
1	7.042415954	7.373678422	7.196736511
1	6.887945712	8.126938895	7.834584379
1	7.16441784	7.450052056	7.023628789
1	6.746105619	7.669060712	7.729325721
1	7.278688699	7.958045733	6.838252798
1	7.375980324	7.793212158	7.262603137
1	7.263793103	8.337320539	7.318824181
1	7.25028663	8.146866188	6.866572189
1	6.957346229	7.449403303	7.471591964
1	6.874425172	7.376643184	7.406138837
1	7.268606619	8.573445266	7.865433756
1	6.556517078	8.113330281	7.657225494
1	6.391202809	8.555605919	7.448784948
1	6.383783518	7.859335612	7.291041392
1	7.76450109	7.946610546	7.608585393
1	6.895415372	8.118930278	7.9619186
1	7.126810012	7.896576419	7.190564208
1	6.690557903	7.438283199	7.750145519
1	7.103295828	7.851678694	7.095076905
1	7.299669798	8.122459013	6.67288822
1	7.303071857	8.213909953	7.124772605
1	7.168166843	7.47042051	7.864485447
1	6.774732477	7.511672816	7.300776854
1	7.029075772	7.392970129	7.155454263
1	7.199743593	8.2861673	7.318312614
1	6.611404554	7.568222019	7.665369834
1	7.26438034	7.740422304	7.251327538
1	7.045077652	7.997327072	8.029474717
1	7.497205174	7.628375163	7.053880532
1	6.814161674	7.803581763	7.201974253
1	6.901682694	8.315835348	7.193815228
1	7.255583726	7.988304178	7.603447113
1	6.796715081	7.324506576	7.262390361
1	6.611015798	7.733929861	7.783348343
1	6.840264078	7.672615444	6.299250969
1	6.830322662	7.272158304	7.197537388
1	6.838636478	7.780043923	7.850649411
1	6.844865058	7.499261777	7.234595222
1	6.31805669	7.814710452	7.598765755
1	7.439597447	8.496904719	7.629058245
1	6.944748539	7.475316698	7.966398198
1	7.081417348	8.059542416	6.880184481
1	6.648328102	7.187886378	8.007064826
1	6.56364037	7.539022739	7.761345534
1	6.78991702	7.067973297	6.866392244
1	6.069057672	7.930620601	7.434532456
1	6.766030661	8.156106621	7.58114881
1	7.168255143	8.068103967	6.925524093
1	7.271928767	8.345693413	7.970686162
1	6.430550802	7.763014127	7.81547764
1	7.315335104	8.69837004	7.397938599
1	7.20778334	7.773211134	7.504829172
1	6.977019865	7.1116132	6.729611656
1	7.229127932	7.268290377	8.024928952
1	6.482978657	7.294293683	6.96372883
1	7.421252612	8.558451267	7.774222006
1	6.28782523	7.803351688	8.157764338
1	6.29867424	7.537486313	7.484906804
1	6.882419157	8.091498433	7.575021122
1	6.730671938	8.414624026	7.321712081
1	6.782286228	7.83430067	7.869156872
1	7.122054403	7.878955978	6.95187187
1	7.297023755	7.501150225	7.32836904
1	7.161064134	8.177309275	7.057811179
1	7.321734495	7.793735192	7.695528599
1	7.31819657	7.606514355	7.440683042
1	6.779639428	7.545799629	7.116796814
1	6.983659827	8.141199344	7.303347714
1	6.822213741	7.566079149	7.445832844
1	7.013723431	8.022946584	7.159916924
1	6.661148368	7.331629986	6.866037663
1	6.650794404	7.859335248	7.230629196
1	6.704499527	8.485906437	7.409327328
1	6.956844081	7.899313328	7.37459235
1	6.372443664	7.671040843	7.010645092
1	6.938622307	8.028057225	7.857956269
1	6.776042481	7.932943409	7.547062709
1	7.141608717	7.399836845	6.618991572
1	7.292544298	8.131377889	7.555985145
1	6.801635715	8.322132084	7.769466376
1	7.542834234	8.316931172	7.781735211
1	7.284796957	7.850368921	6.934265595
1	7.028976706	6.901989037	6.580609906
1	6.621602294	7.8707751	7.638548234
1	6.398376894	7.216443743	7.162013949
1	7.136178657	8.117422875	7.537148932
1	7.314461647	8.247309242	8.066267378
1	6.691200981	7.424276857	7.212951396
1	6.312668234	7.698541155	7.883231606
1	8.18161968	7.512066428	7.739817009
1	6.482563072	7.72612293	7.094867513
1	7.12769614	7.693036885	8.48662437
1	6.975990776	7.705486044	8.346878183
1	6.434216705	7.209156652	7.175484628
1	6.520869176	7.15205959	7.385564415
1	6.226540448	7.453226426	6.806006172
1	6.997799079	8.083114664	7.62670194
1	6.764961873	8.017914866	7.140268586
1	7.137546971	7.697333177	7.819760579
1	7.414184278	7.397120301	7.468671419
1	7.27068933	8.216750344	7.010242439
1	6.926844701	8.268541373	8.125016514
1	7.233959336	7.734087011	7.351804038
1	7.043057922	7.869939967	7.563416297
1	7.430309605	7.745882734	7.514575548
1	6.279468571	7.560652501	7.43295608
1	7.003400841	7.80224306	7.303826071
1	7.184386005	7.845186886	7.337769791
1	6.551450007	7.062652912	7.315758639
1	6.973573675	6.587755164	7.669676733
1	6.968663571	7.721346758	6.963973806
1	7.199555117	7.976951219	6.859272311
1	6.866346055	7.404270524	7.310845644
1	7.57685885	8.12504873	7.508540717
1	6.682369891	6.930678701	7.037480769
1	7.074800276	8.295639922	6.888385826
1	6.820214708	7.490704321	7.868539196
1	7.297465816	7.30330186	6.904081787
1	7.058522616	7.66588644	8.059908829
1	6.703642843	7.825617563	7.635954165
1	6.838980952	7.359977192	7.19587154
1	6.644355104	7.622965114	6.981647979
1	6.617955133	7.720399379	7.510754582
1	6.294033583	8.239836057	7.353328226
1	6.642769542	8.292969738	6.996064175
1	7.317694088	7.994510093	7.133290769
1	6.946313522	7.765515072	7.009144579
1	7.246150505	7.600780582	7.562741978
1	6.252630713	8.136410053	8.169951869
1	6.913487706	8.398338448	7.574697563
1	6.978436733	7.940377029	7.728220761
1	6.51666316	7.782487828	7.541708177
1	6.767963025	7.678126662	7.071924656
1	7.320388676	7.603064431	7.739682565
1	6.96679553	7.752680213	7.195072634
1	6.991097165	7.459198436	7.336899831
1	6.972581909	7.586831494	7.448167416
1	6.495681839	8.344740941	7.231943361
1	6.612508971	7.728706919	7.863085456
1	7.405668007	7.619069185	7.085650232
1	6.496937644	8.041478842	7.01081618
1	7.207361176	8.397680384	7.208597964
1	6.882011589	8.152440199	8.42335121
1	6.64249884	8.511243005	7.09377983
1	6.377659241	7.63990839	7.409413725
1	7.217447006	7.144071439	6.804131177
1	7.024462422	7.626557882	6.823589173
1	6.105044976	8.40917883	7.388865895
1	6.320376002	7.52285293	7.75490968
1	7.382303618	7.6259402	7.395634453
1	6.785785856	7.997697785	6.96859897
1	7.34163573	8.069592379	7.710406436
1	7.035226418	7.869262591	7.133487198
1	7.082792656	7.506362185	7.291508974
1	7.102810432	7.824969009	7.14240192
1	7.071748276	8.446249473	6.823405926
1	6.411013514	8.406432094	7.857761384
1	6.850951165	6.898353922	7.22264704
1	6.741894793	7.485728241	7.709125186
1	6.641635966	8.157069141	7.121210916
1	6.469945638	6.759577032	7.493740802
1	6.375492707	7.757247983	6.947602076
1	7.012147443	7.57395561	7.396759728
1	7.045377628	8.055857157	7.512915179
1	6.951487705	8.038804762	7.507057423
1	6.396189643	7.400857304	7.305858351
1	6.527867496	7.914005961	8.367947842
1	6.838416853	7.73507732	7.133805844
1	7.096313552	7.902421675	7.388397649
1	6.488704503	7.882647537	7.08209132
1	7.021226388	7.859242347	7.357481312
1	7.155041114	7.916317172	6.844800232
1	7.344639919	7.963797563	6.92663559
1	6.997053648	8.582672508	7.335376493
1	7.475912284	7.433015979	7.647191176
1	7.260714475	7.947002078	7.250207095
1	6.620564945	7.714954556	7.677379339
1	6.743590174	7.731047875	7.82523756
1	7.431207531	8.062033136	6.836084811
1	7.236432059	7.865218601	7.537237728
1	6.748704931	7.920563045	7.856405094
1	7.019297093	7.939323244	7.606470163
1	7.138219708	7.894042024	6.87345849
1	7.055370486	7.199126836	8.062230401
1	6.562008014	7.515998625	7.329757308
1	6.940893886	7.657318444	7.401572033
1	7.42455116	8.102587009	6.983506071
1	6.66996557	8.270702731	7.21379676
1	7.389599193	8.076255083	7.38633748
1	7.052159528	7.655984153	7.026101469
1	6.828907789	7.423355416	7.759695416
1	7.100001783	7.606343476	7.22060849
1	7.21070049	7.56173907	6.560971961
1	6.917356757	7.633220123	7.878853508
1	6.793028331	7.921765322	7.319651818
1	7.175738944	7.191072336	7.677844894
1	6.588382654	7.744008018	7.244129792
1	7.282287681	7.906333568	6.96454047
1	7.205965043	7.738884501	7.462384212
1	6.930573221	7.361857546	7.01274884
1	6.976931356	7.562457781	8.075118333
1	6.682856667	7.897635048	8.031951285
1	6.950070822	7.875289151	7.231897149
1	6.151354954	8.390797136	7.622381126
1	6.89677542	8.246329421	6.648506729
1	6.174346399	7.753265801	7.291919966
1	7.52568071	8.316418757	7.610519364
1	6.928831401	7.861151187	7.600395879
1	7.062022003	8.27416879	7.636969259
1	6.807413463	7.394471082	7.228383642
1	7.192866879	7.59973827	7.54450719
1	6.531629395	7.625279224	6.819642553
1	7.010173808	7.290691122	6.946134519
1	6.872684903	7.503790695	7.588320663
1	6.476825623	7.652266665	7.611606074
1	6.879710948	7.990073615	6.921249776
1	7.137864873	7.749052258	7.053579365
1	6.575788755	7.66266107	7.613749682
1	7.052535708	7.750030486	6.68213336
1	6.692591422	7.304814492	7.361858833
1	6.545291453	8.399021733	7.533242303
1	7.305094584	7.76657673	7.612737321
1	6.674503575	7.779457164	7.062765404
1	7.048465721	7.362293475	7.192899133
1	6.815354374	8.364357008	7.014443517
1	6.990825078	8.237548239	7.975753991
1	7.165815799	7.526182367	7.131665661
1	6.527565166	7.586677083	7.952906252
1	6.870288054	7.527642675	7.262954462
1	7.101748657	7.6030894	8.218482502
1	7.065768993	7.823397404	7.80854319
1	7.202841347	8.596839775	6.739022803
1	6.608331833	7.535099087	7.491188124
1	6.709011742	7.477660328	7.160460482
1	7.018147341	7.854794649	6.996295297
1	6.844137363	7.603010837	7.572646389
1	6.793147254	6.996244621	8.082157055
1	7.071640435	7.944132082	7.299360489
1	6.889696748	7.899256866	7.493491424
1	6.780739678	7.609062876	7.636848859
1	7.130579533	7.579365703	7.515802016
1	6.563379461	8.045031431	8.566292129
1	7.460200648	7.714707638	7.797328988
1	6.348603664	7.950238736	7.541712844
1	7.001799904	7.761832434	6.829731401
1	6.715398259	8.222805023	7.627547573
1	7.23128914	8.370083624	7.097761071
1	6.805662067	7.818874876	8.630337731
1	6.112198118	7.548824428	7.912760344
1	7.478320473	7.467187151	7.617041213
1	6.312206496	7.074740015	7.771657369
1	6.477683358	8.387141968	7.343906533
1	7.004279432	7.935669428	7.945883251
1	6.959772844	6.841050782	7.668249436
1	6.866370912	7.956232066	7.789674914
1	7.360032888	8.213913599	7.698514478
1	7.047100106	7.775588307	7.507970623
1	7.269438019	7.745122439	7.166537152
1	7.162699524	8.029897546	7.287992272
1	6.548327749	7.587903903	7.321877492
1	6.913938171	7.713978999	7.717954969
1	6.834321293	7.801798757	7.709729898
1	6.356973548	8.154344655	7.633703217
1	6.782342014	7.747057039	7.142680046
1	7.24881621	7.804307912	7.575672321
1	6.883101924	8.120346648	7.003298786
1	6.919885682	8.150829711	8.105070797
1	6.853948823	8.023889715	7.71822576
1	6.200619035	7.045843711	7.158202299
1	7.271208956	8.136055277	7.127609982
1	6.839959774	7.866395992	7.203591237
1	6.872071967	7.583600688	7.709896114
1	7.067040351	7.968764602	7.338187802
1	6.606652444	7.347648618	6.9913924
1	7.378375657	7.927155915	7.544655861
1	7.012616575	7.705985341	7.752826669
1	6.358159789	8.09202542	7.923929217
1	6.972793789	7.878619874	7.674090562
1	6.685490665	7.765886807	7.713265153
1	6.659305675	8.214382801	7.160769154
1	7.468861915	8.28889849	6.621331328
1	7.179044497	7.450759154	7.068507027
1	6.547581503	8.480390934	7.740318199
1	6.73972882	8.297960079	7.053436071
1	6.629258764	7.416309141	7.612120838
1	7.361823203	7.938652586	7.947637461
1	6.993950512	7.918003309	7.582457843
1	6.877606682	8.099143854	7.274682682
1	7.389939065	7.171570857	7.188640661
1	7.210744961	8.02644923	7.82035852
1	6.757323521	7.654742372	7.69948795
1	7.355779124	8.350400926	7.658638622
1	6.268803697	7.850273911	7.007139568
1	7.057363744	8.055846582	8.426098472
1	7.079727374	8.03863678	6.164394047
1	7.082574229	8.191882874	7.690795764
1	6.880197193	7.81860747	7.449925154
1	6.671163776	6.992089751	7.444133188
1	7.434156534	7.644031824	6.53760291
1	6.579550536	7.802636336	7.28710977
1	7.423255613	7.911508834	7.047097738
1	7.468042018	7.959824061	8.193450409
1	7.520824968	7.927898139	7.371431509
1	6.673560181	7.430472444	7.483692111
1	6.640398175	7.561982437	7.527845093
1	6.711841618	7.908750186	7.57289315
1	7.303354094	7.498063062	7.850684232
1	7.021561959	8.291065555	7.311025466
1	6.754165588	7.646316664	7.523283984
1	6.936275677	7.953497737	8.102020696
1	6.798884361	7.417428551	7.987789425
1	6.668800726	7.699045626	7.659047446
1	6.658203273	8.069624225	7.624494578
1	7.56436326	7.718880525	7.387935193
1	6.33618783	7.093920816	7.454610428
1	7.584030084	8.334928491	7.598630363
1	6.817633408	8.093520989	7.516731807
1	7.390078592	7.983538876	7.427940026
1	6.504824693	8.049859537	6.579135717
1	7.411948586	7.46924177	7.527046402
1	6.12337216	7.9728305	7.482546317
1	7.526436542	7.68136513	7.528335198
1	6.621594107	6.692089114	7.758474607
1	6.985321883	7.774089864	7.041679251
1	6.729542302	7.737038178	6.778162687
1	6.096655386	8.031705773	7.172160103
1	6.451200111	7.398783502	8.332065746
1	7.154976019	7.432261499	7.584717127
1	6.619506737	8.186211306	7.282538026
1	7.03378203	8.193450087	7.291484689
1	6.953270485	7.267206984	7.272896427
1	6.76467967	8.180297469	6.804502842
1	7.390754723	7.570686053	7.59645206
1	6.296218571	8.320820157	7.577649906
1	6.559176564	8.154866644	7.259658687
1	6.931755897	8.218450029	7.157583491
1	7.015814753	7.342612795	7.275467279
1	6.704874682	8.035121072	7.409724091
1	6.900344249	7.949055708	7.581589297
1	6.710757802	7.651035899	7.087268782
1	7.078014112	8.405749414	7.57557928
1	6.986481531	7.922348243	7.613937343
1	7.895575194	7.235672921	7.531533688
1	6.417466023	7.635338054	7.581746314
1	7.104900959	7.673508997	7.901166466
1	6.441502597	7.408196342	7.099092477
1	6.833340205	7.597147477	7.337712614
1	7.083944682	7.947241779	7.850531998
5	7.909067321	8.508742166	8.0004766
5	6.358868368	8.067963518	7.111664943
5	7.404248876	8.294054006	7.629713128
5	6.748826332	7.957296225	8.444793752
5	7.07981381	7.61800237	8.350896516
5	7.739338361	8.203278633	7.998282078
5	7.183848192	7.288619653	8.002432222
5	7.615693491	7.977488163	7.664620459
5	7.687758601	8.117633275	7.465139373
5	7.471711137	8.474237663	7.913107694
5	7.482408944	8.692450539	7.960487502
5	6.980529122	8.413691958	7.796140093
5	7.298985853	8.32665496	7.184548672
5	7.862392792	8.681359458	9.06504384
5	7.111963182	8.539183818	7.532582002
5	6.947751075	7.759235099	7.744678752
5	6.37799224	8.245317671	7.993878704
5	7.551307482	7.933219128	7.724450227
5	7.051483063	8.559520481	8.299300289
5	6.600701609	8.632299405	8.058903492
5	7.263694169	7.704839665	7.928346309
5	7.955985075	8.314900421	8.000263401
5	7.029694259	8.804140259	7.300720553
5	7.052363079	8.27979452	8.183231273
5	7.717369747	7.473571258	8.627927594
5	6.55517335	7.879848009	8.09014021
5	7.760885297	8.140964107	7.807603642
5	6.645250171	8.292629244	7.641413412
5	7.283652365	7.932402193	8.075364525
5	7.199481914	8.488139407	7.771631078
5	7.334571897	7.866232491	7.216120289
5	7.264953294	7.897299048	7.715383323
5	6.99092846	7.776535431	7.68440264
5	7.765231225	8.367948903	8.223076081
5	7.624548981	8.32982141	7.788862054
5	7.100072899	8.391993881	7.821066956
5	7.22112569	7.572075464	8.123961984
5	7.002492523	8.000689971	7.394996271
5	7.098112495	8.879216947	7.846266394
5	7.101867102	8.075498916	7.735746183
5	7.259179243	8.113511964	8.057826109
5	7.160035235	8.702423906	8.089941693
5	7.231771978	8.536587223	7.850258994
5	7.563279569	8.746736264	7.548429595
5	7.440088067	7.396602052	7.735914736
5	6.948249611	8.014724452	8.498999798
5	6.68623555	7.9581148	7.66331729
5	7.33282831	7.952609614	8.416553832
5	6.712856971	8.719375628	7.719912516
5	6.672309124	8.031701505	8.214078355
5	7.735800109	8.093875745	8.326616462
5	7.217215018	8.746389277	7.96569673
5	7.935630978	7.822455642	8.206422626
5	7.3078563	8.958467827	7.880998696
5	7.300377427	7.643761284	7.408597657
5	6.709681992	8.220365411	8.117362532
5	7.227626152	7.892977758	8.447615739
5	7.202409177	9.140556548	8.158664893
5	8.165414777	8.625030955	7.282426948
5	6.993975607	7.447801374	8.226658144
5	7.873013203	7.770865985	7.823878494
5	7.531745886	8.322422342	7.981462064
5	6.852127281	8.474765937	8.346563426
5	7.58228745	8.973057521	7.769442839
5	6.723728763	8.194873942	8.191092359
5	7.474221125	7.711192655	8.026364216
5	7.64326109	8.663584712	7.616949791
5	7.116096266	7.768129967	7.744212429
5	7.066826653	8.36758793	7.866259628
5	6.970988318	8.340569754	7.590410308
5	7.468425964	8.444782267	7.5452428
5	7.282371681	7.578072722	8.20858682
5	6.519576093	8.575024848	8.133007071
5	6.503637229	8.567916641	7.921485804
5	6.645945824	8.339575419	7.795195234
5	7.286485317	8.445706154	7.674569972
5	8.007146541	8.549408543	7.897957791
5	7.062819487	7.824519143	7.065079663
5	7.348210789	8.766969208	7.801870812
5	7.324606287	8.163096079	7.823870652
5	7.711988869	7.860017252	7.51952162
5	7.312167259	8.400273784	7.727642683
5	6.966387404	8.563600503	8.130993669
5	7.927642448	8.771713363	7.849239561
5	7.134905485	8.755978784	8.318089445
5	6.712311811	8.004269845	8.044918545
5	7.999829489	7.767483441	7.736320557
5	6.887448167	7.656717403	7.852619609
5	6.95715968	8.048654153	8.298526003
5	7.935264234	8.223009777	8.04693557
5	7.283755344	7.70200646	7.478207046
5	7.608330531	7.731762529	8.131233901
5	6.528838762	8.344210847	7.98221677
5	7.240066522	8.014350851	7.764544824
5	7.378622719	8.768294161	8.24103738
5	7.923107253	8.661199992	7.609222325
5	7.026082758	8.239099675	7.908058464
5	7.260727742	8.452395772	8.139803762
5	7.280665758	9.13880116	8.40983514
5	7.281142386	8.197917212	7.737317286
5	7.60365556	8.255514769	7.473778428
5	7.666150968	7.433425276	7.88633383
5	7.490689565	8.696556698	8.076228178
5	6.453713511	8.724831949	7.565230642
5	6.899995702	8.63490462	7.798999211
5	7.796715263	7.898350229	7.923527015
5	7.769070932	8.877550929	8.160630201
5	7.334167388	8.374675246	8.155981396
5	7.661714311	8.190208575	7.865885026
5	7.19133627	8.034016498	7.501373465
5	6.481929294	8.202604096	7.994616556
5	7.698954963	8.602927632	7.180401048
5	7.067924295	7.785848012	7.88443241
5	7.040148951	8.346198258	7.480584034
5	7.133756406	8.314307296	7.96543785
5	6.909460249	7.277736189	8.126167432
5	7.118464866	8.205009416	8.19655329
5	6.938989232	8.18272237	7.58364498
5	7.258030725	7.675029988	7.472667119
5	7.199572993	8.583282385	7.893287955
5	7.249243521	8.920168312	8.080970282
5	7.220527046	7.991397587	7.938033253
5	7.36685715	7.745644552	8.136031871
5	6.946411755	8.23051267	8.002894211
5	6.982572553	8.821882122	7.846815187
5	7.020622054	8.162627683	7.86793494
5	7.643525948	7.678015643	8.077232393
5	7.633464851	8.30105218	7.531261559
5	7.492285823	8.40372947	8.022696967
5	7.138263308	8.870165684	7.813113988
5	7.129807576	8.011114793	8.55592492
5	7.573724317	8.146255715	8.269738645
5	6.873894405	7.725550408	7.364803213
5	7.570800535	8.182903238	7.931603003
5	7.245880723	8.314074344	8.292389633
5	7.252534842	8.402548763	8.250240676
5	7.614866155	8.33133858	8.316691201
5	7.918626925	8.074898537	8.195283994
5	7.160818871	8.857545173	7.222644133
5	7.131204124	7.845609652	8.633800328
5	6.706442775	8.658232637	7.873545138
5	7.05018083	8.273948824	7.727247976
5	7.886340454	8.377562601	7.877317214
5	7.684807476	8.791771539	7.933476609
5	7.646727847	8.602284907	7.073543804
5	6.791968569	8.280528239	7.452721044
5	7.675414231	8.329597557	8.052191021
5	7.225710162	7.583153156	7.294885727
5	7.356067678	8.100375099	7.977875922
5	6.694278847	8.652136249	8.239976203
5	7.581754061	8.68873561	7.09142392
5	7.239003535	8.542630665	7.591396729
5	6.885309809	8.609476819	8.162634924
5	7.147973113	8.54699435	7.577621644
5	7.352644348	8.17676185	6.979981097
5	7.054538462	8.930973104	8.700233081
5	6.99756851	8.433270097	7.817465707
5	7.923798595	8.555623844	8.492926716
5	7.695855947	8.25326198	7.817675578
5	7.82203227	8.592769157	7.58845001
5	6.748166893	8.645376501	7.870924958
5	7.211771068	7.401968077	7.669830016
5	7.569537809	8.636161901	7.734701736
5	7.715887351	8.575610627	7.467964816
5	6.939092894	7.940050219	7.319785816
5	7.361384545	7.888332696	8.005507427
5	7.114066853	8.242403022	7.623275568
5	6.720637446	8.902350365	7.452591637
5	7.136799805	7.540737029	8.020938571
5	7.35200655	8.065624527	7.779192477
5	7.641934687	8.507508279	7.715945119
5	7.639719615	8.392002126	7.479570762
5	7.119158669	8.457164031	7.735653819
5	7.360855988	8.791336567	7.38101232
5	7.888488876	7.79726037	8.066274372
5	7.08087213	7.535893992	7.516822407
5	7.016250804	8.12282145	7.923824008
5	7.200017652	8.80202894	8.194077846
5	7.858015239	7.748117142	7.981921432
5	7.446537366	8.640896859	7.565915354
5	7.266643858	8.156203154	7.349905254
5	7.550370115	8.367511993	8.208417112
5	7.285283836	7.786612598	8.06711946
5	6.92914251	8.535008915	7.648928227
5	6.86562939	8.232210167	7.334657928
5	7.184430624	8.508422235	7.953423777
5	7.166448666	8.23580348	6.871013915
5	7.117744152	8.67329171	7.91038889
5	7.24814011	8.809892039	7.978723219
5	6.973480179	7.976637382	7.058115272
5	7.150896752	8.908400297	7.826385691
5	7.886129863	8.349509481	8.386027197
5	7.455231478	8.405747349	8.273010982
5	7.374888287	8.492773274	8.630958356
5	7.177111642	8.06836983	7.626572409
5	6.600928573	7.915155158	7.021645737
5	7.284463205	8.536160485	7.602169703
5	7.212563143	8.312911874	8.334304018
5	6.927064796	8.649257716	8.55011261
5	7.423678105	7.990895328	8.254498894
5	7.094788638	7.641958247	7.317294364
5	7.279681866	8.348980504	8.320222283
5	7.095357885	8.036026705	8.015879174
5	6.833154554	8.754692196	7.719636964
5	7.574953299	8.307165398	7.878882062
5	7.143284249	8.229542677	6.968892194
5	7.057089376	8.916070542	7.814000367
5	7.420524499	8.84092532	7.124511017
5	6.863971119	8.712962858	7.147883807
5	7.607152236	8.475158561	8.1898585
5	7.232692814	8.509992201	7.803697664
5	7.244795076	8.509235023	7.836849799
5	6.971107177	7.544334484	7.922332344
5	7.40584715	8.07768121	8.188238054
5	7.163675621	8.093141251	8.408833244
5	7.910508858	7.58572108	8.445406797
5	7.329410106	7.471213884	7.577510557
5	7.313306472	8.234203832	7.446761646
5	6.866907176	8.062214206	8.180660522
5	7.467687878	7.859499248	8.359996687
5	7.35095572	7.353718857	7.012346221
5	7.338747498	8.599535492	7.930140401
5	7.396290948	7.518562217	8.019815038
5	6.484956681	8.222254757	8.434991713
5	7.730422874	8.293020321	8.435651181
5	7.484675275	8.637740057	8.91002982
5	7.359387135	8.411608446	8.344708744
5	7.237645848	8.427411921	7.557120918
5	7.351190506	7.822672616	7.659341133
5	8.001925993	7.866469981	7.539725298
5	6.94873304	8.621744676	8.333787892
5	7.16221575	7.691780596	8.061860957
5	7.112887759	8.74706298	7.506805261
5	6.936289427	8.426389499	7.887077831
5	7.753898399	8.629374861	8.00386109
5	7.3007	8.791459784	7.91250538
5	7.21965236	8.464259442	8.487820181
5	7.09030366	8.383104764	8.116099486
5	6.900185982	7.666001759	7.706006711
5	7.379449612	8.841212959	7.539726844
5	7.514620547	8.466503027	8.199767146
5	7.327041264	8.467265041	7.479500369
5	7.713130142	9.099364742	8.246088567
5	7.294888821	8.206883109	8.123430587
5	7.708003397	7.995361161	7.952570433
5	6.952980451	7.561452841	7.923715121
5	7.329730304	8.476925094	8.432294515
5	7.482569736	8.455684267	7.563596399
5	7.721278816	8.322006441	8.06790844
5	7.215139337	7.89817211	7.780602491
5	7.623478239	8.543487771	7.840244004
5	7.168460242	7.81320283	7.56422913
5	7.390464911	8.049572423	7.532814632
5	7.285281659	8.434856449	7.182495251
5	7.56738151	7.998252699	8.116317898
5	7.362115523	8.210729673	8.089249346
5	7.889931262	8.008428363	7.98904296
5	7.246633456	8.612175077	7.916080835
5	7.726149433	8.233889399	8.342821484
5	7.188541526	8.414800872	8.081714267
5	7.235831551	8.19362886	7.53609071
5	7.520231669	8.570347786	8.471470706
5	7.30419098	7.96036332	7.136432614
5	7.54273779	8.096056958	7.403301724
5	7.242148439	8.52413158	7.555176044
5	7.108747925	8.155195797	8.569560706
5	7.157920569	7.920256805	8.458982554
5	6.9846961	8.561713208	7.510022606
5	7.333699339	7.768441797	8.287642889
5	6.996535716	8.295501611	7.888742376
5	7.179880963	7.700513496	7.982869101
5	6.853865111	8.436320745	9.068463167
5	7.701007726	7.72045616	7.838342294
5	7.528931122	7.943473361	8.192413957
5	7.600013112	7.737586296	7.851064128
5	7.20918665	7.823539591	8.69242139
5	7.851506886	8.261344799	7.970491404
5	7.902173866	7.949661996	7.758306143
5	6.716434483	8.316332433	6.966145074
5	7.283765214	7.608758738	8.269188676
5	7.19404081	8.006237214	7.877775871
5	6.853928186	8.487453655	8.122177893
5	7.384529514	7.920927538	8.278957805
5	7.522862707	8.616118803	7.231178831
5	7.232748471	8.512989639	7.875219203
5	7.656648928	8.238230116	8.348316188
5	7.326455433	8.153089259	7.402953754
5	7.802772636	7.525685519	7.560763239
5	7.455437945	7.903544603	8.541722484
5	7.693492428	7.634810773	7.647380912
5	7.365482028	7.947361472	7.81022281
5	7.004600009	9.125088252	7.580779195
5	7.459968946	8.286720499	8.307864562
5	7.618802713	8.447531762	7.327006008
5	7.774110827	8.674109189	7.663940374
5	6.822965743	7.781992197	7.067150721
5	7.201758637	7.707302585	7.875599135
5	7.399276619	8.294507581	8.614632977
5	7.613469952	8.640484621	7.679005907
5	7.097605639	8.776573655	8.041805503
5	7.456267245	8.335404213	8.099345762
5	7.111312722	8.367695804	7.871904402
5	7.029970432	8.003154405	8.025820674
5	7.557751251	9.152667112	8.159896427
5	7.502716646	7.704198601	8.084782652
5	7.415365651	7.868317314	7.968831587
5	6.613371759	8.162460433	7.684218096
5	6.631459861	9.32180349	8.271486571
5	7.136644201	7.895228714	8.319596762
5	8.106028601	8.390418176	7.493780788
5	7.432715535	7.791840431	7.662534137
5	7.56508072	8.948790965	7.79457439
5	7.599352154	7.992045117	7.567877718
5	7.71549409	8.082550684	7.627844716
5	7.262050391	7.707087261	7.867492206
5	6.807945199	8.354080565	8.305144373
5	7.397132957	8.10310615	7.936392575
5	7.198064404	8.745546596	7.418405757
5	7.133112784	8.3192583	8.462176783
5	7.901601943	7.791526426	8.574535165
5	7.86264215	8.401764546	7.999342968
5	7.57234927	9.032673299	8.181097147
5	6.411528002	8.0719881	8.204969565
5	7.178284741	8.362927377	7.682115513
5	7.29566746	7.420452807	7.905231104
5	6.845266177	8.686766506	7.861377171
5	7.19623736	7.635457784	8.548071204
5	7.667989318	8.317019303	7.62006933
5	7.584412359	8.10832178	7.740695571
5	6.75325482	7.977921361	8.434628683
5	7.45361201	8.479498704	8.191317269
5	7.045903498	7.6447184	8.566657741
5	7.181010859	8.315265145	7.312910659
5	7.07144776	8.073586732	8.01135253
5	6.901207583	8.667433299	7.570200532
5	7.402453596	9.309967678	7.918622871
5	7.076736712	8.166135346	7.251306455
5	7.630105668	8.322716534	7.424843255
5	7.415482345	8.449768552	8.077611892
5	7.093152851	8.554941975	7.730482617
5	7.428202515	8.685933822	8.287649402
5	7.464580884	8.184797602	8.432759555
5	7.071206012	8.072136354	8.155638464
5	7.219704768	9.015340249	7.957789361
5	7.440786061	7.8420541	7.855069082
5	7.498769092	8.777751763	8.281126833
5	7.287376417	8.750200636	7.442361404
5	6.887070017	8.699966982	8.054200356
5	7.365639652	7.973866025	7.911531883
5	7.102295174	8.574530918	7.431665261
5	7.02783598	8.063656299	8.310151522
5	6.888956986	8.582128808	8.479333677
5	7.773192815	8.367261326	7.36656831
5	7.20332653	8.046654713	7.675331839
5	7.823057812	8.061643235	8.029231866
5	6.585292615	8.086818926	8.151467516
5	7.640593305	8.218133004	8.492656465
5	7.245405937	7.893669148	7.631128062
5	7.300509092	8.764653361	8.290318
5	7.125250655	7.408698071	7.937817507
5	7.466404295	8.579068739	8.131275708
5	7.192646583	8.421428548	8.182170545
5	7.196549812	8.074311474	8.30910356
5	7.175938544	8.116974493	7.958512242
5	7.452660302	7.896551113	8.328941053
5	7.186517423	8.15037904	7.989281169
5	7.510780634	7.179141595	7.027641757
5	8.06539119	8.017922091	8.688031143
5	6.86838325	8.57703807	7.849780966
5	8.027731777	8.6659639	8.044890832
5	6.676150493	8.382582275	7.271364839
5	6.897982081	8.245852372	7.843450166
5	7.102108792	8.807570839	8.327067394
5	7.101550803	8.313085851	6.906039634
5	7.259656626	9.244792461	8.343682111
5	7.649087956	8.399125959	7.913276875
5	7.04425112	9.057150887	7.968690092
5	7.453146532	7.532980891	7.979006528
5	7.236007086	8.860632927	7.939136727
5	7.83788756	7.897783667	7.831061116
5	7.649834882	8.977569873	7.747663531
5	6.866255184	8.71850125	8.161036387
5	6.671726432	8.166336045	8.362559715
5	7.275251991	8.395207035	7.985483235
5	8.177507072	7.52289157	8.272864218
5	7.682699558	8.855830896	8.109981904
5	7.284004105	7.413311775	7.463506505
5	6.959201478	8.164328616	7.558152077
5	6.770853374	8.525837246	8.463946669
5	7.584239403	7.415550253	8.413404203
5	7.491624232	8.095233414	7.711103227
5	6.549483503	8.403056658	8.786855608
5	6.682507775	7.879270097	6.870298624
5	7.286988372	8.378918996	8.533289237
5	6.590289088	7.928407851	7.844972328
5	7.279708704	8.063187366	8.021514369
5	7.419796103	8.649630186	8.142717733
5	6.527603017	8.212268416	8.31863885
5	7.629562026	8.911213483	7.55332737
5	6.95614328	8.055516126	7.789067342
5	6.871149692	7.944505947	8.382180175
5	7.294642928	8.020559943	7.62990657
5	7.469781544	8.379477975	7.864486761
5	6.957456595	7.906337878	7.41950002
5	7.397182299	8.205858607	8.100214237
5	7.522349091	7.887742645	7.940992514
5	6.902016402	8.380574744	7.31671102
5	7.237634663	8.122794723	7.541027356
5	7.270830084	8.416705392	7.47778463
5	7.515818731	8.765889991	8.102497204
5	7.52254808	8.548287871	7.707772008
5	7.363376092	8.357951102	7.618818587
5	7.422456443	8.337047414	7.608120464
5	7.043700964	8.510148842	7.386192783
5	7.200819497	8.388453266	7.992806488
5	6.721599339	7.71622793	7.970640099
5	6.983571447	8.823584235	7.804155972
5	7.011288807	7.869683282	7.9940982
5	7.349333276	8.677773019	8.27276173
5	7.416021513	7.689841836	7.988979402
5	7.8397503	7.992523579	7.012450618
5	7.298525575	7.743554215	8.485005155
5	7.495999441	7.336464853	8.1604927
5	7.686150462	8.187875726	7.254628322
5	7.376328718	8.459024612	7.706985481
5	7.804524995	8.184275834	7.739116754
5	6.886764917	7.726330448	7.243807879
5	7.707449555	7.215252175	8.133978507
5	7.177266401	8.22594405	7.787060412
5	7.452954141	8.08983688	7.81557951
5	7.634905955	8.083345077	8.171351925
5	7.243816719	7.632340644	8.128195518
5	7.590061511	8.47727683	8.338023137
5	6.923316024	7.820868364	7.411703677
5	7.832812182	7.976391926	7.859619974
5	7.408018044	8.515011054	8.033258211
5	7.584261721	8.53141148	7.66382294
5	7.349860351	8.846604286	8.075317592
5	7.292099975	8.818850565	7.447664199
5	7.553437022	8.106881242	7.215127294
5	7.16150754	8.033923953	8.136271668
5	7.290767703	9.045458447	7.866412047
5	7.023568657	7.907249855	7.893538907
5	7.146717543	8.700434947	7.894606843
5	7.674788686	8.357623312	7.771025994
5	7.331834906	7.670635672	7.965230918
5	7.289397853	8.270528139	7.728010904
5	7.506716472	8.799169542	7.517869334
5	8.045487024	8.184399628	7.650883499
5	6.69212004	8.024014662	7.891599338
5	7.013509056	8.080194767	8.538937077
5	7.367037868	8.818594734	8.183650726
5	6.785970681	8.714742515	7.693392743
5	7.610213802	8.38845594	6.929860608
5	7.219232727	8.78452877	7.922577174
5	7.738483763	8.334277675	8.540731483
5	7.437323955	8.546807166	8.079526633
5	6.85745489	8.269150072	7.894525044
5	7.400288556	8.598804266	7.978369609
5	7.285598916	7.73943939	8.269724834
5	7.500860765	8.244751059	7.880667046
5	7.38246622	8.998344127	8.18586437
5	7.592063133	8.449357669	8.065927314
5	7.089490144	7.660124546	7.900911281
5	7.849646993	8.117745226	8.00124515
5	7.196157091	8.542322265	8.411012388
5	7.883870906	8.36656833	8.596269259
5	7.040021595	7.595228997	8.100259326
5	7.537044641	8.753731788	8.458515388
5	6.854771973	8.470791714	7.642341586
5	6.99291722	7.99057826	7.773358176
5	6.628654292	8.040873737	7.955976626
5	8.062418571	7.828774261	8.348992597
5	7.290890633	7.544911169	7.917017932
5	7.025972532	8.708901301	8.647227757
5	7.403748649	8.602488933	8.980286047
5	7.435176658	8.873247053	8.541699332
5	7.54230016	7.601896157	7.896302179
5	7.054424458	7.8570752	8.375102241
5	7.369962782	7.985932269	8.557397315
5	7.623948308	8.246818577	7.891731705
5	7.188529705	9.350290928	7.793529933
5	7.510124516	7.820940209	8.628326121
5	6.962560628	8.425708632	7.271027756
5	7.233233851	8.371954334	8.281504833
5	6.716611546	8.510506851	8.041058143
5	7.231905458	8.289673294	8.26493719
5	7.31789787	8.050958663	8.083672792
5	7.833643622	8.217393175	7.66745078
5	7.366884573	7.854015626	7.928646835
5	7.033027239	8.432674711	8.09708187
5	7.49070736	7.839187789	8.577244595
5	7.683468952	8.23998631	7.780412853
5	6.951616808	7.807880045	8.082153609
5	7.732088813	8.718886682	8.055669198
5	7.564268867	8.365971202	7.909359771
5	7.334402271	8.471475184	8.955162406
5	7.309228342	8.062311285	8.042523493
5	7.285077821	8.16072973	7.66611825
5	7.705595994	8.322172353	7.208116621
10	9.227525119	9.699543041	8.058631724
10	7.865156135	9.742538909	9.051744971
10	7.674449215	8.999150478	8.118521963
10	7.842917604	8.588240144	8.903249211
10	8.340889242	8.805825889	7.892158209
10	8.325714936	9.200502948	8.367248355
10	7.88362363	9.437385894	8.06421589
10	7.160607288	9.325094354	8.315765174
10	8.088299442	9.231958734	9.317766642
10	7.603262305	8.733742236	8.140306634
10	7.806643066	8.700624813	8.090924169
10	7.531617406	8.537108774	8.643982061
10	7.374622135	9.410969366	8.848695732
10	7.855107232	8.683576945	8.70486286
10	7.956871527	8.873383567	8.23429904
10	7.247889963	9.002726814	8.410703618
10	7.341398043	8.87121652	8.733816779
10	7.437051724	8.954741011	8.657596188
10	8.249949048	8.733324012	8.296038988
10	7.911330611	9.505760453	8.995677864
10	8.065585362	8.58162636	9.054424994
10	7.774483685	9.106546569	7.610818825
10	7.624158755	8.679052419	8.796174023
10	7.398770875	9.139555054	8.604600847
10	7.979588426	8.694959532	8.191210619
10	8.317182726	8.78783868	8.401399107
10	7.991532186	8.84376313	8.546588332
10	7.476148527	9.256841034	8.349653823
10	7.748745766	8.039234087	8.251230842
10	7.89503018	9.335884793	8.86319972
10	8.586835289	8.80981503	8.635091379
10	8.204378298	9.397336201	8.863592246
10	8.086045909	8.451903753	8.208329646
10	7.686811568	9.571251154	8.378836792
10	7.737879488	8.729326099	8.636564634
10	7.469483801	8.398013888	8.964280914
10	7.579372165	8.98419088	8.543905348
10	6.949661175	8.556796168	8.908788322
10	7.958218448	8.392234881	8.299817204
10	7.205023258	8.615415748	8.249055774
10	7.88210577	8.247025244	8.268403352
10	7.494644051	8.580383027	8.568604245
10	7.867023387	9.228507018	8.371003435
10	8.221667193	9.185655775	9.238226026
10	7.720311775	8.964391644	9.152623291
10	7.881587226	9.321559011	8.679347865
10	8.30480268	9.768607337	8.564792508
10	7.888515887	8.816194375	8.255906055
10	8.418908985	9.423655636	8.526810699
10	7.605834547	9.341220897	8.939413936
10	8.139921302	8.345080124	8.719528366
10	7.844421038	8.677350147	9.070404784
10	7.517560904	8.877095379	9.315482589
10	8.526336542	9.707124173	8.591723625
10	8.102395699	8.966054059	7.740395473
10	7.695198587	9.41347534	8.829264031
10	8.246824611	8.735102822	8.684280786
10	7.345248531	8.988659517	8.532807738
10	8.306492398	8.444841779	8.509397794
10	7.850217175	8.717931449	9.22931162
10	7.848704284	8.367019406	9.326942763
10	7.138988141	9.10369779	8.255211461
10	8.149568142	9.579700494	8.830329594
10	8.903252633	8.759305405	8.089023881
10	8.016118494	8.603657565	7.927187741
10	8.109851026	8.206120086	8.909615242
10	7.695183531	8.766863821	7.888455004
10	8.22380656	9.370556209	7.403353844
10	8.198118335	8.465789992	9.401531737
10	7.538632378	9.346469093	9.01547938
10	7.339221876	7.98746203	8.390138602
10	7.508805605	8.887485432	7.972108299
10	7.159475723	9.200737858	8.629202277
10	7.547473306	9.011939283	8.423676503
10	7.898852251	8.548881485	8.166487041
10	8.166227184	8.285338968	8.766435455
10	7.781454014	9.131668613	7.493255656
10	7.795243083	7.782568782	8.762167697
10	8.220766924	8.938931112	8.474419259
10	7.843127907	9.045958695	7.691867332
10	7.931968159	9.247083509	8.79499778
10	8.038490025	8.308599562	8.639784666
10	7.121938337	9.077233884	7.97491581
10	7.556035127	8.035662759	8.776822239
10	7.35822266	9.581390503	8.804937433
10	8.183636036	8.633141905	8.989650997
10	7.275534604	9.181798196	8.924392716
10	8.359459142	9.533188444	9.440887688
10	7.415450183	9.337018496	8.687420461
10	8.313559705	8.722821369	8.206175409
10	8.459021189	9.57303319	9.051881986
10	7.758901982	9.120408741	8.823616858
10	7.788844426	8.300480178	8.478423065
10	7.171195956	8.700421277	8.208492106
10	7.682913247	8.834251419	9.016524113
10	7.122293414	9.208570147	9.082688789
10	7.608664414	8.536680262	7.764912122
10	7.994837583	9.060126218	7.630245009
10	8.279370319	9.366956193	8.399642598
10	8.303631103	9.085449378	8.743742523
10	7.980658741	9.22990419	8.128645603
10	7.644252762	9.33214403	8.29905029
10	7.480253588	8.819535909	9.037085153
10	7.537580965	8.466514042	8.807334708
10	7.740866218	8.376501354	8.008609199
10	7.62246088	9.756358842	8.207554439
10	7.5897024	9.021453249	8.68972891
10	8.218215543	9.047115963	8.120083776
10	8.100674339	9.156752888	8.343891018
10	7.543079963	9.197048151	8.031404914
10	7.992968922	10.11641555	9.07372933
10	7.56519317	9.268924647	8.039198247
10	7.879145917	8.325225137	8.253928692
10	7.820000823	8.917123959	8.239141964
10	7.788493689	9.39402057	9.123404254
10	8.048084717	9.680529612	8.923058406
10	7.94459167	9.236026215	8.798318614
10	8.186123653	9.36682506	8.865634666
10	7.993933947	8.44592979	8.681984333
10	7.471392332	9.099590923	9.16479698
10	7.896008854	8.603913394	9.021215633
10	7.868322911	8.708189808	8.036069009
10	7.538575352	8.430811481	7.518401013
10	8.496648319	9.012217965	9.030159845
10	8.065407591	8.719565384	9.12656965
10	7.554120775	8.993600175	9.503600171
10	7.600881823	8.484768292	8.180656113
10	8.368580694	9.221874791	8.591651161
10	8.43202126	8.337085716	8.326259184
10	7.85939274	9.762889274	7.567895906
10	7.884089774	8.628114748	8.410601634
10	7.984927543	8.345113991	8.361601995
10	8.04407797	9.257278203	8.209740455
10	8.400137678	8.552134989	9.350303068
10	8.175264776	8.811962728	8.007456492
10	8.392810426	9.191454238	8.955191529
10	8.18525249	8.788441163	8.487885925
10	7.897809048	9.656663493	7.339846064
10	7.201811017	8.593504052	8.910806349
10	7.434138396	8.649376393	8.907444479
10	7.769889022	8.853992671	8.684194022
10	8.08715458	9.053968842	8.26427833
10	7.8661939	8.983197665	8.558200047
10	7.987368621	9.055986633	8.314944606
10	7.456718386	8.585928264	8.844551045
10	7.084340678	8.681963789	8.360018051
10	8.009530023	8.910559329	8.27700073
10	7.400151785	8.130099299	8.756427588
10	7.440373967	9.515822877	8.693735303
10	7.711096393	8.946525682	8.92943844
10	7.166192189	7.795220399	8.395828425
10	8.429704509	8.581501443	8.624714901
10	7.471335048	9.24538318	8.818213101
10	7.714764697	8.827425409	9.139802446
10	7.465631835	8.845359482	9.480453096
10	7.619825276	8.944335411	8.809443113
10	7.667752825	9.08315554	9.201978997
10	8.079043663	9.167936624	8.833611475
10	8.795565526	9.209735948	8.441525029
10	7.63280517	9.256323602	8.793456795
10	7.605585605	8.905689687	7.999728346
10	8.454748778	8.927831176	8.517833908
10	8.32626621	9.229071386	8.554593329
10	7.182645507	8.700909712	8.621388192
10	7.428162313	8.288849558	8.235823783
10	7.488259638	9.029323407	8.494509858
10	7.156579542	9.181177403	8.692408173
10	8.028382972	9.200685842	8.321929187
10	7.759841894	8.740080304	9.012353254
10	8.175561205	8.796337113	8.749514842
10	7.673495327	8.449455913	8.452209384
10	8.735564604	9.093739859	8.906053099
10	7.685626911	8.806629734	8.446468538
10	7.353345667	7.857295796	9.367111979
10	8.937029911	9.158321481	7.757069581
10	8.802610462	9.36506924	8.872382627
10	7.650512228	8.267768378	8.748133986
10	7.743289318	8.727595298	8.303152429
10	7.564197255	8.992713417	8.500142504
10	8.230534426	8.249420271	8.796993094
10	8.129490297	9.245366592	8.533284297
10	7.396924577	8.353784283	8.003707436
10	7.669261042	8.613332147	7.974770929
10	7.782577468	8.679738548	8.805920664
10	7.556381391	9.367126507	8.144015341
10	7.666246257	9.040058345	7.952041872
10	7.432702247	9.229700934	8.818819416
10	7.705317161	9.219286641	8.361006854
10	7.260139857	9.275014452	8.477309344
10	8.139386706	9.824759883	8.327879998
10	8.559537132	9.126297352	8.328287686
10	7.325882435	9.146021195	8.581303102
10	7.936159471	9.323902549	9.01114338
10	8.009260907	8.556690143	9.301591876
10	7.444525417	8.204124864	9.009270176
10	7.807235562	8.523223757	8.765906189
10	7.301935117	9.126329564	8.483052939
10	7.406904142	9.63954851	8.69888336
10	7.752135116	9.569595703	8.195664737
10	7.754233153	9.505099203	8.32398849
10	7.931255081	8.713021499	9.257890852
10	8.287130899	8.921746268	7.936852951
10	8.242808427	9.3119274	7.824935421
10	8.36712188	8.849232876	8.22563932
10	7.676950972	8.537056114	8.675535202
10	8.360962449	8.448183347	8.84116408
10	7.982078798	9.574968697	8.583240733
10	8.247564232	8.565039496	8.76821782
10	7.701727309	9.378585987	9.185171258
10	8.041683371	9.629269654	8.588936798
10	7.35101868	8.183676502	8.754496754
10	7.455061218	9.18952168	8.720803376
10	8.162161488	8.228002799	8.612817119
10	7.191944862	9.074233528	8.312060056
10	8.010765159	9.006122684	8.870561108
10	8.425825595	8.646958842	8.864463952
10	7.789610988	9.347171345	9.156636277
10	7.524055082	7.747555993	9.546019166
10	8.347222611	8.876951937	8.288160129
10	7.900497335	9.443767046	8.700754645
10	8.02710125	8.716037927	7.958895477
10	7.422162076	8.73059659	7.853446981
10	7.631930015	8.469465585	9.22739881
10	7.237333103	9.597246912	8.027377022
10	8.533963944	9.834017013	8.395403907
10	8.109362291	9.244047571	8.425930553
10	8.135634303	8.163593784	8.540028488
10	7.545497072	9.151004954	8.609736436
10	7.712552975	8.949131174	8.803089985
10	7.651878856	9.197563729	8.450393312
10	7.481126136	8.571024703	8.513100584
10	7.063785227	8.795465369	9.370576
10	8.133133207	9.305050689	8.040434325
10	7.186675063	8.87426693	8.466395957
10	7.41202872	9.115018781	7.831819974
10	7.348630581	9.015308221	8.500223656
10	7.667517122	8.697272708	8.714792978
10	7.98766003	9.262962506	8.220202447
10	7.577013343	8.592107209	8.112628121
10	7.686445843	8.787723828	9.133077764
10	7.849984574	8.29141317	8.341473958
10	7.923342105	9.230120486	8.662526509
10	7.15450042	9.424005289	8.596214026
10	7.740190705	9.010636156	8.115321791
10	7.768187458	8.851352812	8.462204127
10	7.556115992	9.040853458	9.188671523
10	8.309112314	8.478975055	8.083948638
10	8.2640392	9.871422448	8.3709702
10	7.573685457	8.872309231	8.035655699
10	8.031010574	8.747949775	9.136769159
10	7.697617541	9.26904248	8.979511163
10	7.713931372	9.996805558	9.377494588
10	7.825968098	8.392142537	8.071568523
10	7.674264616	8.759186881	8.884691718
10	8.059842135	9.309288995	9.231011308
10	7.709650403	9.164141279	8.501627319
10	7.765616276	8.50791037	8.089190406
10	7.798661747	9.368350528	9.332409733
10	7.905027298	8.957040006	9.331956534
10	8.152365459	8.775496352	8.415306221
10	7.826713854	8.97993353	8.274269526
10	8.409307819	9.195180532	8.400935541
10	7.704539484	8.85943779	8.130755057
10	8.047108046	8.685851408	9.472104984
10	8.172428308	8.807712947	8.57688339
10	7.675976728	8.246997372	9.233425812
10	7.538540367	9.449174308	8.652774798
10	7.734431837	8.887563988	8.641819342
10	6.941375285	8.540149143	7.807496557
10	7.40602253	9.387335431	8.970784687
10	8.297747739	8.937401632	8.586443323
10	7.445899908	8.441151803	8.912819748
10	8.636953059	9.586397874	8.779191738
10	8.375573615	8.629284969	8.998542587
10	8.378250335	8.294999314	8.212698165
10	7.008897125	8.886261798	8.750953585
10	7.648456099	9.607132223	7.598201596
10	8.728296872	8.635587445	8.103719854
10	8.161684205	9.538839352	8.576895746
10	8.284558434	9.364399455	9.216222064
10	8.142099924	8.658550824	8.482732168
10	8.057223803	8.87259253	9.306588693
10	7.878198473	8.983129884	9.243257437
10	8.119933363	8.642529822	8.970314939
10	8.843111012	8.059993959	8.589341445
10	7.443462321	9.096987879	8.96065183
10	8.388019705	8.403367538	8.190535082
10	8.100807768	9.161949501	8.752251637
10	7.698699975	9.472141574	8.803508327
10	7.844623702	9.602348759	8.614768461
10	8.254541351	8.61960713	7.752125307
10	8.140496381	9.205455882	8.477231564
10	7.720204191	8.483054909	8.29547589
10	7.556276319	8.828230539	8.946239638
10	7.983593888	9.3360084	8.208667046
10	8.119497469	8.444520688	8.060399938
10	7.484922904	8.803152064	8.535909654
10	7.560527255	8.74952738	8.440478592
10	8.07178471	8.622178079	8.516055541
10	7.948834262	9.3728348	8.503946998
10	8.163724772	8.703495614	8.536495802
10	8.090278936	8.701656112	7.973131901
10	7.495469163	8.995374201	9.073505057
10	7.398001303	8.912065395	9.143087242
10	7.778930663	9.64685376	7.940300336
10	7.33648849	9.486991117	8.318707422
10	8.552792014	8.809643796	9.038560373
10	8.148053017	9.20777308	8.070936488
10	8.34530233	9.187388125	9.053539583
10	7.76108026	9.983105652	8.651707253
10	7.95842043	8.431534994	8.615298205
10	8.292825301	9.624197146	8.670674669
10	7.26498817	8.21923241	8.495786426
10	8.187003508	9.697448061	8.536111155
10	7.536302727	8.40650787	8.554772117
10	8.171315415	9.197973678	8.51908978
10	7.998558986	8.750207013	9.02155476
10	7.906635921	9.640698643	8.306412445
10	7.54781516	8.816980093	7.90005881
10	7.125475694	8.984094814	8.838017097
10	7.616461033	9.632430598	8.42905817
10	8.126492913	8.898299541	8.163093736
10	7.544800018	8.701610485	8.560024241
10	7.750363413	8.400134431	8.434717412
10	8.306292247	9.288012516	8.204753937
10	7.40617274	8.980712474	8.227632782
10	8.755452404	8.230330889	9.562233752
10	7.939702002	8.99098096	8.273035122
10	7.823042588	9.449961649	9.060711733
10	7.592820323	9.078414585	8.356033438
10	7.328953027	8.627076158	8.668025247
10	7.618878421	9.312627942	8.885350553
10	7.838899893	8.889764403	9.18812169
10	7.761359079	9.139518787	8.010765444
10	7.752440954	9.0272842	8.828861218
10	7.515349859	9.412004349	7.837925683
10	7.588971411	8.626830444	7.729717271
10	7.494764145	9.597092666	7.985755513
10	7.830836694	9.784993956	8.668726154
10	8.329087671	8.267389987	8.399523279
10	8.573824565	9.932470019	8.580823341
10	8.31062859	8.903957196	9.362385239
10	6.73550545	9.288718352	8.204576808
10	8.11944475	8.686174446	9.249836864
10	7.550443541	9.332569391	8.177836873
10	7.762205006	9.342310985	8.150164667
10	7.646281337	8.544937769	8.805159203
10	7.804969505	8.831102438	8.849117735
10	7.549167583	8.946154167	8.6877247
10	6.915294786	8.820307192	8.567793092
10	8.465457517	8.709097803	8.881376155
10	8.436923498	9.424819588	8.99394126
10	7.668469449	8.278836397	8.044671899
10	7.991297972	8.228484883	8.546062353
10	7.21474456	8.81555	8.316770164
10	7.85301199	8.812590998	9.320273914
10	7.893303809	8.727169047	8.241171067
10	8.809566991	8.655781795	8.397556257
10	7.441620776	8.917059327	8.889898087
10	7.374885756	9.05936497	8.297577877
10	8.448153706	8.469556531	8.27022884
10	7.385946528	9.129495106	8.816585637
10	8.924717462	8.656651052	8.557832065
10	7.875015533	8.725057961	8.1470607
10	8.203788208	9.205949878	8.862099026
10	7.511352375	8.884241967	8.661857234
10	7.548110455	8.675698136	7.805194199
10	7.905494454	8.914152193	8.224449714
10	8.157681703	9.885566183	8.341919135
10	8.629197125	8.808453632	8.934780437
10	8.117724856	8.602867413	8.328738006
10	8.062789484	9.57856157	9.146327349
10	8.31401467	9.170534764	8.697676886
10	7.340759498	9.02607283	8.856869634
10	7.668401195	9.418613962	9.242641716
10	8.150830509	8.893744314	7.960279921
10	8.297620126	9.409572505	8.059580415
10	7.735769278	9.185946412	7.803297314
10	8.10817842	8.625785418	7.470796795
10	7.905798014	8.217610803	9.075043736
10	8.144037944	8.460177726	8.487622324
10	7.234516525	9.551386497	8.681598686
10	7.847004145	8.873053431	8.803860666
10	8.912129371	8.144624984	7.611091442
10	7.979398822	9.068382869	8.087299731
10	7.948360696	9.367292046	8.801444849
10	7.266297144	8.796295985	8.355954188
10	7.527996785	9.054739403	9.22553538
10	7.569825352	9.005944745	8.430077848
10	8.136203345	8.73170288	8.389008944
10	8.018943718	8.862977988	8.667606918
10	8.266474633	8.521070926	8.152142181
10	7.316037542	8.915122985	7.594273825
10	7.356763233	8.988641379	8.984284097
10	8.11682816	8.73137279	9.011955905
10	8.034494018	9.099477843	8.488928515
10	7.688011073	9.082966749	8.735240776
10	8.247035565	9.104366376	8.070758269
10	8.213197833	8.719755621	8.260778994
10	7.420481668	9.689785839	9.490912528
10	7.242789247	9.480413436	8.058629591
10	7.863629742	8.658027014	8.075899006
10	8.238563449	8.426854967	8.306447278
10	7.67221736	9.338247808	8.518445389
10	7.691835337	9.146605701	7.902021637
10	7.866075446	9.049091028	9.117554199
10	7.109087535	9.672865094	8.856021784
10	7.898431543	9.075398531	9.245563904
10	8.169320738	9.00565823	8.595659698
10	8.159088731	8.825055638	8.169573387
10	7.666551968	8.799286021	8.994742994
10	7.678765898	9.803938606	8.68135067
10	7.95064137	8.602716865	8.070294889
10	7.773939539	8.586890183	8.7363643
10	7.421228085	8.443440948	7.814803613
10	8.468949569	8.857250845	8.542129291
10	8.657800453	10.06674642	8.041443003
10	7.984616384	8.907354669	8.32027036
10	7.253783852	9.370874161	8.914579576
10	8.227889343	9.284991574	8.227135149
10	7.429065393	9.077867348	8.718934288
10	8.122065895	8.774020979	8.712783971
10	7.314374374	9.151444088	8.288404386
10	8.321176164	8.343080479	8.344446889
10	8.070753284	8.995082188	8.327306735
10	8.024505977	9.933199538	8.27793739
10	7.698550208	8.883195664	9.444746904
10	7.469684072	8.28959603	8.987115278
10	8.708910778	9.491458075	8.621280756
10	7.196850321	9.457262532	9.220118515
10	7.025243356	8.885757336	8.836943073
10	8.41213985	9.319481969	8.518251829
10	7.765006181	8.949945487	8.233668988
10	8.00949223	8.8079757	8.49524445
10	7.544995868	8.505030732	8.324020852
10	7.302086394	9.606436074	8.528557829
10	8.012182223	8.875722544	9.4049721
10	7.601569393	8.489907028	8.239283024
10	7.094539794	7.979523735	8.912872743
10	7.445015682	8.404115083	8.393509324
10	8.510626985	8.714396364	8.118497517
10	7.49046705	9.135232342	8.612423346
10	7.544440128	9.101076708	8.124891491
10	8.331040876	8.559048457	7.986516428
10	7.700480696	7.924183492	8.676118373
10	7.369596734	8.866845819	8.238728244
10	8.674186855	8.780616478	8.487034308
10	8.035807165	8.803578851	7.837328293
10	8.171537762	9.67328022	8.66481536
10	7.9764468	8.580235943	8.501152142
10	7.723950458	8.31108259	8.10648588
10	8.007892738	8.050405068	8.944015612
10	7.875512718	8.903129783	8.846800427
10	7.476309075	8.830615131	8.662614214
10	7.568454085	9.433665906	8.891105684
10	7.908340803	9.210736336	8.72905144
10	8.109609792	8.945058212	8.696717752
10	7.9752684	8.337191468	8.178212599
10	7.6755929	9.32930299	8.635975748
10	7.531943555	9.182496246	8.473664208
10	7.937799623	9.069569593	8.878059706
10	7.410960789	8.527820819	8.972940892
10	8.148912217	9.077677044	8.374152893
10	7.914846866	8.804311397	9.123321934
10	8.210252288	9.371245535	8.370432758
10	8.233911742	10.41739337	8.410383076
10	7.87505125	9.044966111	8.586271706
10	8.429745878	8.698535518	9.031164426
10	7.375004429	8.959496149	8.904957126
10	8.49065821	9.267425689	9.005770043
10	7.534856297	9.081195894	8.806737079
10	7.945761899	9.15965619	8.602736335
10	7.058735182	7.989382522	8.485817434
10	7.937599215	9.428508536	9.068994985
10	8.481654252	9.246389699	8.321615615
10	7.909183153	9.239014384	8.270964384
10	8.579472293	9.222605353	9.528449028
10	7.413459768	8.408993993	9.440848523
10	8.130264158	8.580519897	8.222624752
10	7.83753907	8.409175793	8.243012981
10	7.756402611	9.618859024	8.290924553
10	8.222413649	8.89979073	9.030014515
10	7.86958424	8.515457395	8.521328725
10	7.887243593	8.771647842	9.291569557
10	8.392767587	9.179082375	8.324788413
10	7.668006522	9.09737777	8.152120832
10	7.783170715	9.000341954	7.567910637
10	8.836975921	9.327531466	8.640433844
10	6.995699766	9.24139367	9.087940062
10	7.738036033	9.379245087	8.715643243
10	7.521811874	8.948463298	7.019498651
10	7.769110828	8.603562332	9.052457508
10	8.256212866	8.305262573	8.500617249
10	7.632045556	8.503619989	8.39109464
10	7.744995489	8.99250113	8.596710041
10	8.651784208	8.67898646	8.55783026
10	8.284457863	10.02153947	8.968218648
10	7.774537892	8.275712005	8.571831255
10	8.375216694	8.861095878	9.030448308
10	7.690359694	8.531613142	9.009102353
