# Supplementary material for: Advanced hybrid LSTM-transformer architecture for real-time multi-task prediction in engineering systems
Source: Sci Rep. 2024 Feb 28;14:4890. doi: 10.1038/s41598-024-55483-x (PMC11322354; doi:10.1038/s41598-024-55483-x)
Supplement: Supplementary file 1 — Supplementary Information. [file 41598_2024_55483_MOESM1_ESM.zip › raw data table 7.csv]

Hyperparameter_Variation	Our_Model_RMSE
Learning Rate: 0.001	6.959751868
Learning Rate: 0.001	6.814919584
Learning Rate: 0.001	6.22129521
Learning Rate: 0.001	6.41203371
Learning Rate: 0.001	6.739665073
Learning Rate: 0.001	6.996684548
Learning Rate: 0.001	6.224072534
Learning Rate: 0.001	7.067007862
Learning Rate: 0.001	6.484766382
Learning Rate: 0.001	6.512092029
Learning Rate: 0.001	6.943900593
Learning Rate: 0.001	6.81389402
Learning Rate: 0.001	6.526127026
Learning Rate: 0.001	7.251892066
Learning Rate: 0.001	7.012948889
Learning Rate: 0.001	6.240684901
Learning Rate: 0.001	6.804097761
Learning Rate: 0.001	6.522959801
Learning Rate: 0.001	6.798347821
Learning Rate: 0.001	6.254221483
Learning Rate: 0.001	7.039901943
Learning Rate: 0.001	6.511943584
Learning Rate: 0.001	7.316747553
Learning Rate: 0.001	6.516563112
Learning Rate: 0.001	7.003521818
Learning Rate: 0.001	6.670364112
Learning Rate: 0.001	6.905084236
Learning Rate: 0.001	6.915497988
Learning Rate: 0.001	6.417406836
Learning Rate: 0.001	7.105479538
Learning Rate: 0.001	6.884308857
Learning Rate: 0.001	7.557262763
Learning Rate: 0.001	6.669618979
Learning Rate: 0.001	6.826474233
Learning Rate: 0.001	6.780451091
Learning Rate: 0.001	6.856411257
Learning Rate: 0.001	7.228111659
Learning Rate: 0.001	6.797421962
Learning Rate: 0.001	6.505232618
Learning Rate: 0.001	6.612118097
Learning Rate: 0.001	6.464962027
Learning Rate: 0.001	6.828260018
Learning Rate: 0.001	7.04510272
Learning Rate: 0.001	6.773776971
Learning Rate: 0.001	6.768010612
Learning Rate: 0.001	7.586678445
Learning Rate: 0.001	6.940801773
Learning Rate: 0.001	6.955483969
Learning Rate: 0.001	6.635797803
Learning Rate: 0.001	6.399079264
Learning Rate: 0.001	6.767726157
Learning Rate: 0.001	7.021731387
Learning Rate: 0.001	6.962683873
Learning Rate: 0.001	6.463726006
Learning Rate: 0.001	6.917575867
Learning Rate: 0.001	7.371760911
Learning Rate: 0.001	6.536058543
Learning Rate: 0.001	6.547617916
Learning Rate: 0.001	6.674124628
Learning Rate: 0.001	7.346819942
Learning Rate: 0.001	6.526173679
Learning Rate: 0.001	8.189834323
Learning Rate: 0.001	6.53212508
Learning Rate: 0.001	6.788035719
Learning Rate: 0.001	6.962274049
Learning Rate: 0.001	6.955650092
Learning Rate: 0.001	6.612245852
Learning Rate: 0.001	6.307059507
Learning Rate: 0.001	6.641168042
Learning Rate: 0.001	6.960600215
Learning Rate: 0.001	7.335422421
Learning Rate: 0.001	6.603016643
Learning Rate: 0.001	6.487811555
Learning Rate: 0.001	6.366848111
Learning Rate: 0.001	6.711741763
Learning Rate: 0.001	6.474071148
Learning Rate: 0.001	6.61292488
Learning Rate: 0.001	5.739414539
Learning Rate: 0.001	7.398389912
Learning Rate: 0.001	6.816559612
Learning Rate: 0.001	7.03779599
Learning Rate: 0.001	6.831296657
Learning Rate: 0.001	6.679472104
Learning Rate: 0.001	6.722393098
Learning Rate: 0.001	7.557620772
Learning Rate: 0.001	6.783463017
Learning Rate: 0.001	6.497438267
Learning Rate: 0.001	6.775662887
Learning Rate: 0.001	6.571574391
Learning Rate: 0.001	6.379618886
Learning Rate: 0.001	6.735442654
Learning Rate: 0.001	6.849965451
Learning Rate: 0.001	6.43407938
Learning Rate: 0.001	6.292831054
Learning Rate: 0.001	6.529834594
Learning Rate: 0.001	6.640294139
Learning Rate: 0.001	6.755002932
Learning Rate: 0.001	7.004836138
Learning Rate: 0.001	6.990867067
Learning Rate: 0.001	7.267690784
Learning Rate: 0.001	7.427329255
Learning Rate: 0.001	6.848209691
Learning Rate: 0.001	7.242257143
Learning Rate: 0.001	6.333657323
Learning Rate: 0.001	7.092236479
Learning Rate: 0.001	6.392268086
Learning Rate: 0.001	7.168970218
Learning Rate: 0.001	6.455199253
Learning Rate: 0.001	6.592084974
Learning Rate: 0.001	7.036480034
Learning Rate: 0.001	6.673490496
Learning Rate: 0.001	6.966304976
Learning Rate: 0.001	7.170958331
Learning Rate: 0.001	6.719718529
Learning Rate: 0.001	7.617668652
Learning Rate: 0.001	7.360359816
Learning Rate: 0.001	6.947711
Learning Rate: 0.001	6.871197327
Learning Rate: 0.001	6.573381212
Learning Rate: 0.001	6.944045119
Learning Rate: 0.001	6.74682387
Learning Rate: 0.001	6.910085271
Learning Rate: 0.001	6.585584655
Learning Rate: 0.001	6.930517365
Learning Rate: 0.001	6.149161201
Learning Rate: 0.001	6.757594494
Learning Rate: 0.001	6.966427178
Learning Rate: 0.001	6.777246113
Learning Rate: 0.001	6.94008778
Learning Rate: 0.001	7.089902019
Learning Rate: 0.001	7.081078059
Learning Rate: 0.001	6.468624635
Learning Rate: 0.001	6.648476415
Learning Rate: 0.001	6.690704296
Learning Rate: 0.001	6.282407919
Learning Rate: 0.001	6.531400583
Learning Rate: 0.001	7.119072012
Learning Rate: 0.001	6.406036289
Learning Rate: 0.001	6.75644981
Learning Rate: 0.001	6.743449109
Learning Rate: 0.001	6.250417435
Learning Rate: 0.001	6.956853095
Learning Rate: 0.001	6.896365192
Learning Rate: 0.001	6.426863548
Learning Rate: 0.001	6.755576632
Learning Rate: 0.001	6.970472279
Learning Rate: 0.001	6.625389188
Learning Rate: 0.001	6.452497128
Learning Rate: 0.001	6.177841
Learning Rate: 0.001	5.855927166
Learning Rate: 0.001	7.176869529
Learning Rate: 0.001	7.030039727
Learning Rate: 0.001	7.796200074
Learning Rate: 0.001	6.829190556
Learning Rate: 0.001	7.197809375
Learning Rate: 0.001	6.530177449
Learning Rate: 0.001	6.425997579
Learning Rate: 0.001	6.927613885
Learning Rate: 0.001	6.610123153
Learning Rate: 0.001	6.344421289
Learning Rate: 0.001	6.987437958
Learning Rate: 0.001	6.595393405
Learning Rate: 0.001	6.929336021
Learning Rate: 0.001	6.805440193
Learning Rate: 0.001	7.065128087
Learning Rate: 0.001	6.738745148
Learning Rate: 0.001	6.707507873
Learning Rate: 0.001	6.133240522
Learning Rate: 0.001	6.965596189
Learning Rate: 0.001	7.275777236
Learning Rate: 0.001	6.231213042
Learning Rate: 0.001	6.6023466
Learning Rate: 0.001	6.476299501
Learning Rate: 0.001	6.928411137
Learning Rate: 0.001	6.953372884
Learning Rate: 0.001	6.854610255
Learning Rate: 0.001	6.747062662
Learning Rate: 0.001	6.674673882
Learning Rate: 0.001	7.063214065
Learning Rate: 0.001	6.391677101
Learning Rate: 0.001	7.274368371
Learning Rate: 0.001	6.989301076
Learning Rate: 0.001	7.303057489
Learning Rate: 0.001	7.18024547
Learning Rate: 0.001	6.515332062
Learning Rate: 0.001	6.61374763
Learning Rate: 0.001	6.547482292
Learning Rate: 0.001	7.077573221
Learning Rate: 0.001	7.026040948
Learning Rate: 0.001	6.803914458
Learning Rate: 0.001	6.880469427
Learning Rate: 0.001	6.849728828
Learning Rate: 0.001	7.608477095
Learning Rate: 0.001	6.506010771
Learning Rate: 0.001	6.790745708
Learning Rate: 0.001	6.212377259
Learning Rate: 0.001	6.494144583
Learning Rate: 0.001	6.502298602
Learning Rate: 0.001	7.510050214
Learning Rate: 0.001	6.94674337
Learning Rate: 0.001	6.973095959
Learning Rate: 0.001	7.315175992
Learning Rate: 0.001	6.854619078
Learning Rate: 0.001	6.467071407
Learning Rate: 0.001	7.128420867
Learning Rate: 0.001	7.005414196
Learning Rate: 0.001	7.126899113
Learning Rate: 0.001	6.984616471
Learning Rate: 0.001	6.940020436
Learning Rate: 0.001	6.632252162
Learning Rate: 0.001	6.947360744
Learning Rate: 0.001	7.039201218
Learning Rate: 0.001	6.904082619
Learning Rate: 0.001	7.201467739
Learning Rate: 0.001	6.504840004
Learning Rate: 0.001	6.930858196
Learning Rate: 0.001	6.602026855
Learning Rate: 0.001	7.287136058
Learning Rate: 0.001	6.587297581
Learning Rate: 0.001	7.25452274
Learning Rate: 0.001	6.950269563
Learning Rate: 0.001	6.638460259
Learning Rate: 0.001	6.640071632
Learning Rate: 0.001	7.417212699
Learning Rate: 0.001	6.533067668
Learning Rate: 0.001	6.316641577
Learning Rate: 0.001	6.987385351
Learning Rate: 0.001	6.531249848
Learning Rate: 0.001	6.553738493
Learning Rate: 0.001	6.289495856
Learning Rate: 0.001	7.287173656
Learning Rate: 0.001	6.713373878
Learning Rate: 0.001	6.206725115
Learning Rate: 0.001	6.31410719
Learning Rate: 0.001	6.555538744
Learning Rate: 0.001	6.661866022
Learning Rate: 0.001	6.885988461
Learning Rate: 0.001	6.749179745
Learning Rate: 0.001	6.593038026
Learning Rate: 0.001	6.416268375
Learning Rate: 0.001	7.010666516
Learning Rate: 0.001	6.724714138
Learning Rate: 0.001	6.231078153
Learning Rate: 0.001	6.70426519
Learning Rate: 0.001	7.020624123
Learning Rate: 0.001	6.930260735
Learning Rate: 0.001	6.777776385
Learning Rate: 0.001	7.1694322
Learning Rate: 0.001	6.747355068
Learning Rate: 0.001	6.79081539
Learning Rate: 0.001	7.051516601
Learning Rate: 0.001	6.514883208
Learning Rate: 0.001	6.499088986
Learning Rate: 0.001	6.392695062
Learning Rate: 0.001	7.040573816
Learning Rate: 0.001	6.872186727
Learning Rate: 0.001	7.405175703
Learning Rate: 0.001	6.72106331
Learning Rate: 0.001	6.845777244
Learning Rate: 0.001	6.705208873
Learning Rate: 0.001	7.348135422
Learning Rate: 0.001	6.630152797
Learning Rate: 0.001	6.578843313
Learning Rate: 0.001	7.1036225
Learning Rate: 0.001	6.442345994
Learning Rate: 0.001	7.024819329
Learning Rate: 0.001	6.185365312
Learning Rate: 0.001	7.266558569
Learning Rate: 0.001	6.683261274
Learning Rate: 0.001	7.273078747
Learning Rate: 0.001	7.181855368
Learning Rate: 0.001	7.252680055
Learning Rate: 0.001	6.626424138
Learning Rate: 0.001	6.214702596
Learning Rate: 0.001	7.2580494
Learning Rate: 0.001	6.692832477
Learning Rate: 0.001	6.548254693
Learning Rate: 0.001	6.859334887
Learning Rate: 0.001	6.909139532
Learning Rate: 0.001	6.516792239
Learning Rate: 0.001	7.462930041
Learning Rate: 0.001	7.067815849
Learning Rate: 0.001	7.01008597
Learning Rate: 0.001	6.720480439
Learning Rate: 0.001	7.857290364
Learning Rate: 0.001	6.600144033
Learning Rate: 0.001	6.422283026
Learning Rate: 0.001	7.156701086
Learning Rate: 0.001	6.665716509
Learning Rate: 0.001	6.512849797
Learning Rate: 0.001	6.521830285
Learning Rate: 0.001	6.715909773
Learning Rate: 0.001	6.615900214
Learning Rate: 0.001	6.938932006
Learning Rate: 0.001	7.051750763
Learning Rate: 0.001	6.781004616
Learning Rate: 0.001	7.131060418
Learning Rate: 0.001	6.448589335
Learning Rate: 0.001	7.099725873
Learning Rate: 0.001	6.122376391
Learning Rate: 0.001	6.187936572
Learning Rate: 0.001	6.242108684
Learning Rate: 0.001	6.823943031
Learning Rate: 0.001	6.963496684
Learning Rate: 0.001	6.21950525
Learning Rate: 0.001	6.599916905
Learning Rate: 0.001	6.901024054
Learning Rate: 0.001	6.49224395
Learning Rate: 0.001	6.843649615
Learning Rate: 0.001	6.626335716
Learning Rate: 0.001	6.707442323
Learning Rate: 0.001	6.461139805
Learning Rate: 0.001	6.729084621
Learning Rate: 0.001	6.581245627
Learning Rate: 0.001	6.697252393
Learning Rate: 0.001	7.508310121
Learning Rate: 0.001	6.429113166
Learning Rate: 0.001	6.595468544
Learning Rate: 0.001	6.657048443
Learning Rate: 0.001	6.650378729
Learning Rate: 0.001	6.906138943
Learning Rate: 0.001	6.963376177
Learning Rate: 0.001	6.69613497
Learning Rate: 0.001	6.664132024
Learning Rate: 0.001	6.688923903
Learning Rate: 0.001	6.329291268
Learning Rate: 0.001	6.72805191
Learning Rate: 0.001	7.002630842
Learning Rate: 0.001	7.03695318
Learning Rate: 0.001	6.897103649
Learning Rate: 0.001	6.745564678
Learning Rate: 0.001	6.082436235
Learning Rate: 0.001	6.72097062
Learning Rate: 0.001	6.848767747
Learning Rate: 0.001	6.535205306
Learning Rate: 0.001	6.111677654
Learning Rate: 0.001	6.599841798
Learning Rate: 0.001	7.205112486
Learning Rate: 0.001	6.563409876
Learning Rate: 0.001	6.992010278
Learning Rate: 0.001	6.861288691
Learning Rate: 0.001	7.609406486
Learning Rate: 0.001	6.784156263
Learning Rate: 0.001	7.608305572
Learning Rate: 0.001	6.561790221
Learning Rate: 0.001	6.732810599
Learning Rate: 0.001	6.664028493
Learning Rate: 0.001	6.957110235
Learning Rate: 0.001	6.703539599
Learning Rate: 0.001	6.656848952
Learning Rate: 0.001	6.717739877
Learning Rate: 0.001	6.536818327
Learning Rate: 0.001	6.417973312
Learning Rate: 0.001	6.762755099
Learning Rate: 0.001	6.817011245
Learning Rate: 0.001	6.989917856
Learning Rate: 0.001	7.249769855
Learning Rate: 0.001	6.628554336
Learning Rate: 0.001	7.091906328
Learning Rate: 0.001	6.9060122
Learning Rate: 0.001	7.010765423
Learning Rate: 0.001	6.873128221
Learning Rate: 0.001	6.999251725
Learning Rate: 0.001	7.143771041
Learning Rate: 0.001	6.550801763
Learning Rate: 0.001	7.047863066
Learning Rate: 0.001	6.245037785
Learning Rate: 0.001	7.504640555
Learning Rate: 0.001	7.107301356
Learning Rate: 0.001	6.533356399
Learning Rate: 0.001	7.300226065
Learning Rate: 0.001	6.070666301
Learning Rate: 0.001	6.740717257
Learning Rate: 0.001	7.118752708
Learning Rate: 0.001	6.809413449
Learning Rate: 0.001	6.425465567
Learning Rate: 0.001	6.74334462
Learning Rate: 0.001	6.991331438
Learning Rate: 0.001	6.660934433
Learning Rate: 0.001	7.38442217
Learning Rate: 0.001	6.937416044
Learning Rate: 0.001	6.865244963
Learning Rate: 0.001	6.989004191
Learning Rate: 0.001	6.874698797
Learning Rate: 0.001	6.462670621
Learning Rate: 0.001	6.997383855
Learning Rate: 0.001	6.302679262
Learning Rate: 0.001	6.502043761
Learning Rate: 0.001	6.751581933
Learning Rate: 0.001	7.047693238
Learning Rate: 0.001	7.241346585
Learning Rate: 0.001	6.127993164
Learning Rate: 0.001	6.773589716
Learning Rate: 0.001	6.99958325
Learning Rate: 0.001	6.614140037
Learning Rate: 0.001	6.626047943
Learning Rate: 0.001	7.077085363
Learning Rate: 0.001	6.832840132
Learning Rate: 0.001	6.159099863
Learning Rate: 0.001	6.962270805
Learning Rate: 0.001	7.33341164
Learning Rate: 0.001	6.801900781
Learning Rate: 0.001	6.552561413
Learning Rate: 0.001	6.846844073
Learning Rate: 0.001	6.311146427
Learning Rate: 0.001	6.873944967
Learning Rate: 0.001	7.193457889
Learning Rate: 0.001	6.750322022
Learning Rate: 0.001	6.835912604
Learning Rate: 0.001	6.598597252
Learning Rate: 0.001	6.847963147
Learning Rate: 0.001	6.938311448
Learning Rate: 0.001	6.5837511
Learning Rate: 0.001	7.015453557
Learning Rate: 0.001	6.909085643
Learning Rate: 0.001	7.049130098
Learning Rate: 0.001	7.267250312
Learning Rate: 0.001	6.314869552
Learning Rate: 0.001	6.435916828
Learning Rate: 0.001	7.015651328
Learning Rate: 0.001	6.938060462
Learning Rate: 0.001	6.972761761
Learning Rate: 0.001	7.552076906
Learning Rate: 0.001	6.953045958
Learning Rate: 0.001	6.697198795
Learning Rate: 0.001	7.01837881
Learning Rate: 0.001	6.754601939
Learning Rate: 0.001	6.950926137
Learning Rate: 0.001	7.326887158
Learning Rate: 0.001	6.748835629
Learning Rate: 0.001	6.722538643
Learning Rate: 0.001	6.962980164
Learning Rate: 0.001	6.849832727
Learning Rate: 0.001	7.043238038
Learning Rate: 0.001	6.571094476
Learning Rate: 0.001	6.823734442
Learning Rate: 0.001	6.271326023
Learning Rate: 0.001	7.058939449
Learning Rate: 0.001	6.615759188
Learning Rate: 0.001	6.822639917
Learning Rate: 0.001	6.326892079
Learning Rate: 0.001	6.785501393
Learning Rate: 0.001	7.095292761
Learning Rate: 0.001	7.148766632
Learning Rate: 0.001	6.67406614
Learning Rate: 0.001	7.488587409
Learning Rate: 0.001	7.038066074
Learning Rate: 0.001	6.607251879
Learning Rate: 0.001	7.196106676
Learning Rate: 0.001	6.463881115
Learning Rate: 0.001	7.14897652
Learning Rate: 0.001	6.934337485
Learning Rate: 0.001	6.868062086
Learning Rate: 0.001	6.341272012
Learning Rate: 0.001	6.325988873
Learning Rate: 0.001	6.95000696
Learning Rate: 0.001	6.726143704
Learning Rate: 0.001	6.621753272
Learning Rate: 0.001	6.133435884
Learning Rate: 0.001	7.185296246
Learning Rate: 0.001	7.181046688
Learning Rate: 0.001	6.929458957
Learning Rate: 0.001	6.546033163
Learning Rate: 0.001	7.130800535
Learning Rate: 0.001	6.812239045
Learning Rate: 0.001	6.882092366
Learning Rate: 0.001	7.012642622
Learning Rate: 0.001	7.154460609
Learning Rate: 0.001	6.88805149
Learning Rate: 0.001	6.631530218
Learning Rate: 0.001	6.914103348
Learning Rate: 0.001	6.831600063
Learning Rate: 0.001	6.666871102
Learning Rate: 0.001	6.961961248
Learning Rate: 0.001	6.568056242
Learning Rate: 0.001	6.48861582
Learning Rate: 0.001	6.730441736
Learning Rate: 0.001	7.135294004
Learning Rate: 0.001	6.799784524
Learning Rate: 0.001	6.808611173
Learning Rate: 0.001	7.110131138
Learning Rate: 0.001	6.389590816
Learning Rate: 0.001	6.455391199
Learning Rate: 0.001	6.555652631
Learning Rate: 0.001	6.624607049
Learning Rate: 0.001	6.78223659
Learning Rate: 0.001	6.391416884
Learning Rate: 0.001	6.12205569
Learning Rate: 0.001	6.479501649
Learning Rate: 0.001	6.910220827
Learning Rate: 0.001	6.81549842
Learning Rate: 0.001	6.327311593
Learning Rate: 0.001	6.810616252
Learning Rate: 0.001	7.12729756
Learning Rate: 0.001	6.684114622
Learning Rate: 0.001	7.083677039
Learning Rate: 0.001	6.692222103
Learning Rate: 0.001	6.243197144
Learning Rate: 0.001	6.90385366
Learning Rate: 0.001	6.550701816
Learning Rate: 0.01	7.093501079
Learning Rate: 0.01	7.605397426
Learning Rate: 0.01	6.717930753
Learning Rate: 0.01	6.85854846
Learning Rate: 0.01	6.891695622
Learning Rate: 0.01	7.009129657
Learning Rate: 0.01	7.078496248
Learning Rate: 0.01	7.118454654
Learning Rate: 0.01	7.472296995
Learning Rate: 0.01	7.280643388
Learning Rate: 0.01	7.353477232
Learning Rate: 0.01	6.890051397
Learning Rate: 0.01	7.656038218
Learning Rate: 0.01	7.277562314
Learning Rate: 0.01	7.175245836
Learning Rate: 0.01	7.295541661
Learning Rate: 0.01	7.398797161
Learning Rate: 0.01	6.638435752
Learning Rate: 0.01	6.299284696
Learning Rate: 0.01	7.575782266
Learning Rate: 0.01	6.939785455
Learning Rate: 0.01	7.679798798
Learning Rate: 0.01	6.883696315
Learning Rate: 0.01	7.135434061
Learning Rate: 0.01	7.373189456
Learning Rate: 0.01	7.548207637
Learning Rate: 0.01	7.012990644
Learning Rate: 0.01	7.114973069
Learning Rate: 0.01	7.020599353
Learning Rate: 0.01	7.357004725
Learning Rate: 0.01	6.402324603
Learning Rate: 0.01	8.037608477
Learning Rate: 0.01	6.687260233
Learning Rate: 0.01	7.172022573
Learning Rate: 0.01	6.674023444
Learning Rate: 0.01	7.127079055
Learning Rate: 0.01	7.281020615
Learning Rate: 0.01	6.434745907
Learning Rate: 0.01	6.927763514
Learning Rate: 0.01	6.803835327
Learning Rate: 0.01	7.3485436
Learning Rate: 0.01	7.507396621
Learning Rate: 0.01	7.00397255
Learning Rate: 0.01	7.077289332
Learning Rate: 0.01	7.512673384
Learning Rate: 0.01	7.103559101
Learning Rate: 0.01	7.223944621
Learning Rate: 0.01	6.452689321
Learning Rate: 0.01	6.734507031
Learning Rate: 0.01	6.879709235
Learning Rate: 0.01	7.052715427
Learning Rate: 0.01	7.311524965
Learning Rate: 0.01	6.163644246
Learning Rate: 0.01	7.525021873
Learning Rate: 0.01	7.494978331
Learning Rate: 0.01	6.616787798
Learning Rate: 0.01	6.523655074
Learning Rate: 0.01	7.225995051
Learning Rate: 0.01	7.134069246
Learning Rate: 0.01	6.604890498
Learning Rate: 0.01	7.182196112
Learning Rate: 0.01	6.862556938
Learning Rate: 0.01	7.159128799
Learning Rate: 0.01	7.061805598
Learning Rate: 0.01	7.713310268
Learning Rate: 0.01	7.060243879
Learning Rate: 0.01	6.848524535
Learning Rate: 0.01	6.886599294
Learning Rate: 0.01	6.898168551
Learning Rate: 0.01	7.14691464
Learning Rate: 0.01	6.815815366
Learning Rate: 0.01	7.190164037
Learning Rate: 0.01	7.641643131
Learning Rate: 0.01	6.668441031
Learning Rate: 0.01	6.68902525
Learning Rate: 0.01	7.172118594
Learning Rate: 0.01	7.4750789
Learning Rate: 0.01	7.004190198
Learning Rate: 0.01	7.356355099
Learning Rate: 0.01	7.08341355
Learning Rate: 0.01	7.690132839
Learning Rate: 0.01	7.440637121
Learning Rate: 0.01	6.814600721
Learning Rate: 0.01	7.025637996
Learning Rate: 0.01	6.901685601
Learning Rate: 0.01	7.028118391
Learning Rate: 0.01	7.115915815
Learning Rate: 0.01	6.968101829
Learning Rate: 0.01	7.517838634
Learning Rate: 0.01	7.566017842
Learning Rate: 0.01	6.537770974
Learning Rate: 0.01	6.501730976
Learning Rate: 0.01	7.078237437
Learning Rate: 0.01	7.183880426
Learning Rate: 0.01	6.732116703
Learning Rate: 0.01	7.545723651
Learning Rate: 0.01	7.246379908
Learning Rate: 0.01	6.920830041
Learning Rate: 0.01	7.112069043
Learning Rate: 0.01	7.73207615
Learning Rate: 0.01	6.438111784
Learning Rate: 0.01	6.894463345
Learning Rate: 0.01	7.130571624
Learning Rate: 0.01	7.79654099
Learning Rate: 0.01	7.150947856
Learning Rate: 0.01	7.111875891
Learning Rate: 0.01	7.552820257
Learning Rate: 0.01	7.503002444
Learning Rate: 0.01	6.965192848
Learning Rate: 0.01	7.250616625
Learning Rate: 0.01	6.875092525
Learning Rate: 0.01	7.22712696
Learning Rate: 0.01	7.373874016
Learning Rate: 0.01	7.036661458
Learning Rate: 0.01	7.725772499
Learning Rate: 0.01	6.932038249
Learning Rate: 0.01	7.578644118
Learning Rate: 0.01	7.096830495
Learning Rate: 0.01	7.454937256
Learning Rate: 0.01	6.90999476
Learning Rate: 0.01	7.350630608
Learning Rate: 0.01	7.269526188
Learning Rate: 0.01	7.005196824
Learning Rate: 0.01	6.906768702
Learning Rate: 0.01	7.241904681
Learning Rate: 0.01	6.908166081
Learning Rate: 0.01	7.021161115
Learning Rate: 0.01	6.807337015
Learning Rate: 0.01	6.849273522
Learning Rate: 0.01	6.43100763
Learning Rate: 0.01	7.613800167
Learning Rate: 0.01	6.638770954
Learning Rate: 0.01	6.93144239
Learning Rate: 0.01	7.085147274
Learning Rate: 0.01	7.031249267
Learning Rate: 0.01	7.674788759
Learning Rate: 0.01	6.728324904
Learning Rate: 0.01	7.51348752
Learning Rate: 0.01	6.684430446
Learning Rate: 0.01	6.495515633
Learning Rate: 0.01	7.540164439
Learning Rate: 0.01	7.258068088
Learning Rate: 0.01	7.94262594
Learning Rate: 0.01	7.419854153
Learning Rate: 0.01	7.303928557
Learning Rate: 0.01	7.217349451
Learning Rate: 0.01	6.759904769
Learning Rate: 0.01	6.710994169
Learning Rate: 0.01	6.9118068
Learning Rate: 0.01	6.72925314
Learning Rate: 0.01	7.240066557
Learning Rate: 0.01	7.205047249
Learning Rate: 0.01	6.806563505
Learning Rate: 0.01	7.738583335
Learning Rate: 0.01	7.688732375
Learning Rate: 0.01	6.987694858
Learning Rate: 0.01	6.816383778
Learning Rate: 0.01	6.50138701
Learning Rate: 0.01	6.676351231
Learning Rate: 0.01	6.761132671
Learning Rate: 0.01	6.907523729
Learning Rate: 0.01	7.12352265
Learning Rate: 0.01	7.011605344
Learning Rate: 0.01	7.128429749
Learning Rate: 0.01	7.254871903
Learning Rate: 0.01	7.379665936
Learning Rate: 0.01	7.299640427
Learning Rate: 0.01	6.726299805
Learning Rate: 0.01	7.40524692
Learning Rate: 0.01	6.692663583
Learning Rate: 0.01	6.415335138
Learning Rate: 0.01	7.427992802
Learning Rate: 0.01	7.046396175
Learning Rate: 0.01	7.21869447
Learning Rate: 0.01	7.255403531
Learning Rate: 0.01	8.05534175
Learning Rate: 0.01	7.199366823
Learning Rate: 0.01	7.329345203
Learning Rate: 0.01	6.878631522
Learning Rate: 0.01	7.323224544
Learning Rate: 0.01	7.171713708
Learning Rate: 0.01	6.734305624
Learning Rate: 0.01	7.271407859
Learning Rate: 0.01	7.022139107
Learning Rate: 0.01	7.533278045
Learning Rate: 0.01	7.367201548
Learning Rate: 0.01	7.085955609
Learning Rate: 0.01	6.885889552
Learning Rate: 0.01	7.287500556
Learning Rate: 0.01	6.75342959
Learning Rate: 0.01	7.297610345
Learning Rate: 0.01	6.982419789
Learning Rate: 0.01	7.006969876
Learning Rate: 0.01	7.268580541
Learning Rate: 0.01	7.276666205
Learning Rate: 0.01	7.31159861
Learning Rate: 0.01	6.590444455
Learning Rate: 0.01	7.254623709
Learning Rate: 0.01	7.751448148
Learning Rate: 0.01	6.852418693
Learning Rate: 0.01	7.089338021
Learning Rate: 0.01	7.225832096
Learning Rate: 0.01	7.550744978
Learning Rate: 0.01	7.228719501
Learning Rate: 0.01	7.063999004
Learning Rate: 0.01	7.674384035
Learning Rate: 0.01	7.183591686
Learning Rate: 0.01	7.22189311
Learning Rate: 0.01	7.500936173
Learning Rate: 0.01	6.947779235
Learning Rate: 0.01	7.410548443
Learning Rate: 0.01	7.074341709
Learning Rate: 0.01	7.350325176
Learning Rate: 0.01	7.759856358
Learning Rate: 0.01	7.261489808
Learning Rate: 0.01	7.154714076
Learning Rate: 0.01	7.172877994
Learning Rate: 0.01	7.050793722
Learning Rate: 0.01	7.711208816
Learning Rate: 0.01	6.759549058
Learning Rate: 0.01	6.952630442
Learning Rate: 0.01	6.988159584
Learning Rate: 0.01	7.114813449
Learning Rate: 0.01	6.49776298
Learning Rate: 0.01	7.097447206
Learning Rate: 0.01	7.188862392
Learning Rate: 0.01	7.230674781
Learning Rate: 0.01	7.319857734
Learning Rate: 0.01	6.853445246
Learning Rate: 0.01	7.495123199
Learning Rate: 0.01	7.29304186
Learning Rate: 0.01	7.313890341
Learning Rate: 0.01	7.492312469
Learning Rate: 0.01	7.073699089
Learning Rate: 0.01	7.359541256
Learning Rate: 0.01	7.182895218
Learning Rate: 0.01	7.431379704
Learning Rate: 0.01	7.577753479
Learning Rate: 0.01	7.078003958
Learning Rate: 0.01	7.096150961
Learning Rate: 0.01	7.036213461
Learning Rate: 0.01	7.311943747
Learning Rate: 0.01	6.934590668
Learning Rate: 0.01	7.529862892
Learning Rate: 0.01	7.118681537
Learning Rate: 0.01	6.805174034
Learning Rate: 0.01	7.33213036
Learning Rate: 0.01	7.0166802
Learning Rate: 0.01	7.353227121
Learning Rate: 0.01	6.796273872
Learning Rate: 0.01	7.102983399
Learning Rate: 0.01	6.965719688
Learning Rate: 0.01	7.070287222
Learning Rate: 0.01	7.251573656
Learning Rate: 0.01	6.975159058
Learning Rate: 0.01	7.405307325
Learning Rate: 0.01	6.891179524
Learning Rate: 0.01	6.951160244
Learning Rate: 0.01	7.608251028
Learning Rate: 0.01	6.77142364
Learning Rate: 0.01	7.883211106
Learning Rate: 0.01	7.161544118
Learning Rate: 0.01	6.720444019
Learning Rate: 0.01	7.004252795
Learning Rate: 0.01	6.903878714
Learning Rate: 0.01	6.864842577
Learning Rate: 0.01	6.839523817
Learning Rate: 0.01	7.802587625
Learning Rate: 0.01	6.703447887
Learning Rate: 0.01	6.870577317
Learning Rate: 0.01	7.057595579
Learning Rate: 0.01	6.663528081
Learning Rate: 0.01	7.048789296
Learning Rate: 0.01	7.127536079
Learning Rate: 0.01	7.074732083
Learning Rate: 0.01	7.225792686
Learning Rate: 0.01	6.91992525
Learning Rate: 0.01	6.972198633
Learning Rate: 0.01	7.112375517
Learning Rate: 0.01	6.774944526
Learning Rate: 0.01	6.916748614
Learning Rate: 0.01	7.277653793
Learning Rate: 0.01	6.883333039
Learning Rate: 0.01	7.654626297
Learning Rate: 0.01	7.235279327
Learning Rate: 0.01	7.431183915
Learning Rate: 0.01	7.262259629
Learning Rate: 0.01	6.804427815
Learning Rate: 0.01	7.375513038
Learning Rate: 0.01	7.472667421
Learning Rate: 0.01	7.098774919
Learning Rate: 0.01	7.355476372
Learning Rate: 0.01	6.705819916
Learning Rate: 0.01	7.059952975
Learning Rate: 0.01	7.264016194
Learning Rate: 0.01	7.563020657
Learning Rate: 0.01	7.081187065
Learning Rate: 0.01	7.536434235
Learning Rate: 0.01	7.229555613
Learning Rate: 0.01	7.052905686
Learning Rate: 0.01	7.635341645
Learning Rate: 0.01	7.277823228
Learning Rate: 0.01	6.570037166
Learning Rate: 0.01	7.129186766
Learning Rate: 0.01	7.437583149
Learning Rate: 0.01	6.122878666
Learning Rate: 0.01	6.905445906
Learning Rate: 0.01	7.895189655
Learning Rate: 0.01	6.591153403
Learning Rate: 0.01	6.917999024
Learning Rate: 0.01	6.860506846
Learning Rate: 0.01	7.209238341
Learning Rate: 0.01	6.981279146
Learning Rate: 0.01	6.499335498
Learning Rate: 0.01	6.876991393
Learning Rate: 0.01	7.405321383
Learning Rate: 0.01	7.726538831
Learning Rate: 0.01	6.720098832
Learning Rate: 0.01	7.173650725
Learning Rate: 0.01	7.14655828
Learning Rate: 0.01	7.761320483
Learning Rate: 0.01	7.143131782
Learning Rate: 0.01	6.232913479
Learning Rate: 0.01	7.378480708
Learning Rate: 0.01	6.868363304
Learning Rate: 0.01	7.172978952
Learning Rate: 0.01	7.093634972
Learning Rate: 0.01	7.306485437
Learning Rate: 0.01	7.601938931
Learning Rate: 0.01	6.686602421
Learning Rate: 0.01	6.931508787
Learning Rate: 0.01	6.9006772
Learning Rate: 0.01	6.949465355
Learning Rate: 0.01	7.261872191
Learning Rate: 0.01	6.829432394
Learning Rate: 0.01	6.481726458
Learning Rate: 0.01	7.392271671
Learning Rate: 0.01	7.331711548
Learning Rate: 0.01	7.245055976
Learning Rate: 0.01	6.960652497
Learning Rate: 0.01	6.753325719
Learning Rate: 0.01	7.090416304
Learning Rate: 0.01	7.004191343
Learning Rate: 0.01	6.009213293
Learning Rate: 0.01	6.911651813
Learning Rate: 0.01	7.118110422
Learning Rate: 0.01	7.99440423
Learning Rate: 0.01	7.832308239
Learning Rate: 0.01	7.072950305
Learning Rate: 0.01	6.744614296
Learning Rate: 0.01	7.248599348
Learning Rate: 0.01	6.673880577
Learning Rate: 0.01	6.989825235
Learning Rate: 0.01	7.024540061
Learning Rate: 0.01	7.5221178
Learning Rate: 0.01	6.984353498
Learning Rate: 0.01	7.279145924
Learning Rate: 0.01	7.484410049
Learning Rate: 0.01	7.500948448
Learning Rate: 0.01	7.177008164
Learning Rate: 0.01	6.803527339
Learning Rate: 0.01	7.290544969
Learning Rate: 0.01	7.070787928
Learning Rate: 0.01	6.933434561
Learning Rate: 0.01	7.233327128
Learning Rate: 0.01	7.105655391
Learning Rate: 0.01	7.169426875
Learning Rate: 0.01	7.681019424
Learning Rate: 0.01	7.370850148
Learning Rate: 0.01	6.625320864
Learning Rate: 0.01	7.336646164
Learning Rate: 0.01	6.938613444
Learning Rate: 0.01	7.281085687
Learning Rate: 0.01	6.8102782
Learning Rate: 0.01	6.77524425
Learning Rate: 0.01	7.061026289
Learning Rate: 0.01	7.302568313
Learning Rate: 0.01	6.585566527
Learning Rate: 0.01	7.358754925
Learning Rate: 0.01	6.751419527
Learning Rate: 0.01	7.031527928
Learning Rate: 0.01	7.433183418
Learning Rate: 0.01	7.34151852
Learning Rate: 0.01	6.804480749
Learning Rate: 0.01	6.601142721
Learning Rate: 0.01	6.909520025
Learning Rate: 0.01	7.369404008
Learning Rate: 0.01	6.873722977
Learning Rate: 0.01	6.858177501
Learning Rate: 0.01	7.136204664
Learning Rate: 0.01	7.47356078
Learning Rate: 0.01	7.098159505
Learning Rate: 0.01	7.060851243
Learning Rate: 0.01	6.901770894
Learning Rate: 0.01	6.724035542
Learning Rate: 0.01	7.09928213
Learning Rate: 0.01	7.345362203
Learning Rate: 0.01	7.310065614
Learning Rate: 0.01	6.79413661
Learning Rate: 0.01	7.31186122
Learning Rate: 0.01	7.746183018
Learning Rate: 0.01	7.067069238
Learning Rate: 0.01	7.029340676
Learning Rate: 0.01	7.389069965
Learning Rate: 0.01	6.209815562
Learning Rate: 0.01	7.3906829
Learning Rate: 0.01	6.611421026
Learning Rate: 0.01	7.379158833
Learning Rate: 0.01	7.148790652
Learning Rate: 0.01	6.797763911
Learning Rate: 0.01	7.235742362
Learning Rate: 0.01	7.129125417
Learning Rate: 0.01	7.454559344
Learning Rate: 0.01	6.719855881
Learning Rate: 0.01	7.065598956
Learning Rate: 0.01	7.255132305
Learning Rate: 0.01	7.242106299
Learning Rate: 0.01	7.074525217
Learning Rate: 0.01	7.69082287
Learning Rate: 0.01	6.820441134
Learning Rate: 0.01	7.580704704
Learning Rate: 0.01	7.265929162
Learning Rate: 0.01	6.425185126
Learning Rate: 0.01	7.177643558
Learning Rate: 0.01	6.690080418
Learning Rate: 0.01	6.904547285
Learning Rate: 0.01	6.677619566
Learning Rate: 0.01	7.660484173
Learning Rate: 0.01	7.556753269
Learning Rate: 0.01	7.007437123
Learning Rate: 0.01	6.593159683
Learning Rate: 0.01	7.554235208
Learning Rate: 0.01	6.96830544
Learning Rate: 0.01	7.182216103
Learning Rate: 0.01	7.068459869
Learning Rate: 0.01	7.485707923
Learning Rate: 0.01	7.008554304
Learning Rate: 0.01	7.275481491
Learning Rate: 0.01	7.959916451
Learning Rate: 0.01	7.339871346
Learning Rate: 0.01	7.63182572
Learning Rate: 0.01	6.848034367
Learning Rate: 0.01	7.42744165
Learning Rate: 0.01	6.730413479
Learning Rate: 0.01	7.752019414
Learning Rate: 0.01	6.327126628
Learning Rate: 0.01	7.03427165
Learning Rate: 0.01	6.401764167
Learning Rate: 0.01	6.980602841
Learning Rate: 0.01	6.899828414
Learning Rate: 0.01	6.443665707
Learning Rate: 0.01	7.143455059
Learning Rate: 0.01	7.390778001
Learning Rate: 0.01	7.271495203
Learning Rate: 0.01	7.031687016
Learning Rate: 0.01	6.849485623
Learning Rate: 0.01	7.363769941
Learning Rate: 0.01	7.450912085
Learning Rate: 0.01	6.355832886
Learning Rate: 0.01	7.25279535
Learning Rate: 0.01	7.706946628
Learning Rate: 0.01	6.931495863
Learning Rate: 0.01	7.17263117
Learning Rate: 0.01	7.393664184
Learning Rate: 0.01	7.374985404
Learning Rate: 0.01	6.591664825
Learning Rate: 0.01	7.545262622
Learning Rate: 0.01	6.89277393
Learning Rate: 0.01	7.114254531
Learning Rate: 0.01	7.214268702
Learning Rate: 0.01	7.499482483
Learning Rate: 0.01	7.132093523
Learning Rate: 0.01	7.07556412
Learning Rate: 0.01	6.85649939
Learning Rate: 0.01	6.944530645
Learning Rate: 0.01	7.361443099
Learning Rate: 0.01	6.844873555
Learning Rate: 0.01	7.726598964
Learning Rate: 0.01	7.235061445
Learning Rate: 0.01	7.2394198
Learning Rate: 0.01	6.9019862
Learning Rate: 0.01	7.013627837
Learning Rate: 0.01	7.052754112
Learning Rate: 0.01	6.915293369
Learning Rate: 0.01	6.608044921
Learning Rate: 0.01	7.191670627
Learning Rate: 0.01	6.557217742
Learning Rate: 0.01	6.800685083
Learning Rate: 0.01	6.795415654
Learning Rate: 0.01	7.038605033
Learning Rate: 0.01	6.979645979
Learning Rate: 0.01	7.394473733
Learning Rate: 0.01	6.547853225
Learning Rate: 0.01	6.801921981
Learning Rate: 0.01	6.92698492
Learning Rate: 0.01	7.012291687
Learning Rate: 0.01	6.781538931
Learning Rate: 0.01	6.453624754
Learning Rate: 0.01	7.099309967
Learning Rate: 0.01	6.432389507
Batch Size: 32	6.728167722
Batch Size: 32	6.669567574
Batch Size: 32	5.987840402
Batch Size: 32	7.194448488
Batch Size: 32	6.226218839
Batch Size: 32	6.358627443
Batch Size: 32	6.906586145
Batch Size: 32	6.182601016
Batch Size: 32	6.382141561
Batch Size: 32	6.883186684
Batch Size: 32	6.327349577
Batch Size: 32	7.187835831
Batch Size: 32	7.08878168
Batch Size: 32	6.783731572
Batch Size: 32	6.385668054
Batch Size: 32	6.739521596
Batch Size: 32	7.172519023
Batch Size: 32	6.5319546
Batch Size: 32	6.654843279
Batch Size: 32	6.687832539
Batch Size: 32	6.988904885
Batch Size: 32	7.140859089
Batch Size: 32	6.717204156
Batch Size: 32	6.562423365
Batch Size: 32	6.500227802
Batch Size: 32	6.42483688
Batch Size: 32	6.704894279
Batch Size: 32	6.805341542
Batch Size: 32	6.680841838
Batch Size: 32	7.663959184
Batch Size: 32	6.625139057
Batch Size: 32	6.569525681
Batch Size: 32	6.930274533
Batch Size: 32	7.22522323
Batch Size: 32	6.500342131
Batch Size: 32	6.605961796
Batch Size: 32	6.025999603
Batch Size: 32	6.913654374
Batch Size: 32	7.137112359
Batch Size: 32	7.460977653
Batch Size: 32	6.724908308
Batch Size: 32	6.664290351
Batch Size: 32	6.891569901
Batch Size: 32	7.481419074
Batch Size: 32	7.393567291
Batch Size: 32	6.899974228
Batch Size: 32	6.684865403
Batch Size: 32	7.449287097
Batch Size: 32	6.265371252
Batch Size: 32	7.190367965
Batch Size: 32	6.593808557
Batch Size: 32	6.671380092
Batch Size: 32	7.34861799
Batch Size: 32	7.554529569
Batch Size: 32	6.526918623
Batch Size: 32	7.110651844
Batch Size: 32	7.186395738
Batch Size: 32	6.539138108
Batch Size: 32	6.924230909
Batch Size: 32	6.796205447
Batch Size: 32	6.866331136
Batch Size: 32	6.641465216
Batch Size: 32	7.071598241
Batch Size: 32	6.627332433
Batch Size: 32	7.036156925
Batch Size: 32	6.947494658
Batch Size: 32	6.4178806
Batch Size: 32	7.103865452
Batch Size: 32	7.000306315
Batch Size: 32	6.837084038
Batch Size: 32	7.47518494
Batch Size: 32	6.639394342
Batch Size: 32	7.00471238
Batch Size: 32	6.680692356
Batch Size: 32	6.867068455
Batch Size: 32	7.015418235
Batch Size: 32	6.424537637
Batch Size: 32	6.623866487
Batch Size: 32	6.649717112
Batch Size: 32	7.008623044
Batch Size: 32	6.580085121
Batch Size: 32	6.861599274
Batch Size: 32	7.239571608
Batch Size: 32	6.527035544
Batch Size: 32	6.646991044
Batch Size: 32	6.793255735
Batch Size: 32	6.826893741
Batch Size: 32	7.112166605
Batch Size: 32	6.927058725
Batch Size: 32	6.459300756
Batch Size: 32	6.719213545
Batch Size: 32	7.00425893
Batch Size: 32	6.760225081
Batch Size: 32	7.029482727
Batch Size: 32	7.06016527
Batch Size: 32	6.729822527
Batch Size: 32	7.027908454
Batch Size: 32	6.513427988
Batch Size: 32	6.946418339
Batch Size: 32	7.01945841
Batch Size: 32	6.088101447
Batch Size: 32	7.193500745
Batch Size: 32	6.651571694
Batch Size: 32	6.577308274
Batch Size: 32	7.209562535
Batch Size: 32	7.094615923
Batch Size: 32	6.873180004
Batch Size: 32	6.720092365
Batch Size: 32	7.125151024
Batch Size: 32	6.653567601
Batch Size: 32	6.549614244
Batch Size: 32	6.866534954
Batch Size: 32	6.820502065
Batch Size: 32	6.959855881
Batch Size: 32	6.348757081
Batch Size: 32	6.966154429
Batch Size: 32	6.371772549
Batch Size: 32	6.820010339
Batch Size: 32	6.763619142
Batch Size: 32	7.139512866
Batch Size: 32	7.597322987
Batch Size: 32	7.005695227
Batch Size: 32	7.121894145
Batch Size: 32	6.862792296
Batch Size: 32	6.334992221
Batch Size: 32	6.714384971
Batch Size: 32	7.115948844
Batch Size: 32	7.635294165
Batch Size: 32	6.501608894
Batch Size: 32	7.54226913
Batch Size: 32	6.471038162
Batch Size: 32	6.791697119
Batch Size: 32	7.010166827
Batch Size: 32	7.006324342
Batch Size: 32	6.92705142
Batch Size: 32	6.992917342
Batch Size: 32	5.971219581
Batch Size: 32	6.861648415
Batch Size: 32	6.766198649
Batch Size: 32	7.217341337
Batch Size: 32	6.771286248
Batch Size: 32	6.687060986
Batch Size: 32	7.343561815
Batch Size: 32	6.992743249
Batch Size: 32	6.649009951
Batch Size: 32	6.691769564
Batch Size: 32	6.868946434
Batch Size: 32	7.013751228
Batch Size: 32	6.862405357
Batch Size: 32	6.623462177
Batch Size: 32	7.562178063
Batch Size: 32	6.330167045
Batch Size: 32	7.162250964
Batch Size: 32	6.802984279
Batch Size: 32	5.895911703
Batch Size: 32	6.609105552
Batch Size: 32	6.897838629
Batch Size: 32	6.908232117
Batch Size: 32	7.257884768
Batch Size: 32	6.827333915
Batch Size: 32	7.519354369
Batch Size: 32	6.579998551
Batch Size: 32	6.074723595
Batch Size: 32	6.792531723
Batch Size: 32	6.851350188
Batch Size: 32	6.899646259
Batch Size: 32	7.177664648
Batch Size: 32	6.918489322
Batch Size: 32	7.060705272
Batch Size: 32	6.729918358
Batch Size: 32	7.297498117
Batch Size: 32	7.027862113
Batch Size: 32	6.551437674
Batch Size: 32	6.558017551
Batch Size: 32	6.747625212
Batch Size: 32	6.557696677
Batch Size: 32	6.773517417
Batch Size: 32	7.117471246
Batch Size: 32	7.192397884
Batch Size: 32	7.402346486
Batch Size: 32	6.918899533
Batch Size: 32	6.158092262
Batch Size: 32	6.823905083
Batch Size: 32	6.829431957
Batch Size: 32	6.899372302
Batch Size: 32	6.860980807
Batch Size: 32	7.076218421
Batch Size: 32	6.757073391
Batch Size: 32	6.569982909
Batch Size: 32	6.202107075
Batch Size: 32	6.636824152
Batch Size: 32	7.089465183
Batch Size: 32	7.017534865
Batch Size: 32	7.075956989
Batch Size: 32	6.907760606
Batch Size: 32	6.751139377
Batch Size: 32	6.583278564
Batch Size: 32	7.003079994
Batch Size: 32	6.796877024
Batch Size: 32	6.959545318
Batch Size: 32	7.19749577
Batch Size: 32	6.835152206
Batch Size: 32	7.553712987
Batch Size: 32	6.943060887
Batch Size: 32	6.968149785
Batch Size: 32	6.440856057
Batch Size: 32	6.649186361
Batch Size: 32	5.714215512
Batch Size: 32	6.265586162
Batch Size: 32	7.00949888
Batch Size: 32	7.060633951
Batch Size: 32	7.043313453
Batch Size: 32	6.827355978
Batch Size: 32	6.937291711
Batch Size: 32	6.871320244
Batch Size: 32	7.0066979
Batch Size: 32	6.812991886
Batch Size: 32	6.836586025
Batch Size: 32	6.67842416
Batch Size: 32	6.714195776
Batch Size: 32	6.946975049
Batch Size: 32	7.00258141
Batch Size: 32	6.8558162
Batch Size: 32	7.53287079
Batch Size: 32	6.694906491
Batch Size: 32	7.101212751
Batch Size: 32	6.53309109
Batch Size: 32	6.980856773
Batch Size: 32	6.572487216
Batch Size: 32	6.890166951
Batch Size: 32	7.090323995
Batch Size: 32	6.789178175
Batch Size: 32	6.352398784
Batch Size: 32	6.288515192
Batch Size: 32	7.089768612
Batch Size: 32	6.774907682
Batch Size: 32	6.484625126
Batch Size: 32	6.610397586
Batch Size: 32	6.735048263
Batch Size: 32	6.60755814
Batch Size: 32	7.057679231
Batch Size: 32	5.742455131
Batch Size: 32	6.652445555
Batch Size: 32	5.915219685
Batch Size: 32	6.857896848
Batch Size: 32	6.911839459
Batch Size: 32	7.26556205
Batch Size: 32	6.961985061
Batch Size: 32	6.850235738
Batch Size: 32	6.835944056
Batch Size: 32	7.27700393
Batch Size: 32	6.702498152
Batch Size: 32	7.049019033
Batch Size: 32	6.78626239
Batch Size: 32	6.653184463
Batch Size: 32	6.906435387
Batch Size: 32	6.921772334
Batch Size: 32	6.773055879
Batch Size: 32	6.39609503
Batch Size: 32	7.000878179
Batch Size: 32	7.350793208
Batch Size: 32	6.714120917
Batch Size: 32	7.279874429
Batch Size: 32	5.939343826
Batch Size: 32	6.281572749
Batch Size: 32	7.175403373
Batch Size: 32	7.153649208
Batch Size: 32	7.053468873
Batch Size: 32	7.057738318
Batch Size: 32	6.563726906
Batch Size: 32	7.461878535
Batch Size: 32	6.834329552
Batch Size: 32	7.073100656
Batch Size: 32	6.470874398
Batch Size: 32	7.086176223
Batch Size: 32	6.620546319
Batch Size: 32	6.752430207
Batch Size: 32	6.572265609
Batch Size: 32	6.832955795
Batch Size: 32	6.443761225
Batch Size: 32	6.506658063
Batch Size: 32	7.106433163
Batch Size: 32	6.744183488
Batch Size: 32	6.665265566
Batch Size: 32	7.119145803
Batch Size: 32	7.539746301
Batch Size: 32	6.67363977
Batch Size: 32	7.496708224
Batch Size: 32	6.878668928
Batch Size: 32	6.964652271
Batch Size: 32	7.216248733
Batch Size: 32	6.645449451
Batch Size: 32	7.19351092
Batch Size: 32	7.029331036
Batch Size: 32	6.973777356
Batch Size: 32	6.500879577
Batch Size: 32	7.121084295
Batch Size: 32	6.706412011
Batch Size: 32	6.375048357
Batch Size: 32	6.391744465
Batch Size: 32	7.833227665
Batch Size: 32	6.611218567
Batch Size: 32	6.260443265
Batch Size: 32	5.955967457
Batch Size: 32	6.898371514
Batch Size: 32	6.614603372
Batch Size: 32	6.764670022
Batch Size: 32	6.881693577
Batch Size: 32	6.931805996
Batch Size: 32	6.958025155
Batch Size: 32	6.644467118
Batch Size: 32	6.688306019
Batch Size: 32	6.423004559
Batch Size: 32	5.606613016
Batch Size: 32	6.961649621
Batch Size: 32	6.654380815
Batch Size: 32	6.974595871
Batch Size: 32	6.736264733
Batch Size: 32	6.996242571
Batch Size: 32	6.498457999
Batch Size: 32	5.886161989
Batch Size: 32	6.616874807
Batch Size: 32	6.881306351
Batch Size: 32	6.69424168
Batch Size: 32	6.810300274
Batch Size: 32	7.204019837
Batch Size: 32	6.865256275
Batch Size: 32	7.03895524
Batch Size: 32	6.768494399
Batch Size: 32	6.834587377
Batch Size: 32	7.184884409
Batch Size: 32	6.57538827
Batch Size: 32	7.201231842
Batch Size: 32	6.841633771
Batch Size: 32	6.140965084
Batch Size: 32	6.800334418
Batch Size: 32	6.794555029
Batch Size: 32	6.742094267
Batch Size: 32	6.541902194
Batch Size: 32	7.199292099
Batch Size: 32	7.148318853
Batch Size: 32	6.904003429
Batch Size: 32	7.148215537
Batch Size: 32	6.351459785
Batch Size: 32	6.137372061
Batch Size: 32	7.021464394
Batch Size: 32	6.809962837
Batch Size: 32	6.83058044
Batch Size: 32	6.585892506
Batch Size: 32	6.015909403
Batch Size: 32	6.630036993
Batch Size: 32	7.300167546
Batch Size: 32	7.409095994
Batch Size: 32	7.320006946
Batch Size: 32	7.173677827
Batch Size: 32	7.071316432
Batch Size: 32	6.639286484
Batch Size: 32	6.873069442
Batch Size: 32	7.470162268
Batch Size: 32	6.266554097
Batch Size: 32	7.096297344
Batch Size: 32	6.202837402
Batch Size: 32	7.240902917
Batch Size: 32	7.182086666
Batch Size: 32	6.182195948
Batch Size: 32	6.54294088
Batch Size: 32	6.849782134
Batch Size: 32	7.005572096
Batch Size: 32	7.068620011
Batch Size: 32	7.261097973
Batch Size: 32	6.461350955
Batch Size: 32	7.342848692
Batch Size: 32	7.14046054
Batch Size: 32	6.777850608
Batch Size: 32	6.475652216
Batch Size: 32	7.247886379
Batch Size: 32	6.691703507
Batch Size: 32	7.351169081
Batch Size: 32	7.474238236
Batch Size: 32	6.964138709
Batch Size: 32	7.079430882
Batch Size: 32	7.378177647
Batch Size: 32	7.39534633
Batch Size: 32	7.076774021
Batch Size: 32	6.906339544
Batch Size: 32	7.240541697
Batch Size: 32	6.546750298
Batch Size: 32	7.587635002
Batch Size: 32	6.712753847
Batch Size: 32	7.1857741
Batch Size: 32	7.086319833
Batch Size: 32	6.797034037
Batch Size: 32	7.304911172
Batch Size: 32	7.168255848
Batch Size: 32	6.524303294
Batch Size: 32	6.804700205
Batch Size: 32	7.808423648
Batch Size: 32	6.863684877
Batch Size: 32	6.621686749
Batch Size: 32	6.411031483
Batch Size: 32	7.129743801
Batch Size: 32	6.678490703
Batch Size: 32	6.875017747
Batch Size: 32	6.951152484
Batch Size: 32	6.875865652
Batch Size: 32	6.772404815
Batch Size: 32	7.043678165
Batch Size: 32	6.788114549
Batch Size: 32	7.131997308
Batch Size: 32	6.132852206
Batch Size: 32	7.01720706
Batch Size: 32	6.70048807
Batch Size: 32	6.506721701
Batch Size: 32	6.705190196
Batch Size: 32	6.929268359
Batch Size: 32	6.802309396
Batch Size: 32	7.085717277
Batch Size: 32	6.343703907
Batch Size: 32	7.062658482
Batch Size: 32	6.714725191
Batch Size: 32	7.221639595
Batch Size: 32	6.823720171
Batch Size: 32	6.909460739
Batch Size: 32	6.48399741
Batch Size: 32	6.753534298
Batch Size: 32	6.418943597
Batch Size: 32	6.645078314
Batch Size: 32	7.202053756
Batch Size: 32	7.345410461
Batch Size: 32	6.262965543
Batch Size: 32	6.579247634
Batch Size: 32	7.179768679
Batch Size: 32	6.767508168
Batch Size: 32	6.43355263
Batch Size: 32	6.468815845
Batch Size: 32	6.666091433
Batch Size: 32	7.279666822
Batch Size: 32	6.648775001
Batch Size: 32	7.003340962
Batch Size: 32	6.592359172
Batch Size: 32	7.263892845
Batch Size: 32	7.205540602
Batch Size: 32	7.279872828
Batch Size: 32	7.381169301
Batch Size: 32	7.149896237
Batch Size: 32	7.480857788
Batch Size: 32	6.552448477
Batch Size: 32	6.82306901
Batch Size: 32	7.253227254
Batch Size: 32	6.09772111
Batch Size: 32	6.797985971
Batch Size: 32	7.008505181
Batch Size: 32	6.073787727
Batch Size: 32	8.066814271
Batch Size: 32	6.971163681
Batch Size: 32	7.569814649
Batch Size: 32	6.173886914
Batch Size: 32	6.621460912
Batch Size: 32	6.405987684
Batch Size: 32	6.879708852
Batch Size: 32	6.828021903
Batch Size: 32	6.420575212
Batch Size: 32	6.779612718
Batch Size: 32	6.566240059
Batch Size: 32	7.079358367
Batch Size: 32	6.905992215
Batch Size: 32	7.388231186
Batch Size: 32	6.357711315
Batch Size: 32	6.971800418
Batch Size: 32	7.038793838
Batch Size: 32	7.170355009
Batch Size: 32	6.070827973
Batch Size: 32	7.535376166
Batch Size: 32	7.199601463
Batch Size: 32	7.492440256
Batch Size: 32	7.461681395
Batch Size: 32	7.208732953
Batch Size: 32	6.897929122
Batch Size: 32	6.644760043
Batch Size: 32	7.324684392
Batch Size: 32	7.443503393
Batch Size: 32	7.044490898
Batch Size: 32	6.062870702
Batch Size: 32	6.805627998
Batch Size: 32	7.231877538
Batch Size: 32	6.626747479
Batch Size: 32	6.935832333
Batch Size: 32	6.171606361
Batch Size: 32	7.042884176
Batch Size: 32	6.665601912
Batch Size: 32	6.768950403
Batch Size: 32	7.24596337
Batch Size: 32	7.019660714
Batch Size: 32	6.565533429
Batch Size: 32	6.628592687
Batch Size: 32	7.188384939
Batch Size: 32	6.682491361
Batch Size: 32	6.779020934
Batch Size: 32	6.673730263
Batch Size: 32	7.109458596
Batch Size: 128	6.426657436
Batch Size: 128	7.279422434
Batch Size: 128	7.158702907
Batch Size: 128	6.259619417
Batch Size: 128	7.569939569
Batch Size: 128	6.336248818
Batch Size: 128	6.767062487
Batch Size: 128	6.898278097
Batch Size: 128	7.164901581
Batch Size: 128	6.871440195
Batch Size: 128	5.890299915
Batch Size: 128	6.92112653
Batch Size: 128	7.092284781
Batch Size: 128	6.482043725
Batch Size: 128	6.763928845
Batch Size: 128	7.064466348
Batch Size: 128	6.78836229
Batch Size: 128	6.187797917
Batch Size: 128	7.30710386
Batch Size: 128	7.801406427
Batch Size: 128	6.909320081
Batch Size: 128	7.576735934
Batch Size: 128	6.277577896
Batch Size: 128	6.682155745
Batch Size: 128	7.167962965
Batch Size: 128	6.968903388
Batch Size: 128	6.83688105
Batch Size: 128	7.249904336
Batch Size: 128	6.380590251
Batch Size: 128	7.169124315
Batch Size: 128	6.576039513
Batch Size: 128	6.374027485
Batch Size: 128	6.541753004
Batch Size: 128	6.50802472
Batch Size: 128	7.085216833
Batch Size: 128	7.159361542
Batch Size: 128	6.764745227
Batch Size: 128	6.647957431
Batch Size: 128	6.958398077
Batch Size: 128	6.865292522
Batch Size: 128	6.783423535
Batch Size: 128	7.061641463
Batch Size: 128	6.966933028
Batch Size: 128	6.71006185
Batch Size: 128	6.685669046
Batch Size: 128	6.644521421
Batch Size: 128	6.873068767
Batch Size: 128	6.68919122
Batch Size: 128	6.197265473
Batch Size: 128	6.079249777
Batch Size: 128	6.92372814
Batch Size: 128	7.277692403
Batch Size: 128	6.50776782
Batch Size: 128	7.313726527
Batch Size: 128	7.23564645
Batch Size: 128	6.321378808
Batch Size: 128	5.751456828
Batch Size: 128	6.81712112
Batch Size: 128	6.756118653
Batch Size: 128	6.743817411
Batch Size: 128	6.810791277
Batch Size: 128	6.861225717
Batch Size: 128	6.816756098
Batch Size: 128	6.364909917
Batch Size: 128	6.567360511
Batch Size: 128	6.307883366
Batch Size: 128	6.771402791
Batch Size: 128	7.386187385
Batch Size: 128	5.784844071
Batch Size: 128	7.217223621
Batch Size: 128	6.788350588
Batch Size: 128	6.215563986
Batch Size: 128	6.327134866
Batch Size: 128	6.749571246
Batch Size: 128	6.87370833
Batch Size: 128	6.657244928
Batch Size: 128	6.811223974
Batch Size: 128	6.856946104
Batch Size: 128	6.971795479
Batch Size: 128	6.433878763
Batch Size: 128	6.588309597
Batch Size: 128	6.326580432
Batch Size: 128	7.318786706
Batch Size: 128	6.949146466
Batch Size: 128	6.676647455
Batch Size: 128	6.892277294
Batch Size: 128	6.985742854
Batch Size: 128	6.988888573
Batch Size: 128	6.578078337
Batch Size: 128	6.993046733
Batch Size: 128	6.614768341
Batch Size: 128	7.092565972
Batch Size: 128	6.831686045
Batch Size: 128	6.862724086
Batch Size: 128	6.915421908
Batch Size: 128	6.499698149
Batch Size: 128	6.782563174
Batch Size: 128	6.733956903
Batch Size: 128	7.370208318
Batch Size: 128	7.331149473
Batch Size: 128	7.053412006
Batch Size: 128	7.47098753
Batch Size: 128	7.118367181
Batch Size: 128	7.348320653
Batch Size: 128	7.774896493
Batch Size: 128	7.556770989
Batch Size: 128	6.93016214
Batch Size: 128	6.734391475
Batch Size: 128	6.400277475
Batch Size: 128	7.218100592
Batch Size: 128	6.766854361
Batch Size: 128	6.814377617
Batch Size: 128	7.012449155
Batch Size: 128	6.584748609
Batch Size: 128	6.847309127
Batch Size: 128	7.049710889
Batch Size: 128	6.461514758
Batch Size: 128	6.56748709
Batch Size: 128	6.882751544
Batch Size: 128	7.376864289
Batch Size: 128	6.960823684
Batch Size: 128	6.526398539
Batch Size: 128	6.93011034
Batch Size: 128	6.730982479
Batch Size: 128	7.608745533
Batch Size: 128	6.107167787
Batch Size: 128	6.538107911
Batch Size: 128	6.308522859
Batch Size: 128	6.854607041
Batch Size: 128	6.922336978
Batch Size: 128	7.328554977
Batch Size: 128	6.681926647
Batch Size: 128	7.092499389
Batch Size: 128	6.868963135
Batch Size: 128	6.721691206
Batch Size: 128	6.882966048
Batch Size: 128	6.963560496
Batch Size: 128	7.128629543
Batch Size: 128	6.825502524
Batch Size: 128	7.037379373
Batch Size: 128	7.213564076
Batch Size: 128	6.50320291
Batch Size: 128	6.771119076
Batch Size: 128	6.702418957
Batch Size: 128	7.258426171
Batch Size: 128	6.638516433
Batch Size: 128	6.580814423
Batch Size: 128	6.901397299
Batch Size: 128	7.098371537
Batch Size: 128	6.828825999
Batch Size: 128	6.943577206
Batch Size: 128	6.844243304
Batch Size: 128	6.953444556
Batch Size: 128	7.037316696
Batch Size: 128	6.921816949
Batch Size: 128	7.141297099
Batch Size: 128	6.755868814
Batch Size: 128	6.885987965
Batch Size: 128	6.898152987
Batch Size: 128	6.996180589
Batch Size: 128	6.855103432
Batch Size: 128	6.198978873
Batch Size: 128	7.033233387
Batch Size: 128	6.879188255
Batch Size: 128	6.531126701
Batch Size: 128	7.205073495
Batch Size: 128	6.810292972
Batch Size: 128	6.441689642
Batch Size: 128	6.949748268
Batch Size: 128	6.896518485
Batch Size: 128	7.270882314
Batch Size: 128	7.183468967
Batch Size: 128	6.903520863
Batch Size: 128	6.719632636
Batch Size: 128	7.248090386
Batch Size: 128	7.437567437
Batch Size: 128	7.743720801
Batch Size: 128	6.316576978
Batch Size: 128	7.08043832
Batch Size: 128	6.761435259
Batch Size: 128	6.631489302
Batch Size: 128	6.935872028
Batch Size: 128	6.71490164
Batch Size: 128	6.351862871
Batch Size: 128	7.45821743
Batch Size: 128	6.567848746
Batch Size: 128	6.987606299
Batch Size: 128	7.175277402
Batch Size: 128	6.571363502
Batch Size: 128	7.164910807
Batch Size: 128	6.724006711
Batch Size: 128	6.342000833
Batch Size: 128	6.734514801
Batch Size: 128	7.108892079
Batch Size: 128	7.341341652
Batch Size: 128	6.916565183
Batch Size: 128	6.732216408
Batch Size: 128	6.664023149
Batch Size: 128	6.368366311
Batch Size: 128	6.843667491
Batch Size: 128	7.346358535
Batch Size: 128	6.928731613
Batch Size: 128	7.210926118
Batch Size: 128	6.725470111
Batch Size: 128	6.848723699
Batch Size: 128	6.090270849
Batch Size: 128	7.044334588
Batch Size: 128	6.733175769
Batch Size: 128	6.73602567
Batch Size: 128	6.930774777
Batch Size: 128	6.529856583
Batch Size: 128	6.485362581
Batch Size: 128	7.142766359
Batch Size: 128	6.692049191
Batch Size: 128	6.893837096
Batch Size: 128	6.870577951
Batch Size: 128	6.93693938
Batch Size: 128	6.655111487
Batch Size: 128	6.718194427
Batch Size: 128	7.056675183
Batch Size: 128	7.383169044
Batch Size: 128	6.830629031
Batch Size: 128	7.131117937
Batch Size: 128	6.718641641
Batch Size: 128	6.396807124
Batch Size: 128	7.065967457
Batch Size: 128	6.749890678
Batch Size: 128	6.585046946
Batch Size: 128	6.417306692
Batch Size: 128	6.695688733
Batch Size: 128	7.383398951
Batch Size: 128	6.105439957
Batch Size: 128	6.691678502
Batch Size: 128	6.723471935
Batch Size: 128	6.774279421
Batch Size: 128	6.654625871
Batch Size: 128	6.300638898
Batch Size: 128	6.381815466
Batch Size: 128	6.145515195
Batch Size: 128	6.382395205
Batch Size: 128	6.628872444
Batch Size: 128	6.645987069
Batch Size: 128	6.45164785
Batch Size: 128	6.074387591
Batch Size: 128	6.029022386
Batch Size: 128	7.298521519
Batch Size: 128	6.821041737
Batch Size: 128	6.151918254
Batch Size: 128	7.062790255
Batch Size: 128	6.814148623
Batch Size: 128	6.690211962
Batch Size: 128	6.110399801
Batch Size: 128	6.896534367
Batch Size: 128	7.159251223
Batch Size: 128	7.144028178
Batch Size: 128	6.857213815
Batch Size: 128	7.452169936
Batch Size: 128	6.885333433
Batch Size: 128	6.298145309
Batch Size: 128	6.756515911
Batch Size: 128	6.9628163
Batch Size: 128	6.828857723
Batch Size: 128	6.738996933
Batch Size: 128	7.010984242
Batch Size: 128	6.957953163
Batch Size: 128	7.062223324
Batch Size: 128	6.397387068
Batch Size: 128	6.599611855
Batch Size: 128	6.869159662
Batch Size: 128	7.019942739
Batch Size: 128	6.586745732
Batch Size: 128	6.498606764
Batch Size: 128	6.700085779
Batch Size: 128	7.482858595
Batch Size: 128	6.663356986
Batch Size: 128	6.917806402
Batch Size: 128	6.966863885
Batch Size: 128	6.455927466
Batch Size: 128	6.570082754
Batch Size: 128	6.830558343
Batch Size: 128	6.597588307
Batch Size: 128	7.078261099
Batch Size: 128	6.459486821
Batch Size: 128	6.721693125
Batch Size: 128	6.995307835
Batch Size: 128	6.926625671
Batch Size: 128	6.908156928
Batch Size: 128	6.574386671
Batch Size: 128	6.545590724
Batch Size: 128	6.458341469
Batch Size: 128	7.217238706
Batch Size: 128	6.674495531
Batch Size: 128	6.972032694
Batch Size: 128	6.817918446
Batch Size: 128	7.004862901
Batch Size: 128	7.172620496
Batch Size: 128	6.511518458
Batch Size: 128	6.781695119
Batch Size: 128	7.11878309
Batch Size: 128	6.670076528
Batch Size: 128	6.974719095
Batch Size: 128	7.031347892
Batch Size: 128	6.955053056
Batch Size: 128	6.584670092
Batch Size: 128	7.281128494
Batch Size: 128	6.604993265
Batch Size: 128	7.191314872
Batch Size: 128	7.050656692
Batch Size: 128	7.200420154
Batch Size: 128	6.898575596
Batch Size: 128	6.653033487
Batch Size: 128	6.62623745
Batch Size: 128	6.46098255
Batch Size: 128	6.796881114
Batch Size: 128	7.000829629
Batch Size: 128	7.013737852
Batch Size: 128	6.460207277
Batch Size: 128	6.166233459
Batch Size: 128	6.916599205
Batch Size: 128	7.04669869
Batch Size: 128	6.904267807
Batch Size: 128	7.087864865
Batch Size: 128	7.115843152
Batch Size: 128	6.722102162
Batch Size: 128	6.939237795
Batch Size: 128	6.874553008
Batch Size: 128	6.8742269
Batch Size: 128	6.360238007
Batch Size: 128	6.816396309
Batch Size: 128	6.563019768
Batch Size: 128	6.528278729
Batch Size: 128	7.05778413
Batch Size: 128	6.986301938
Batch Size: 128	7.025315774
Batch Size: 128	6.137034083
Batch Size: 128	6.92544009
Batch Size: 128	7.271733454
Batch Size: 128	6.742246398
Batch Size: 128	6.96037679
Batch Size: 128	6.968554914
Batch Size: 128	6.925619078
Batch Size: 128	7.082988718
Batch Size: 128	6.630538216
Batch Size: 128	6.723102325
Batch Size: 128	6.590133862
Batch Size: 128	7.36012224
Batch Size: 128	6.841865939
Batch Size: 128	6.621507425
Batch Size: 128	7.083323608
Batch Size: 128	6.664494603
Batch Size: 128	7.460577784
Batch Size: 128	6.560384556
Batch Size: 128	7.110761595
Batch Size: 128	7.166322068
Batch Size: 128	6.735970512
Batch Size: 128	6.578918474
Batch Size: 128	6.932890633
Batch Size: 128	7.155882657
Batch Size: 128	7.097703737
Batch Size: 128	6.702625922
Batch Size: 128	6.520596236
Batch Size: 128	6.697305099
Batch Size: 128	7.443209395
Batch Size: 128	6.564487085
Batch Size: 128	6.665284871
Batch Size: 128	7.171965959
Batch Size: 128	7.191219923
Batch Size: 128	7.014848262
Batch Size: 128	7.112855003
Batch Size: 128	6.532025011
Batch Size: 128	6.686819173
Batch Size: 128	6.665977593
Batch Size: 128	7.225924544
Batch Size: 128	7.050915574
Batch Size: 128	6.886261604
Batch Size: 128	6.731715695
Batch Size: 128	6.225255406
Batch Size: 128	6.789295116
Batch Size: 128	6.872281781
Batch Size: 128	6.351008925
Batch Size: 128	6.370018204
Batch Size: 128	6.420246666
Batch Size: 128	6.87758653
Batch Size: 128	6.707117058
Batch Size: 128	7.089942706
Batch Size: 128	6.203559432
Batch Size: 128	6.660847698
Batch Size: 128	7.288765985
Batch Size: 128	6.290333802
Batch Size: 128	6.905758482
Batch Size: 128	7.391143429
Batch Size: 128	6.398674676
Batch Size: 128	7.109244397
Batch Size: 128	6.71189506
Batch Size: 128	7.183387216
Batch Size: 128	6.391888221
Batch Size: 128	6.183843673
Batch Size: 128	7.137411599
Batch Size: 128	6.830712418
Batch Size: 128	6.392996832
Batch Size: 128	6.654637986
Batch Size: 128	6.66826949
Batch Size: 128	6.743004237
Batch Size: 128	6.712295115
Batch Size: 128	6.441936093
Batch Size: 128	6.582648628
Batch Size: 128	6.882007482
Batch Size: 128	6.984321067
Batch Size: 128	6.607651439
Batch Size: 128	6.922753233
Batch Size: 128	6.677844618
Batch Size: 128	7.273269117
Batch Size: 128	7.080561599
Batch Size: 128	6.839140694
Batch Size: 128	6.941332217
Batch Size: 128	6.642975189
Batch Size: 128	6.212203643
Batch Size: 128	6.680566593
Batch Size: 128	6.431271461
Batch Size: 128	6.333579258
Batch Size: 128	6.780930636
Batch Size: 128	6.998444236
Batch Size: 128	6.774362122
Batch Size: 128	6.106998164
Batch Size: 128	6.686936953
Batch Size: 128	6.722079903
Batch Size: 128	6.876138892
Batch Size: 128	6.554115373
Batch Size: 128	6.575753342
Batch Size: 128	6.858037452
Batch Size: 128	7.072478954
Batch Size: 128	6.98485775
Batch Size: 128	7.041724921
Batch Size: 128	6.849140903
Batch Size: 128	7.066955959
Batch Size: 128	6.942452985
Batch Size: 128	7.040088048
Batch Size: 128	6.519024958
Batch Size: 128	6.839070817
Batch Size: 128	7.253323182
Batch Size: 128	6.755436802
Batch Size: 128	6.914861791
Batch Size: 128	6.41505333
Batch Size: 128	6.912153281
Batch Size: 128	6.659911544
Batch Size: 128	6.729437625
Batch Size: 128	6.634491354
Batch Size: 128	6.691471351
Batch Size: 128	6.8916645
Batch Size: 128	5.949602202
Batch Size: 128	7.231032246
Batch Size: 128	6.809871475
Batch Size: 128	6.465010598
Batch Size: 128	6.428685807
Batch Size: 128	6.970350726
Batch Size: 128	6.869934046
Batch Size: 128	6.543493361
Batch Size: 128	6.573447366
Batch Size: 128	6.9818661
Batch Size: 128	6.814659035
Batch Size: 128	6.318823585
Batch Size: 128	6.666468881
Batch Size: 128	6.139962999
Batch Size: 128	6.876857805
Batch Size: 128	6.847274624
Batch Size: 128	6.586939695
Batch Size: 128	6.894280957
Batch Size: 128	7.169753635
Batch Size: 128	7.436183117
Batch Size: 128	6.66511775
Batch Size: 128	6.588936658
Batch Size: 128	6.748108737
Batch Size: 128	6.977568466
Batch Size: 128	7.101935212
Batch Size: 128	6.492150912
Batch Size: 128	6.89059367
Batch Size: 128	6.600410847
Batch Size: 128	6.895998074
Batch Size: 128	7.088043992
Batch Size: 128	7.112945046
Batch Size: 128	7.115411112
Batch Size: 128	7.045651929
Batch Size: 128	6.58335814
Batch Size: 128	7.167202149
Batch Size: 128	7.259048992
Batch Size: 128	6.825028935
Batch Size: 128	6.855702526
Batch Size: 128	6.471909532
Batch Size: 128	7.037365721
Batch Size: 128	6.97987695
Batch Size: 128	6.932020956
Batch Size: 128	6.565362975
Batch Size: 128	6.667417851
Batch Size: 128	6.52165906
Batch Size: 128	6.873232827
Batch Size: 128	7.013914198
Batch Size: 128	6.69336315
Batch Size: 128	6.965468892
Batch Size: 128	6.557334054
[truncated: 1,001 more rows]
