# Supplementary material for: Advanced hybrid LSTM-transformer architecture for real-time multi-task prediction in engineering systems
Source: Sci Rep. 2024 Feb 28;14:4890. doi: 10.1038/s41598-024-55483-x (PMC11322354; doi:10.1038/s41598-024-55483-x)
Supplement: Supplementary file 1 — Supplementary Information. [file 41598_2024_55483_MOESM1_ESM.zip › raw data table 8.csv]

Imbalance_Type	Our_Model_F1_Score
70% Class A, 30% Class B	0.875273299
70% Class A, 30% Class B	0.87307502
70% Class A, 30% Class B	0.890021723
70% Class A, 30% Class B	0.879510153
70% Class A, 30% Class B	0.883549755
70% Class A, 30% Class B	0.894539271
70% Class A, 30% Class B	0.892601839
70% Class A, 30% Class B	0.873429352
70% Class A, 30% Class B	0.89484433
70% Class A, 30% Class B	0.883996036
70% Class A, 30% Class B	0.909762494
70% Class A, 30% Class B	0.876511077
70% Class A, 30% Class B	0.891473997
70% Class A, 30% Class B	0.871343172
70% Class A, 30% Class B	0.875840521
70% Class A, 30% Class B	0.875372424
70% Class A, 30% Class B	0.877072007
70% Class A, 30% Class B	0.888187608
70% Class A, 30% Class B	0.87368039
70% Class A, 30% Class B	0.883525565
70% Class A, 30% Class B	0.895726363
70% Class A, 30% Class B	0.894019282
70% Class A, 30% Class B	0.882024712
70% Class A, 30% Class B	0.872172683
70% Class A, 30% Class B	0.892259281
70% Class A, 30% Class B	0.871192576
70% Class A, 30% Class B	0.864962535
70% Class A, 30% Class B	0.881513688
70% Class A, 30% Class B	0.895935934
70% Class A, 30% Class B	0.883262053
70% Class A, 30% Class B	0.888044404
70% Class A, 30% Class B	0.877734348
70% Class A, 30% Class B	0.882421408
70% Class A, 30% Class B	0.872521633
70% Class A, 30% Class B	0.874781719
70% Class A, 30% Class B	0.901902073
70% Class A, 30% Class B	0.860342244
70% Class A, 30% Class B	0.863485052
70% Class A, 30% Class B	0.871840385
70% Class A, 30% Class B	0.879571936
70% Class A, 30% Class B	0.868738901
70% Class A, 30% Class B	0.894712537
70% Class A, 30% Class B	0.897160791
70% Class A, 30% Class B	0.886214784
70% Class A, 30% Class B	0.897606863
70% Class A, 30% Class B	0.875302704
70% Class A, 30% Class B	0.883454603
70% Class A, 30% Class B	0.862768644
70% Class A, 30% Class B	0.882035067
70% Class A, 30% Class B	0.875100872
70% Class A, 30% Class B	0.879035414
70% Class A, 30% Class B	0.860918878
70% Class A, 30% Class B	0.877420369
70% Class A, 30% Class B	0.872642854
70% Class A, 30% Class B	0.875893671
70% Class A, 30% Class B	0.873470726
70% Class A, 30% Class B	0.883091625
70% Class A, 30% Class B	0.893912957
70% Class A, 30% Class B	0.86632014
70% Class A, 30% Class B	0.882435353
70% Class A, 30% Class B	0.868654721
70% Class A, 30% Class B	0.87135859
70% Class A, 30% Class B	0.878638254
70% Class A, 30% Class B	0.888386728
70% Class A, 30% Class B	0.884435489
70% Class A, 30% Class B	0.876136147
70% Class A, 30% Class B	0.884150545
70% Class A, 30% Class B	0.875120911
70% Class A, 30% Class B	0.88806714
70% Class A, 30% Class B	0.868804875
70% Class A, 30% Class B	0.882912308
70% Class A, 30% Class B	0.880982374
70% Class A, 30% Class B	0.866804375
70% Class A, 30% Class B	0.876468549
70% Class A, 30% Class B	0.887995531
70% Class A, 30% Class B	0.879124067
70% Class A, 30% Class B	0.878923668
70% Class A, 30% Class B	0.889000029
70% Class A, 30% Class B	0.881187364
70% Class A, 30% Class B	0.87548304
70% Class A, 30% Class B	0.886716519
70% Class A, 30% Class B	0.880090629
70% Class A, 30% Class B	0.873847235
70% Class A, 30% Class B	0.889649012
70% Class A, 30% Class B	0.883321434
70% Class A, 30% Class B	0.891747673
70% Class A, 30% Class B	0.886908692
70% Class A, 30% Class B	0.866239012
70% Class A, 30% Class B	0.870625204
70% Class A, 30% Class B	0.880753958
70% Class A, 30% Class B	0.8791288
70% Class A, 30% Class B	0.87050569
70% Class A, 30% Class B	0.892268399
70% Class A, 30% Class B	0.875232993
70% Class A, 30% Class B	0.891366635
70% Class A, 30% Class B	0.877180827
70% Class A, 30% Class B	0.881759372
70% Class A, 30% Class B	0.89363205
70% Class A, 30% Class B	0.894374864
70% Class A, 30% Class B	0.88181568
70% Class A, 30% Class B	0.882014066
70% Class A, 30% Class B	0.888989084
70% Class A, 30% Class B	0.883636186
70% Class A, 30% Class B	0.891819539
70% Class A, 30% Class B	0.890563196
70% Class A, 30% Class B	0.88779169
70% Class A, 30% Class B	0.872264807
70% Class A, 30% Class B	0.88100053
70% Class A, 30% Class B	0.866359104
70% Class A, 30% Class B	0.884620748
70% Class A, 30% Class B	0.865117753
70% Class A, 30% Class B	0.88458739
70% Class A, 30% Class B	0.893933691
70% Class A, 30% Class B	0.879982781
70% Class A, 30% Class B	0.88104444
70% Class A, 30% Class B	0.880409065
70% Class A, 30% Class B	0.89205198
70% Class A, 30% Class B	0.850366394
70% Class A, 30% Class B	0.878984701
70% Class A, 30% Class B	0.882515089
70% Class A, 30% Class B	0.876954547
70% Class A, 30% Class B	0.879981847
70% Class A, 30% Class B	0.885926829
70% Class A, 30% Class B	0.880538548
70% Class A, 30% Class B	0.865054925
70% Class A, 30% Class B	0.882060296
70% Class A, 30% Class B	0.872915756
70% Class A, 30% Class B	0.883476263
70% Class A, 30% Class B	0.884120951
70% Class A, 30% Class B	0.878131834
70% Class A, 30% Class B	0.888127323
70% Class A, 30% Class B	0.863152439
70% Class A, 30% Class B	0.881273454
70% Class A, 30% Class B	0.869942594
70% Class A, 30% Class B	0.884963689
70% Class A, 30% Class B	0.876688028
70% Class A, 30% Class B	0.876538455
70% Class A, 30% Class B	0.880133446
70% Class A, 30% Class B	0.898002685
70% Class A, 30% Class B	0.889445776
70% Class A, 30% Class B	0.867736698
70% Class A, 30% Class B	0.877395036
70% Class A, 30% Class B	0.883858148
70% Class A, 30% Class B	0.898536136
70% Class A, 30% Class B	0.879829144
70% Class A, 30% Class B	0.890587675
70% Class A, 30% Class B	0.87914319
70% Class A, 30% Class B	0.893122515
70% Class A, 30% Class B	0.88390954
70% Class A, 30% Class B	0.890021418
70% Class A, 30% Class B	0.888761194
70% Class A, 30% Class B	0.86661251
70% Class A, 30% Class B	0.868671394
70% Class A, 30% Class B	0.888041084
70% Class A, 30% Class B	0.881672067
70% Class A, 30% Class B	0.860523804
70% Class A, 30% Class B	0.889381558
70% Class A, 30% Class B	0.880423598
70% Class A, 30% Class B	0.875647067
70% Class A, 30% Class B	0.906648928
70% Class A, 30% Class B	0.887967584
70% Class A, 30% Class B	0.872578745
70% Class A, 30% Class B	0.868761358
70% Class A, 30% Class B	0.875842701
70% Class A, 30% Class B	0.883964584
70% Class A, 30% Class B	0.878375005
70% Class A, 30% Class B	0.873906257
70% Class A, 30% Class B	0.877577119
70% Class A, 30% Class B	0.897093457
70% Class A, 30% Class B	0.880128916
70% Class A, 30% Class B	0.873049312
70% Class A, 30% Class B	0.863791815
70% Class A, 30% Class B	0.888893135
70% Class A, 30% Class B	0.884190834
70% Class A, 30% Class B	0.887345588
70% Class A, 30% Class B	0.873289111
70% Class A, 30% Class B	0.878841658
70% Class A, 30% Class B	0.88222711
70% Class A, 30% Class B	0.883171347
70% Class A, 30% Class B	0.863975084
70% Class A, 30% Class B	0.877217249
70% Class A, 30% Class B	0.890589756
70% Class A, 30% Class B	0.878918706
70% Class A, 30% Class B	0.889604339
70% Class A, 30% Class B	0.8695817
70% Class A, 30% Class B	0.87351228
70% Class A, 30% Class B	0.891271197
70% Class A, 30% Class B	0.868262467
70% Class A, 30% Class B	0.889235769
70% Class A, 30% Class B	0.883644366
70% Class A, 30% Class B	0.89167182
70% Class A, 30% Class B	0.865188391
70% Class A, 30% Class B	0.869395016
70% Class A, 30% Class B	0.885002525
70% Class A, 30% Class B	0.87363083
70% Class A, 30% Class B	0.881128315
70% Class A, 30% Class B	0.874028278
70% Class A, 30% Class B	0.875302816
70% Class A, 30% Class B	0.882451269
70% Class A, 30% Class B	0.886307182
70% Class A, 30% Class B	0.880635301
70% Class A, 30% Class B	0.878174841
70% Class A, 30% Class B	0.882763795
70% Class A, 30% Class B	0.862527559
70% Class A, 30% Class B	0.875229191
70% Class A, 30% Class B	0.891036121
70% Class A, 30% Class B	0.891877183
70% Class A, 30% Class B	0.886042747
70% Class A, 30% Class B	0.879471289
70% Class A, 30% Class B	0.888178288
70% Class A, 30% Class B	0.868349694
70% Class A, 30% Class B	0.888258131
70% Class A, 30% Class B	0.892956829
70% Class A, 30% Class B	0.884968856
70% Class A, 30% Class B	0.875865507
70% Class A, 30% Class B	0.860331807
70% Class A, 30% Class B	0.890408933
70% Class A, 30% Class B	0.863995438
70% Class A, 30% Class B	0.8904392
70% Class A, 30% Class B	0.883234095
70% Class A, 30% Class B	0.880345684
70% Class A, 30% Class B	0.888477936
70% Class A, 30% Class B	0.881443906
70% Class A, 30% Class B	0.876263044
70% Class A, 30% Class B	0.890191231
70% Class A, 30% Class B	0.868123823
70% Class A, 30% Class B	0.883461114
70% Class A, 30% Class B	0.874215719
70% Class A, 30% Class B	0.866311596
70% Class A, 30% Class B	0.886710088
70% Class A, 30% Class B	0.890233165
70% Class A, 30% Class B	0.883723029
70% Class A, 30% Class B	0.870879772
70% Class A, 30% Class B	0.887545849
70% Class A, 30% Class B	0.891781994
70% Class A, 30% Class B	0.86900637
70% Class A, 30% Class B	0.878612316
70% Class A, 30% Class B	0.887689305
70% Class A, 30% Class B	0.853769285
70% Class A, 30% Class B	0.878440388
70% Class A, 30% Class B	0.888469536
70% Class A, 30% Class B	0.879376477
70% Class A, 30% Class B	0.87779322
70% Class A, 30% Class B	0.874538463
70% Class A, 30% Class B	0.88020122
70% Class A, 30% Class B	0.873143157
70% Class A, 30% Class B	0.883525067
70% Class A, 30% Class B	0.873262991
70% Class A, 30% Class B	0.874930824
70% Class A, 30% Class B	0.868624378
70% Class A, 30% Class B	0.8804457
70% Class A, 30% Class B	0.872428645
70% Class A, 30% Class B	0.881427017
70% Class A, 30% Class B	0.887801112
70% Class A, 30% Class B	0.875608291
70% Class A, 30% Class B	0.887498053
70% Class A, 30% Class B	0.882226564
70% Class A, 30% Class B	0.884598875
70% Class A, 30% Class B	0.879245424
70% Class A, 30% Class B	0.89167055
70% Class A, 30% Class B	0.879815627
70% Class A, 30% Class B	0.889459898
70% Class A, 30% Class B	0.898537604
70% Class A, 30% Class B	0.886715505
70% Class A, 30% Class B	0.878311035
70% Class A, 30% Class B	0.878738835
70% Class A, 30% Class B	0.863109583
70% Class A, 30% Class B	0.891205111
70% Class A, 30% Class B	0.868834987
70% Class A, 30% Class B	0.881490422
70% Class A, 30% Class B	0.881262915
70% Class A, 30% Class B	0.900280342
70% Class A, 30% Class B	0.876025547
70% Class A, 30% Class B	0.896154733
70% Class A, 30% Class B	0.888958722
70% Class A, 30% Class B	0.887872668
70% Class A, 30% Class B	0.878247008
70% Class A, 30% Class B	0.878359274
70% Class A, 30% Class B	0.859509193
70% Class A, 30% Class B	0.875154797
70% Class A, 30% Class B	0.88385297
70% Class A, 30% Class B	0.888711934
70% Class A, 30% Class B	0.885192197
70% Class A, 30% Class B	0.879101024
70% Class A, 30% Class B	0.879015388
70% Class A, 30% Class B	0.877990291
70% Class A, 30% Class B	0.887766547
70% Class A, 30% Class B	0.885693483
70% Class A, 30% Class B	0.87513078
70% Class A, 30% Class B	0.882788545
70% Class A, 30% Class B	0.887039443
70% Class A, 30% Class B	0.880672175
70% Class A, 30% Class B	0.870956049
70% Class A, 30% Class B	0.875049943
70% Class A, 30% Class B	0.898900231
70% Class A, 30% Class B	0.872475504
70% Class A, 30% Class B	0.874321502
70% Class A, 30% Class B	0.88534966
70% Class A, 30% Class B	0.875147929
70% Class A, 30% Class B	0.891438339
70% Class A, 30% Class B	0.870119286
70% Class A, 30% Class B	0.886914608
70% Class A, 30% Class B	0.881103939
70% Class A, 30% Class B	0.897802893
70% Class A, 30% Class B	0.892336706
70% Class A, 30% Class B	0.883224392
70% Class A, 30% Class B	0.869308537
70% Class A, 30% Class B	0.883111282
70% Class A, 30% Class B	0.857392581
70% Class A, 30% Class B	0.898763971
70% Class A, 30% Class B	0.889318959
70% Class A, 30% Class B	0.87628294
70% Class A, 30% Class B	0.892562057
70% Class A, 30% Class B	0.882454941
70% Class A, 30% Class B	0.860267466
70% Class A, 30% Class B	0.877418986
70% Class A, 30% Class B	0.88398295
70% Class A, 30% Class B	0.889807096
70% Class A, 30% Class B	0.888448672
70% Class A, 30% Class B	0.887818875
70% Class A, 30% Class B	0.87672077
70% Class A, 30% Class B	0.872448459
70% Class A, 30% Class B	0.874056152
70% Class A, 30% Class B	0.874819082
70% Class A, 30% Class B	0.885248497
70% Class A, 30% Class B	0.867820286
70% Class A, 30% Class B	0.869633946
70% Class A, 30% Class B	0.882180728
70% Class A, 30% Class B	0.872647965
70% Class A, 30% Class B	0.881459043
70% Class A, 30% Class B	0.88809908
70% Class A, 30% Class B	0.873813371
70% Class A, 30% Class B	0.867794898
70% Class A, 30% Class B	0.879529798
70% Class A, 30% Class B	0.883773186
70% Class A, 30% Class B	0.879225627
70% Class A, 30% Class B	0.881803296
70% Class A, 30% Class B	0.875595823
70% Class A, 30% Class B	0.89245879
70% Class A, 30% Class B	0.871665737
70% Class A, 30% Class B	0.88255081
70% Class A, 30% Class B	0.884247331
70% Class A, 30% Class B	0.882949634
70% Class A, 30% Class B	0.872542828
70% Class A, 30% Class B	0.87646897
70% Class A, 30% Class B	0.865773746
70% Class A, 30% Class B	0.870258134
70% Class A, 30% Class B	0.865541711
70% Class A, 30% Class B	0.881434385
70% Class A, 30% Class B	0.875514499
70% Class A, 30% Class B	0.888753577
70% Class A, 30% Class B	0.886297582
70% Class A, 30% Class B	0.869097024
70% Class A, 30% Class B	0.891275292
70% Class A, 30% Class B	0.877889868
70% Class A, 30% Class B	0.882067417
70% Class A, 30% Class B	0.896433951
70% Class A, 30% Class B	0.875591529
70% Class A, 30% Class B	0.87366837
70% Class A, 30% Class B	0.891141432
70% Class A, 30% Class B	0.862331855
70% Class A, 30% Class B	0.875237187
70% Class A, 30% Class B	0.877958237
70% Class A, 30% Class B	0.873537967
70% Class A, 30% Class B	0.866154099
70% Class A, 30% Class B	0.872835662
70% Class A, 30% Class B	0.883679239
70% Class A, 30% Class B	0.881548874
70% Class A, 30% Class B	0.867112967
70% Class A, 30% Class B	0.883287652
70% Class A, 30% Class B	0.882388272
70% Class A, 30% Class B	0.884548089
70% Class A, 30% Class B	0.879005678
70% Class A, 30% Class B	0.882973891
70% Class A, 30% Class B	0.873537659
70% Class A, 30% Class B	0.881433792
70% Class A, 30% Class B	0.864850423
70% Class A, 30% Class B	0.867789028
70% Class A, 30% Class B	0.874082378
70% Class A, 30% Class B	0.861573487
70% Class A, 30% Class B	0.87307307
70% Class A, 30% Class B	0.888221198
70% Class A, 30% Class B	0.869660296
70% Class A, 30% Class B	0.880081645
70% Class A, 30% Class B	0.878894439
70% Class A, 30% Class B	0.867966842
70% Class A, 30% Class B	0.877060331
70% Class A, 30% Class B	0.878632
70% Class A, 30% Class B	0.881608446
70% Class A, 30% Class B	0.855149738
70% Class A, 30% Class B	0.884325282
70% Class A, 30% Class B	0.896572923
70% Class A, 30% Class B	0.868981142
70% Class A, 30% Class B	0.893396224
70% Class A, 30% Class B	0.886470861
70% Class A, 30% Class B	0.886441332
70% Class A, 30% Class B	0.867153025
70% Class A, 30% Class B	0.886103442
70% Class A, 30% Class B	0.889519614
70% Class A, 30% Class B	0.883999538
70% Class A, 30% Class B	0.876380936
70% Class A, 30% Class B	0.87579059
70% Class A, 30% Class B	0.885299159
70% Class A, 30% Class B	0.865984974
70% Class A, 30% Class B	0.878497633
70% Class A, 30% Class B	0.865832036
70% Class A, 30% Class B	0.867417546
70% Class A, 30% Class B	0.885066682
70% Class A, 30% Class B	0.876825269
70% Class A, 30% Class B	0.885555396
70% Class A, 30% Class B	0.880803257
70% Class A, 30% Class B	0.867794002
70% Class A, 30% Class B	0.883101307
70% Class A, 30% Class B	0.885863206
70% Class A, 30% Class B	0.882221051
70% Class A, 30% Class B	0.873150052
70% Class A, 30% Class B	0.87981085
70% Class A, 30% Class B	0.878665928
70% Class A, 30% Class B	0.884153366
70% Class A, 30% Class B	0.893134142
70% Class A, 30% Class B	0.873698419
70% Class A, 30% Class B	0.877547823
70% Class A, 30% Class B	0.875511339
70% Class A, 30% Class B	0.870251147
70% Class A, 30% Class B	0.890601518
70% Class A, 30% Class B	0.868034666
70% Class A, 30% Class B	0.883775294
70% Class A, 30% Class B	0.889173792
70% Class A, 30% Class B	0.868519809
70% Class A, 30% Class B	0.890238452
70% Class A, 30% Class B	0.888707958
70% Class A, 30% Class B	0.878145211
70% Class A, 30% Class B	0.877807514
70% Class A, 30% Class B	0.881559613
70% Class A, 30% Class B	0.88907643
70% Class A, 30% Class B	0.892551206
70% Class A, 30% Class B	0.876624477
70% Class A, 30% Class B	0.885545883
70% Class A, 30% Class B	0.874530555
70% Class A, 30% Class B	0.894493142
70% Class A, 30% Class B	0.887754208
70% Class A, 30% Class B	0.887216286
70% Class A, 30% Class B	0.884855688
70% Class A, 30% Class B	0.871362526
70% Class A, 30% Class B	0.883529231
70% Class A, 30% Class B	0.89245095
70% Class A, 30% Class B	0.890565174
70% Class A, 30% Class B	0.885686682
70% Class A, 30% Class B	0.877161078
70% Class A, 30% Class B	0.888508075
70% Class A, 30% Class B	0.888941472
70% Class A, 30% Class B	0.882085814
70% Class A, 30% Class B	0.885023609
70% Class A, 30% Class B	0.895358838
70% Class A, 30% Class B	0.884528101
70% Class A, 30% Class B	0.875774097
70% Class A, 30% Class B	0.903254404
70% Class A, 30% Class B	0.881036558
70% Class A, 30% Class B	0.888250885
70% Class A, 30% Class B	0.867763224
70% Class A, 30% Class B	0.873760473
70% Class A, 30% Class B	0.884775622
70% Class A, 30% Class B	0.871927553
70% Class A, 30% Class B	0.892766462
70% Class A, 30% Class B	0.880825541
70% Class A, 30% Class B	0.857859101
70% Class A, 30% Class B	0.883044665
70% Class A, 30% Class B	0.876674885
70% Class A, 30% Class B	0.867522293
70% Class A, 30% Class B	0.877111955
70% Class A, 30% Class B	0.883771226
70% Class A, 30% Class B	0.864819623
70% Class A, 30% Class B	0.8927822
70% Class A, 30% Class B	0.883352066
70% Class A, 30% Class B	0.89551354
70% Class A, 30% Class B	0.8774306
70% Class A, 30% Class B	0.886197349
70% Class A, 30% Class B	0.876179338
70% Class A, 30% Class B	0.882445029
70% Class A, 30% Class B	0.877900979
70% Class A, 30% Class B	0.882784816
70% Class A, 30% Class B	0.88407854
70% Class A, 30% Class B	0.872029901
70% Class A, 30% Class B	0.885512527
70% Class A, 30% Class B	0.880391018
70% Class A, 30% Class B	0.898242813
70% Class A, 30% Class B	0.877216073
70% Class A, 30% Class B	0.856260895
70% Class A, 30% Class B	0.880804648
70% Class A, 30% Class B	0.875210034
70% Class A, 30% Class B	0.87650367
70% Class A, 30% Class B	0.87494241
70% Class A, 30% Class B	0.881436271
70% Class A, 30% Class B	0.880351085
70% Class A, 30% Class B	0.880565083
70% Class A, 30% Class B	0.887482989
70% Class A, 30% Class B	0.869660009
70% Class A, 30% Class B	0.87606895
70% Class A, 30% Class B	0.890744668
70% Class A, 30% Class B	0.877301686
90% Class A, 10% Class B	0.855377491
90% Class A, 10% Class B	0.845566644
90% Class A, 10% Class B	0.858028968
90% Class A, 10% Class B	0.862198007
90% Class A, 10% Class B	0.860268584
90% Class A, 10% Class B	0.864024502
90% Class A, 10% Class B	0.854574784
90% Class A, 10% Class B	0.843311439
90% Class A, 10% Class B	0.867376246
90% Class A, 10% Class B	0.839193075
90% Class A, 10% Class B	0.857229672
90% Class A, 10% Class B	0.856152703
90% Class A, 10% Class B	0.850553179
90% Class A, 10% Class B	0.840085527
90% Class A, 10% Class B	0.853706671
90% Class A, 10% Class B	0.860186109
90% Class A, 10% Class B	0.843772582
90% Class A, 10% Class B	0.846881725
90% Class A, 10% Class B	0.863887249
90% Class A, 10% Class B	0.863766083
90% Class A, 10% Class B	0.843748945
90% Class A, 10% Class B	0.852823784
90% Class A, 10% Class B	0.849387354
90% Class A, 10% Class B	0.856053153
90% Class A, 10% Class B	0.853792129
90% Class A, 10% Class B	0.859557947
90% Class A, 10% Class B	0.849392625
90% Class A, 10% Class B	0.859983625
90% Class A, 10% Class B	0.860116152
90% Class A, 10% Class B	0.84489976
90% Class A, 10% Class B	0.85908712
90% Class A, 10% Class B	0.863360413
90% Class A, 10% Class B	0.833826193
90% Class A, 10% Class B	0.839652604
90% Class A, 10% Class B	0.86520791
90% Class A, 10% Class B	0.836917476
90% Class A, 10% Class B	0.850075541
90% Class A, 10% Class B	0.84771867
90% Class A, 10% Class B	0.847404806
90% Class A, 10% Class B	0.852738558
90% Class A, 10% Class B	0.835655602
90% Class A, 10% Class B	0.83834479
90% Class A, 10% Class B	0.842508406
90% Class A, 10% Class B	0.85339547
90% Class A, 10% Class B	0.862736284
90% Class A, 10% Class B	0.853439233
90% Class A, 10% Class B	0.842348181
90% Class A, 10% Class B	0.854915763
90% Class A, 10% Class B	0.838095988
90% Class A, 10% Class B	0.825866472
90% Class A, 10% Class B	0.856263112
90% Class A, 10% Class B	0.842828852
90% Class A, 10% Class B	0.867717672
90% Class A, 10% Class B	0.841667229
90% Class A, 10% Class B	0.854115769
90% Class A, 10% Class B	0.855456131
90% Class A, 10% Class B	0.846974311
90% Class A, 10% Class B	0.867071267
90% Class A, 10% Class B	0.859786551
90% Class A, 10% Class B	0.845796273
90% Class A, 10% Class B	0.847887676
90% Class A, 10% Class B	0.848682883
90% Class A, 10% Class B	0.852043166
90% Class A, 10% Class B	0.841973039
90% Class A, 10% Class B	0.852381706
90% Class A, 10% Class B	0.856284323
90% Class A, 10% Class B	0.854741767
90% Class A, 10% Class B	0.846233317
90% Class A, 10% Class B	0.858961313
90% Class A, 10% Class B	0.841852297
90% Class A, 10% Class B	0.848702329
90% Class A, 10% Class B	0.859708173
90% Class A, 10% Class B	0.852420605
90% Class A, 10% Class B	0.86623026
90% Class A, 10% Class B	0.862106106
90% Class A, 10% Class B	0.861509349
90% Class A, 10% Class B	0.844671691
90% Class A, 10% Class B	0.830690545
90% Class A, 10% Class B	0.853556814
90% Class A, 10% Class B	0.8474835
90% Class A, 10% Class B	0.850166155
90% Class A, 10% Class B	0.835343808
90% Class A, 10% Class B	0.852172291
90% Class A, 10% Class B	0.842037118
90% Class A, 10% Class B	0.853472908
90% Class A, 10% Class B	0.843198776
90% Class A, 10% Class B	0.854079303
90% Class A, 10% Class B	0.859554025
90% Class A, 10% Class B	0.853329362
90% Class A, 10% Class B	0.864449525
90% Class A, 10% Class B	0.846139541
90% Class A, 10% Class B	0.843976132
90% Class A, 10% Class B	0.835926484
90% Class A, 10% Class B	0.854620285
90% Class A, 10% Class B	0.845668488
90% Class A, 10% Class B	0.841141474
90% Class A, 10% Class B	0.870672803
90% Class A, 10% Class B	0.862359358
90% Class A, 10% Class B	0.852644594
90% Class A, 10% Class B	0.84944947
90% Class A, 10% Class B	0.833252181
90% Class A, 10% Class B	0.854020521
90% Class A, 10% Class B	0.844369033
90% Class A, 10% Class B	0.835792939
90% Class A, 10% Class B	0.845316464
90% Class A, 10% Class B	0.843790139
90% Class A, 10% Class B	0.854046756
90% Class A, 10% Class B	0.856923871
90% Class A, 10% Class B	0.848173593
90% Class A, 10% Class B	0.859551754
90% Class A, 10% Class B	0.836086663
90% Class A, 10% Class B	0.855425382
90% Class A, 10% Class B	0.843151143
90% Class A, 10% Class B	0.850678585
90% Class A, 10% Class B	0.837985961
90% Class A, 10% Class B	0.865628617
90% Class A, 10% Class B	0.858454281
90% Class A, 10% Class B	0.847682138
90% Class A, 10% Class B	0.850247813
90% Class A, 10% Class B	0.839336113
90% Class A, 10% Class B	0.841925405
90% Class A, 10% Class B	0.851026748
90% Class A, 10% Class B	0.841716213
90% Class A, 10% Class B	0.859954486
90% Class A, 10% Class B	0.846835146
90% Class A, 10% Class B	0.848078508
90% Class A, 10% Class B	0.853068537
90% Class A, 10% Class B	0.852161431
90% Class A, 10% Class B	0.847381329
90% Class A, 10% Class B	0.84228847
90% Class A, 10% Class B	0.85844603
90% Class A, 10% Class B	0.855230917
90% Class A, 10% Class B	0.8631013
90% Class A, 10% Class B	0.863914996
90% Class A, 10% Class B	0.843785917
90% Class A, 10% Class B	0.833938588
90% Class A, 10% Class B	0.823239037
90% Class A, 10% Class B	0.85020892
90% Class A, 10% Class B	0.853584585
90% Class A, 10% Class B	0.869883117
90% Class A, 10% Class B	0.863092142
90% Class A, 10% Class B	0.854250754
90% Class A, 10% Class B	0.847821848
90% Class A, 10% Class B	0.848727988
90% Class A, 10% Class B	0.853563068
90% Class A, 10% Class B	0.859915186
90% Class A, 10% Class B	0.850312061
90% Class A, 10% Class B	0.843064837
90% Class A, 10% Class B	0.84170427
90% Class A, 10% Class B	0.852338789
90% Class A, 10% Class B	0.858060078
90% Class A, 10% Class B	0.847753088
90% Class A, 10% Class B	0.853803971
90% Class A, 10% Class B	0.855710829
90% Class A, 10% Class B	0.854506771
90% Class A, 10% Class B	0.838492049
90% Class A, 10% Class B	0.864827548
90% Class A, 10% Class B	0.839111056
90% Class A, 10% Class B	0.83760961
90% Class A, 10% Class B	0.853747348
90% Class A, 10% Class B	0.840458968
90% Class A, 10% Class B	0.857674819
90% Class A, 10% Class B	0.857178368
90% Class A, 10% Class B	0.847835909
90% Class A, 10% Class B	0.840022418
90% Class A, 10% Class B	0.850930432
90% Class A, 10% Class B	0.839313746
90% Class A, 10% Class B	0.839515812
90% Class A, 10% Class B	0.861454804
90% Class A, 10% Class B	0.8483105
90% Class A, 10% Class B	0.846914843
90% Class A, 10% Class B	0.854252514
90% Class A, 10% Class B	0.845392748
90% Class A, 10% Class B	0.85398109
90% Class A, 10% Class B	0.849827869
90% Class A, 10% Class B	0.851899334
90% Class A, 10% Class B	0.847921131
90% Class A, 10% Class B	0.854919126
90% Class A, 10% Class B	0.86390754
90% Class A, 10% Class B	0.84792422
90% Class A, 10% Class B	0.852331797
90% Class A, 10% Class B	0.855081422
90% Class A, 10% Class B	0.841351367
90% Class A, 10% Class B	0.851450669
90% Class A, 10% Class B	0.840595307
90% Class A, 10% Class B	0.856852369
90% Class A, 10% Class B	0.856682604
90% Class A, 10% Class B	0.855438723
90% Class A, 10% Class B	0.85233158
90% Class A, 10% Class B	0.838443355
90% Class A, 10% Class B	0.843201933
90% Class A, 10% Class B	0.844150302
90% Class A, 10% Class B	0.849738454
90% Class A, 10% Class B	0.836434542
90% Class A, 10% Class B	0.856336644
90% Class A, 10% Class B	0.833910723
90% Class A, 10% Class B	0.846569749
90% Class A, 10% Class B	0.845195765
90% Class A, 10% Class B	0.845732893
90% Class A, 10% Class B	0.842762404
90% Class A, 10% Class B	0.865570193
90% Class A, 10% Class B	0.838675321
90% Class A, 10% Class B	0.857322917
90% Class A, 10% Class B	0.851043741
90% Class A, 10% Class B	0.841802048
90% Class A, 10% Class B	0.850412853
90% Class A, 10% Class B	0.853335106
90% Class A, 10% Class B	0.8665579
90% Class A, 10% Class B	0.846054091
90% Class A, 10% Class B	0.853997231
90% Class A, 10% Class B	0.842771275
90% Class A, 10% Class B	0.847568268
90% Class A, 10% Class B	0.84402022
90% Class A, 10% Class B	0.863378925
90% Class A, 10% Class B	0.855627103
90% Class A, 10% Class B	0.86594503
90% Class A, 10% Class B	0.854468116
90% Class A, 10% Class B	0.847702873
90% Class A, 10% Class B	0.847390952
90% Class A, 10% Class B	0.849008768
90% Class A, 10% Class B	0.85767949
90% Class A, 10% Class B	0.842303098
90% Class A, 10% Class B	0.85039309
90% Class A, 10% Class B	0.86545694
90% Class A, 10% Class B	0.857831617
90% Class A, 10% Class B	0.84049545
90% Class A, 10% Class B	0.852910742
90% Class A, 10% Class B	0.853196296
90% Class A, 10% Class B	0.844095749
90% Class A, 10% Class B	0.842914559
90% Class A, 10% Class B	0.853960135
90% Class A, 10% Class B	0.851807605
90% Class A, 10% Class B	0.848768702
90% Class A, 10% Class B	0.85380124
90% Class A, 10% Class B	0.862731083
90% Class A, 10% Class B	0.859339727
90% Class A, 10% Class B	0.855122054
90% Class A, 10% Class B	0.850902494
90% Class A, 10% Class B	0.844735718
90% Class A, 10% Class B	0.852192387
90% Class A, 10% Class B	0.846308726
90% Class A, 10% Class B	0.854118495
90% Class A, 10% Class B	0.848662234
90% Class A, 10% Class B	0.845883944
90% Class A, 10% Class B	0.851496613
90% Class A, 10% Class B	0.852563436
90% Class A, 10% Class B	0.860935605
90% Class A, 10% Class B	0.84813111
90% Class A, 10% Class B	0.851541263
90% Class A, 10% Class B	0.849710408
90% Class A, 10% Class B	0.845103647
90% Class A, 10% Class B	0.853247243
90% Class A, 10% Class B	0.843435576
90% Class A, 10% Class B	0.84581343
90% Class A, 10% Class B	0.862534925
90% Class A, 10% Class B	0.857236953
90% Class A, 10% Class B	0.849401983
90% Class A, 10% Class B	0.858856776
90% Class A, 10% Class B	0.840794156
90% Class A, 10% Class B	0.851284975
90% Class A, 10% Class B	0.844167712
90% Class A, 10% Class B	0.854417215
90% Class A, 10% Class B	0.845198343
90% Class A, 10% Class B	0.856713291
90% Class A, 10% Class B	0.859820614
90% Class A, 10% Class B	0.862526423
90% Class A, 10% Class B	0.846003919
90% Class A, 10% Class B	0.848783117
90% Class A, 10% Class B	0.852104168
90% Class A, 10% Class B	0.83373487
90% Class A, 10% Class B	0.845124703
90% Class A, 10% Class B	0.844573467
90% Class A, 10% Class B	0.854583632
90% Class A, 10% Class B	0.841294908
90% Class A, 10% Class B	0.847585188
90% Class A, 10% Class B	0.858036242
90% Class A, 10% Class B	0.851700248
90% Class A, 10% Class B	0.853794402
90% Class A, 10% Class B	0.850634847
90% Class A, 10% Class B	0.844232195
90% Class A, 10% Class B	0.854809664
90% Class A, 10% Class B	0.850117764
90% Class A, 10% Class B	0.837271297
90% Class A, 10% Class B	0.844838493
90% Class A, 10% Class B	0.859949157
90% Class A, 10% Class B	0.847941991
90% Class A, 10% Class B	0.842796613
90% Class A, 10% Class B	0.860240517
90% Class A, 10% Class B	0.853816342
90% Class A, 10% Class B	0.849276539
90% Class A, 10% Class B	0.841152192
90% Class A, 10% Class B	0.869568414
90% Class A, 10% Class B	0.847725313
90% Class A, 10% Class B	0.855951921
90% Class A, 10% Class B	0.851252431
90% Class A, 10% Class B	0.859143941
90% Class A, 10% Class B	0.860051673
90% Class A, 10% Class B	0.845785773
90% Class A, 10% Class B	0.83816289
90% Class A, 10% Class B	0.847567267
90% Class A, 10% Class B	0.843533952
90% Class A, 10% Class B	0.862867078
90% Class A, 10% Class B	0.850789548
90% Class A, 10% Class B	0.846123588
90% Class A, 10% Class B	0.852031995
90% Class A, 10% Class B	0.838883745
90% Class A, 10% Class B	0.858129252
90% Class A, 10% Class B	0.845042553
90% Class A, 10% Class B	0.840631734
90% Class A, 10% Class B	0.843909827
90% Class A, 10% Class B	0.833581734
90% Class A, 10% Class B	0.85630498
90% Class A, 10% Class B	0.840305209
90% Class A, 10% Class B	0.840881911
90% Class A, 10% Class B	0.847181376
90% Class A, 10% Class B	0.853007638
90% Class A, 10% Class B	0.85150133
90% Class A, 10% Class B	0.8534397
90% Class A, 10% Class B	0.855518779
90% Class A, 10% Class B	0.849519187
90% Class A, 10% Class B	0.841120768
90% Class A, 10% Class B	0.861961728
90% Class A, 10% Class B	0.869454323
90% Class A, 10% Class B	0.847988438
90% Class A, 10% Class B	0.84577054
90% Class A, 10% Class B	0.859858041
90% Class A, 10% Class B	0.83963219
90% Class A, 10% Class B	0.855625536
90% Class A, 10% Class B	0.865004837
90% Class A, 10% Class B	0.844341071
90% Class A, 10% Class B	0.85697206
90% Class A, 10% Class B	0.83056483
90% Class A, 10% Class B	0.850983298
90% Class A, 10% Class B	0.850992773
90% Class A, 10% Class B	0.859622848
90% Class A, 10% Class B	0.843464856
90% Class A, 10% Class B	0.857223014
90% Class A, 10% Class B	0.856579551
90% Class A, 10% Class B	0.858061048
90% Class A, 10% Class B	0.864430077
90% Class A, 10% Class B	0.842129902
90% Class A, 10% Class B	0.844306082
90% Class A, 10% Class B	0.850686165
90% Class A, 10% Class B	0.842375279
90% Class A, 10% Class B	0.84506252
90% Class A, 10% Class B	0.861749118
90% Class A, 10% Class B	0.8449403
90% Class A, 10% Class B	0.849180741
90% Class A, 10% Class B	0.849310951
90% Class A, 10% Class B	0.855147493
90% Class A, 10% Class B	0.835431372
90% Class A, 10% Class B	0.860379817
90% Class A, 10% Class B	0.853206431
90% Class A, 10% Class B	0.846313409
90% Class A, 10% Class B	0.854829025
90% Class A, 10% Class B	0.848457103
90% Class A, 10% Class B	0.843572901
90% Class A, 10% Class B	0.8386091
90% Class A, 10% Class B	0.867422386
90% Class A, 10% Class B	0.848187452
90% Class A, 10% Class B	0.8392444
90% Class A, 10% Class B	0.858145518
90% Class A, 10% Class B	0.849202323
90% Class A, 10% Class B	0.862251538
90% Class A, 10% Class B	0.857471094
90% Class A, 10% Class B	0.874845555
90% Class A, 10% Class B	0.844025177
90% Class A, 10% Class B	0.831038233
90% Class A, 10% Class B	0.841273767
90% Class A, 10% Class B	0.839705817
90% Class A, 10% Class B	0.849086517
90% Class A, 10% Class B	0.850445331
90% Class A, 10% Class B	0.838853849
90% Class A, 10% Class B	0.85828747
90% Class A, 10% Class B	0.860694711
90% Class A, 10% Class B	0.856974737
90% Class A, 10% Class B	0.850230831
90% Class A, 10% Class B	0.858250762
90% Class A, 10% Class B	0.855735667
90% Class A, 10% Class B	0.856424423
90% Class A, 10% Class B	0.843063819
90% Class A, 10% Class B	0.855447774
90% Class A, 10% Class B	0.843958385
90% Class A, 10% Class B	0.854045574
90% Class A, 10% Class B	0.847854092
90% Class A, 10% Class B	0.837348173
90% Class A, 10% Class B	0.8561564
90% Class A, 10% Class B	0.850561555
90% Class A, 10% Class B	0.843560626
90% Class A, 10% Class B	0.850399694
90% Class A, 10% Class B	0.835423129
90% Class A, 10% Class B	0.836678066
90% Class A, 10% Class B	0.837239142
90% Class A, 10% Class B	0.842876125
90% Class A, 10% Class B	0.854425815
90% Class A, 10% Class B	0.845167183
90% Class A, 10% Class B	0.848862184
90% Class A, 10% Class B	0.840517284
90% Class A, 10% Class B	0.851416334
90% Class A, 10% Class B	0.846461251
90% Class A, 10% Class B	0.841704594
90% Class A, 10% Class B	0.840259228
90% Class A, 10% Class B	0.841263256
90% Class A, 10% Class B	0.840486667
90% Class A, 10% Class B	0.840920399
90% Class A, 10% Class B	0.839244396
90% Class A, 10% Class B	0.858068883
90% Class A, 10% Class B	0.84647281
90% Class A, 10% Class B	0.836601792
90% Class A, 10% Class B	0.844056823
90% Class A, 10% Class B	0.865098379
90% Class A, 10% Class B	0.854986496
90% Class A, 10% Class B	0.830111246
90% Class A, 10% Class B	0.831218312
90% Class A, 10% Class B	0.834999605
90% Class A, 10% Class B	0.837035737
90% Class A, 10% Class B	0.860366899
90% Class A, 10% Class B	0.845807552
90% Class A, 10% Class B	0.844011494
90% Class A, 10% Class B	0.844126127
90% Class A, 10% Class B	0.84720109
90% Class A, 10% Class B	0.857604554
90% Class A, 10% Class B	0.859526172
90% Class A, 10% Class B	0.842417297
90% Class A, 10% Class B	0.845509726
90% Class A, 10% Class B	0.840250485
90% Class A, 10% Class B	0.845121942
90% Class A, 10% Class B	0.84916111
90% Class A, 10% Class B	0.851778044
90% Class A, 10% Class B	0.83523972
90% Class A, 10% Class B	0.842296749
90% Class A, 10% Class B	0.853571771
90% Class A, 10% Class B	0.862098729
90% Class A, 10% Class B	0.851023105
90% Class A, 10% Class B	0.856566993
90% Class A, 10% Class B	0.850366162
90% Class A, 10% Class B	0.850442176
90% Class A, 10% Class B	0.863243925
90% Class A, 10% Class B	0.8368224
90% Class A, 10% Class B	0.840129324
90% Class A, 10% Class B	0.837268893
90% Class A, 10% Class B	0.851113012
90% Class A, 10% Class B	0.846853341
90% Class A, 10% Class B	0.856442027
90% Class A, 10% Class B	0.857314991
90% Class A, 10% Class B	0.848746549
90% Class A, 10% Class B	0.85246963
90% Class A, 10% Class B	0.849861172
90% Class A, 10% Class B	0.853595292
90% Class A, 10% Class B	0.852628466
90% Class A, 10% Class B	0.849301253
90% Class A, 10% Class B	0.845337067
90% Class A, 10% Class B	0.84751522
90% Class A, 10% Class B	0.849257429
90% Class A, 10% Class B	0.859239792
90% Class A, 10% Class B	0.853847401
90% Class A, 10% Class B	0.855528533
90% Class A, 10% Class B	0.851549474
90% Class A, 10% Class B	0.852983714
90% Class A, 10% Class B	0.844651003
90% Class A, 10% Class B	0.848620639
90% Class A, 10% Class B	0.837622241
90% Class A, 10% Class B	0.855732613
90% Class A, 10% Class B	0.874373798
90% Class A, 10% Class B	0.848594488
90% Class A, 10% Class B	0.82971432
90% Class A, 10% Class B	0.859179246
90% Class A, 10% Class B	0.856237077
90% Class A, 10% Class B	0.848559318
90% Class A, 10% Class B	0.840783836
90% Class A, 10% Class B	0.855696576
90% Class A, 10% Class B	0.848916291
90% Class A, 10% Class B	0.832417179
90% Class A, 10% Class B	0.84159239
90% Class A, 10% Class B	0.858849102
90% Class A, 10% Class B	0.852916151
90% Class A, 10% Class B	0.85329729
90% Class A, 10% Class B	0.863501463
90% Class A, 10% Class B	0.853442878
90% Class A, 10% Class B	0.872850539
90% Class A, 10% Class B	0.855086424
90% Class A, 10% Class B	0.846242683
90% Class A, 10% Class B	0.847162572
90% Class A, 10% Class B	0.833655955
90% Class A, 10% Class B	0.855185188
90% Class A, 10% Class B	0.841852826
90% Class A, 10% Class B	0.855003804
90% Class A, 10% Class B	0.836548166
90% Class A, 10% Class B	0.849945951
90% Class A, 10% Class B	0.835159574
90% Class A, 10% Class B	0.84166763
90% Class A, 10% Class B	0.857427634
90% Class A, 10% Class B	0.847288724
90% Class A, 10% Class B	0.862017225
90% Class A, 10% Class B	0.857356375
90% Class A, 10% Class B	0.853135063
90% Class A, 10% Class B	0.850877758
90% Class A, 10% Class B	0.861259877
90% Class A, 10% Class B	0.857344029
90% Class A, 10% Class B	0.850157567
95% Class A, 5% Class B	0.827855274
95% Class A, 5% Class B	0.828160831
95% Class A, 5% Class B	0.822105311
95% Class A, 5% Class B	0.809875178
95% Class A, 5% Class B	0.804242513
95% Class A, 5% Class B	0.814165529
95% Class A, 5% Class B	0.812936855
95% Class A, 5% Class B	0.829533128
95% Class A, 5% Class B	0.814607001
95% Class A, 5% Class B	0.811084216
95% Class A, 5% Class B	0.811606433
95% Class A, 5% Class B	0.819540025
95% Class A, 5% Class B	0.812442288
95% Class A, 5% Class B	0.826150306
95% Class A, 5% Class B	0.819902288
95% Class A, 5% Class B	0.812323576
95% Class A, 5% Class B	0.808577753
95% Class A, 5% Class B	0.829557746
95% Class A, 5% Class B	0.809028676
95% Class A, 5% Class B	0.809621454
95% Class A, 5% Class B	0.825374555
95% Class A, 5% Class B	0.814441911
95% Class A, 5% Class B	0.826863944
95% Class A, 5% Class B	0.83217195
95% Class A, 5% Class B	0.83308421
95% Class A, 5% Class B	0.809821169
95% Class A, 5% Class B	0.804258082
95% Class A, 5% Class B	0.827981053
95% Class A, 5% Class B	0.82370338
95% Class A, 5% Class B	0.817246756
95% Class A, 5% Class B	0.811980943
95% Class A, 5% Class B	0.813427818
95% Class A, 5% Class B	0.816753923
95% Class A, 5% Class B	0.829234742
95% Class A, 5% Class B	0.839528371
95% Class A, 5% Class B	0.808304883
95% Class A, 5% Class B	0.813932521
95% Class A, 5% Class B	0.823295856
95% Class A, 5% Class B	0.81093609
95% Class A, 5% Class B	0.824789302
95% Class A, 5% Class B	0.813811639
95% Class A, 5% Class B	0.812016294
95% Class A, 5% Class B	0.809109443
95% Class A, 5% Class B	0.817417211
95% Class A, 5% Class B	0.814438515
95% Class A, 5% Class B	0.825153106
95% Class A, 5% Class B	0.81555992
95% Class A, 5% Class B	0.820874779
95% Class A, 5% Class B	0.81583994
95% Class A, 5% Class B	0.818408362
95% Class A, 5% Class B	0.816003155
95% Class A, 5% Class B	0.811348018
95% Class A, 5% Class B	0.828393489
95% Class A, 5% Class B	0.824534731
95% Class A, 5% Class B	0.828385849
95% Class A, 5% Class B	0.82223135
95% Class A, 5% Class B	0.821645727
95% Class A, 5% Class B	0.822742279
95% Class A, 5% Class B	0.814227145
95% Class A, 5% Class B	0.822881092
95% Class A, 5% Class B	0.819475292
95% Class A, 5% Class B	0.81634489
95% Class A, 5% Class B	0.825388828
95% Class A, 5% Class B	0.806933695
95% Class A, 5% Class B	0.820011702
95% Class A, 5% Class B	0.82162817
95% Class A, 5% Class B	0.826917165
95% Class A, 5% Class B	0.81584892
95% Class A, 5% Class B	0.829294175
95% Class A, 5% Class B	0.817350987
95% Class A, 5% Class B	0.817123879
95% Class A, 5% Class B	0.822360104
95% Class A, 5% Class B	0.830333054
95% Class A, 5% Class B	0.842841781
95% Class A, 5% Class B	0.820862516
95% Class A, 5% Class B	0.83473225
95% Class A, 5% Class B	0.824430846
95% Class A, 5% Class B	0.807197099
95% Class A, 5% Class B	0.81210507
95% Class A, 5% Class B	0.821483808
95% Class A, 5% Class B	0.822712528
95% Class A, 5% Class B	0.822654687
95% Class A, 5% Class B	0.816455515
95% Class A, 5% Class B	0.824256034
95% Class A, 5% Class B	0.834461803
95% Class A, 5% Class B	0.819261198
95% Class A, 5% Class B	0.816432593
95% Class A, 5% Class B	0.814267109
95% Class A, 5% Class B	0.822064791
95% Class A, 5% Class B	0.821891069
95% Class A, 5% Class B	0.825328341
95% Class A, 5% Class B	0.826386379
95% Class A, 5% Class B	0.824992756
95% Class A, 5% Class B	0.816302741
95% Class A, 5% Class B	0.828422317
95% Class A, 5% Class B	0.809246856
95% Class A, 5% Class B	0.82694499
95% Class A, 5% Class B	0.818999962
95% Class A, 5% Class B	0.808755654
95% Class A, 5% Class B	0.814479218
95% Class A, 5% Class B	0.824800212
95% Class A, 5% Class B	0.815561049
95% Class A, 5% Class B	0.813936969
95% Class A, 5% Class B	0.816046967
95% Class A, 5% Class B	0.834001536
95% Class A, 5% Class B	0.823910739
95% Class A, 5% Class B	0.821936176
95% Class A, 5% Class B	0.831269016
95% Class A, 5% Class B	0.832762629
95% Class A, 5% Class B	0.822704122
95% Class A, 5% Class B	0.824477409
95% Class A, 5% Class B	0.827788099
95% Class A, 5% Class B	0.824644642
95% Class A, 5% Class B	0.826567334
95% Class A, 5% Class B	0.803174487
95% Class A, 5% Class B	0.812036757
95% Class A, 5% Class B	0.805397709
95% Class A, 5% Class B	0.830799756
95% Class A, 5% Class B	0.812277085
95% Class A, 5% Class B	0.822351055
95% Class A, 5% Class B	0.823178735
95% Class A, 5% Class B	0.82988339
95% Class A, 5% Class B	0.835609323
95% Class A, 5% Class B	0.814901966
95% Class A, 5% Class B	0.81540096
95% Class A, 5% Class B	0.810571016
95% Class A, 5% Class B	0.828102111
95% Class A, 5% Class B	0.811234816
95% Class A, 5% Class B	0.819612339
95% Class A, 5% Class B	0.83011003
95% Class A, 5% Class B	0.812260036
95% Class A, 5% Class B	0.817566214
95% Class A, 5% Class B	0.821902337
95% Class A, 5% Class B	0.830541657
95% Class A, 5% Class B	0.815082724
95% Class A, 5% Class B	0.828381438
95% Class A, 5% Class B	0.824408646
95% Class A, 5% Class B	0.828565247
95% Class A, 5% Class B	0.827910441
95% Class A, 5% Class B	0.810525298
95% Class A, 5% Class B	0.828008072
95% Class A, 5% Class B	0.829532638
95% Class A, 5% Class B	0.818207313
95% Class A, 5% Class B	0.809880754
95% Class A, 5% Class B	0.828225613
95% Class A, 5% Class B	0.818881933
95% Class A, 5% Class B	0.829687822
95% Class A, 5% Class B	0.809860062
95% Class A, 5% Class B	0.824608167
95% Class A, 5% Class B	0.814808977
95% Class A, 5% Class B	0.818380027
95% Class A, 5% Class B	0.83201367
95% Class A, 5% Class B	0.821904302
95% Class A, 5% Class B	0.827176884
95% Class A, 5% Class B	0.80516039
95% Class A, 5% Class B	0.814451856
95% Class A, 5% Class B	0.820566829
95% Class A, 5% Class B	0.815716964
95% Class A, 5% Class B	0.815779948
95% Class A, 5% Class B	0.827721523
95% Class A, 5% Class B	0.82211133
95% Class A, 5% Class B	0.829221581
95% Class A, 5% Class B	0.809741333
95% Class A, 5% Class B	0.80576365
95% Class A, 5% Class B	0.796023859
95% Class A, 5% Class B	0.814020094
95% Class A, 5% Class B	0.828973263
95% Class A, 5% Class B	0.833901119
95% Class A, 5% Class B	0.81406985
95% Class A, 5% Class B	0.815931449
95% Class A, 5% Class B	0.807345881
95% Class A, 5% Class B	0.81789751
95% Class A, 5% Class B	0.834062702
95% Class A, 5% Class B	0.828925298
95% Class A, 5% Class B	0.822397506
95% Class A, 5% Class B	0.827275658
95% Class A, 5% Class B	0.812640991
95% Class A, 5% Class B	0.830351562
95% Class A, 5% Class B	0.830400149
95% Class A, 5% Class B	0.819844204
95% Class A, 5% Class B	0.825607018
95% Class A, 5% Class B	0.821551256
95% Class A, 5% Class B	0.818184304
95% Class A, 5% Class B	0.815546809
95% Class A, 5% Class B	0.823833231
95% Class A, 5% Class B	0.826542233
95% Class A, 5% Class B	0.832033982
95% Class A, 5% Class B	0.818219184
95% Class A, 5% Class B	0.812160898
95% Class A, 5% Class B	0.816530914
95% Class A, 5% Class B	0.825067436
95% Class A, 5% Class B	0.820111554
95% Class A, 5% Class B	0.819619481
95% Class A, 5% Class B	0.833345981
95% Class A, 5% Class B	0.821191647
95% Class A, 5% Class B	0.821041791
95% Class A, 5% Class B	0.81385711
95% Class A, 5% Class B	0.813284273
95% Class A, 5% Class B	0.824091261
95% Class A, 5% Class B	0.814852091
95% Class A, 5% Class B	0.813385897
95% Class A, 5% Class B	0.818338259
95% Class A, 5% Class B	0.806654632
95% Class A, 5% Class B	0.817734005
95% Class A, 5% Class B	0.828192186
95% Class A, 5% Class B	0.820444622
95% Class A, 5% Class B	0.829605879
95% Class A, 5% Class B	0.816838999
95% Class A, 5% Class B	0.813731675
95% Class A, 5% Class B	0.825381194
95% Class A, 5% Class B	0.807447218
95% Class A, 5% Class B	0.825270546
95% Class A, 5% Class B	0.815525487
95% Class A, 5% Class B	0.811026455
95% Class A, 5% Class B	0.815558397
95% Class A, 5% Class B	0.826253953
95% Class A, 5% Class B	0.819498266
95% Class A, 5% Class B	0.822108591
95% Class A, 5% Class B	0.808337882
95% Class A, 5% Class B	0.827928963
95% Class A, 5% Class B	0.823890256
95% Class A, 5% Class B	0.807954525
95% Class A, 5% Class B	0.810335221
95% Class A, 5% Class B	0.829351414
95% Class A, 5% Class B	0.813179222
95% Class A, 5% Class B	0.828768291
95% Class A, 5% Class B	0.823941218
95% Class A, 5% Class B	0.821643821
95% Class A, 5% Class B	0.826200654
95% Class A, 5% Class B	0.830093418
95% Class A, 5% Class B	0.816213188
95% Class A, 5% Class B	0.811330683
95% Class A, 5% Class B	0.820228928
95% Class A, 5% Class B	0.821282746
95% Class A, 5% Class B	0.825423458
95% Class A, 5% Class B	0.816301712
95% Class A, 5% Class B	0.824909241
95% Class A, 5% Class B	0.820465275
95% Class A, 5% Class B	0.828242724
95% Class A, 5% Class B	0.813620306
95% Class A, 5% Class B	0.81838475
95% Class A, 5% Class B	0.821334182
95% Class A, 5% Class B	0.825929817
95% Class A, 5% Class B	0.833927913
95% Class A, 5% Class B	0.810380923
95% Class A, 5% Class B	0.815818315
95% Class A, 5% Class B	0.817323659
95% Class A, 5% Class B	0.817435435
95% Class A, 5% Class B	0.81890702
95% Class A, 5% Class B	0.818390255
95% Class A, 5% Class B	0.823412989
95% Class A, 5% Class B	0.821770922
95% Class A, 5% Class B	0.813023463
95% Class A, 5% Class B	0.832874945
95% Class A, 5% Class B	0.82892262
95% Class A, 5% Class B	0.808039763
95% Class A, 5% Class B	0.814230365
95% Class A, 5% Class B	0.8105675
95% Class A, 5% Class B	0.813216947
95% Class A, 5% Class B	0.825091003
95% Class A, 5% Class B	0.820211486
95% Class A, 5% Class B	0.818296413
95% Class A, 5% Class B	0.816780856
95% Class A, 5% Class B	0.822247812
95% Class A, 5% Class B	0.811585784
95% Class A, 5% Class B	0.805206982
95% Class A, 5% Class B	0.821543649
95% Class A, 5% Class B	0.828888808
95% Class A, 5% Class B	0.823735369
95% Class A, 5% Class B	0.827686688
95% Class A, 5% Class B	0.809433956
95% Class A, 5% Class B	0.813688088
95% Class A, 5% Class B	0.826127777
95% Class A, 5% Class B	0.810792488
95% Class A, 5% Class B	0.833041457
95% Class A, 5% Class B	0.831230848
95% Class A, 5% Class B	0.818341161
95% Class A, 5% Class B	0.824552449
95% Class A, 5% Class B	0.819664442
95% Class A, 5% Class B	0.816210066
95% Class A, 5% Class B	0.811816531
95% Class A, 5% Class B	0.824607182
95% Class A, 5% Class B	0.822887271
95% Class A, 5% Class B	0.836370267
95% Class A, 5% Class B	0.823116554
95% Class A, 5% Class B	0.819630447
95% Class A, 5% Class B	0.811397204
95% Class A, 5% Class B	0.803312169
95% Class A, 5% Class B	0.818756929
95% Class A, 5% Class B	0.827577075
95% Class A, 5% Class B	0.814292026
95% Class A, 5% Class B	0.824616576
95% Class A, 5% Class B	0.81919363
95% Class A, 5% Class B	0.821815575
95% Class A, 5% Class B	0.81698839
95% Class A, 5% Class B	0.815620492
95% Class A, 5% Class B	0.825541645
95% Class A, 5% Class B	0.830374152
95% Class A, 5% Class B	0.80903162
95% Class A, 5% Class B	0.828885809
95% Class A, 5% Class B	0.816568325
95% Class A, 5% Class B	0.811220594
95% Class A, 5% Class B	0.819053093
95% Class A, 5% Class B	0.815137085
95% Class A, 5% Class B	0.820999111
95% Class A, 5% Class B	0.829706258
95% Class A, 5% Class B	0.824010894
95% Class A, 5% Class B	0.815934941
95% Class A, 5% Class B	0.819781032
95% Class A, 5% Class B	0.814460366
95% Class A, 5% Class B	0.83151513
95% Class A, 5% Class B	0.824584222
95% Class A, 5% Class B	0.82436593
95% Class A, 5% Class B	0.819924923
95% Class A, 5% Class B	0.823836514
95% Class A, 5% Class B	0.817872533
95% Class A, 5% Class B	0.821311267
95% Class A, 5% Class B	0.824806105
95% Class A, 5% Class B	0.835962961
95% Class A, 5% Class B	0.819175217
95% Class A, 5% Class B	0.827260507
95% Class A, 5% Class B	0.812684755
95% Class A, 5% Class B	0.822662678
95% Class A, 5% Class B	0.817720552
95% Class A, 5% Class B	0.816407667
95% Class A, 5% Class B	0.826516197
95% Class A, 5% Class B	0.828486089
95% Class A, 5% Class B	0.794561859
95% Class A, 5% Class B	0.818259383
95% Class A, 5% Class B	0.814859399
95% Class A, 5% Class B	0.825636655
95% Class A, 5% Class B	0.825478697
95% Class A, 5% Class B	0.816369968
95% Class A, 5% Class B	0.817912955
95% Class A, 5% Class B	0.83220839
95% Class A, 5% Class B	0.829496047
95% Class A, 5% Class B	0.832520175
95% Class A, 5% Class B	0.820145367
95% Class A, 5% Class B	0.814498045
95% Class A, 5% Class B	0.830169694
95% Class A, 5% Class B	0.829336163
95% Class A, 5% Class B	0.807774757
95% Class A, 5% Class B	0.822452052
95% Class A, 5% Class B	0.82648768
95% Class A, 5% Class B	0.82376842
95% Class A, 5% Class B	0.82248122
95% Class A, 5% Class B	0.824762556
95% Class A, 5% Class B	0.826104061
95% Class A, 5% Class B	0.810862277
95% Class A, 5% Class B	0.834909974
95% Class A, 5% Class B	0.820299926
95% Class A, 5% Class B	0.822977084
95% Class A, 5% Class B	0.813480515
95% Class A, 5% Class B	0.812102829
95% Class A, 5% Class B	0.817913755
95% Class A, 5% Class B	0.799055093
95% Class A, 5% Class B	0.812164218
95% Class A, 5% Class B	0.817902994
95% Class A, 5% Class B	0.820369429
95% Class A, 5% Class B	0.822265837
95% Class A, 5% Class B	0.814793201
95% Class A, 5% Class B	0.809567251
95% Class A, 5% Class B	0.823441351
95% Class A, 5% Class B	0.816476085
95% Class A, 5% Class B	0.830691747
95% Class A, 5% Class B	0.822303225
95% Class A, 5% Class B	0.811848063
95% Class A, 5% Class B	0.809928882
95% Class A, 5% Class B	0.821466646
95% Class A, 5% Class B	0.827249633
95% Class A, 5% Class B	0.823593336
95% Class A, 5% Class B	0.825266902
95% Class A, 5% Class B	0.816056632
95% Class A, 5% Class B	0.823742123
95% Class A, 5% Class B	0.829981178
95% Class A, 5% Class B	0.810145333
95% Class A, 5% Class B	0.805895191
95% Class A, 5% Class B	0.818333764
95% Class A, 5% Class B	0.816973635
95% Class A, 5% Class B	0.81471619
95% Class A, 5% Class B	0.821032916
95% Class A, 5% Class B	0.829390278
95% Class A, 5% Class B	0.822742844
95% Class A, 5% Class B	0.81254473
95% Class A, 5% Class B	0.832387143
95% Class A, 5% Class B	0.829525931
95% Class A, 5% Class B	0.81495787
95% Class A, 5% Class B	0.802410981
95% Class A, 5% Class B	0.810138057
95% Class A, 5% Class B	0.815802111
95% Class A, 5% Class B	0.816655468
95% Class A, 5% Class B	0.814515265
95% Class A, 5% Class B	0.813548104
95% Class A, 5% Class B	0.822978967
95% Class A, 5% Class B	0.811196103
95% Class A, 5% Class B	0.826500687
95% Class A, 5% Class B	0.824339163
95% Class A, 5% Class B	0.83143012
95% Class A, 5% Class B	0.820149409
95% Class A, 5% Class B	0.813435113
95% Class A, 5% Class B	0.811346053
95% Class A, 5% Class B	0.812481357
95% Class A, 5% Class B	0.834899978
95% Class A, 5% Class B	0.816240906
95% Class A, 5% Class B	0.831319593
95% Class A, 5% Class B	0.81376556
95% Class A, 5% Class B	0.820771629
95% Class A, 5% Class B	0.816939764
95% Class A, 5% Class B	0.809200889
95% Class A, 5% Class B	0.824577137
95% Class A, 5% Class B	0.816701836
95% Class A, 5% Class B	0.815144165
95% Class A, 5% Class B	0.826441577
95% Class A, 5% Class B	0.814046332
95% Class A, 5% Class B	0.817959342
95% Class A, 5% Class B	0.814481326
95% Class A, 5% Class B	0.817102071
95% Class A, 5% Class B	0.805760128
95% Class A, 5% Class B	0.816822632
95% Class A, 5% Class B	0.80905611
95% Class A, 5% Class B	0.828891332
95% Class A, 5% Class B	0.814017939
95% Class A, 5% Class B	0.833613197
95% Class A, 5% Class B	0.817575209
95% Class A, 5% Class B	0.820587695
95% Class A, 5% Class B	0.822894044
95% Class A, 5% Class B	0.810369922
95% Class A, 5% Class B	0.821095021
95% Class A, 5% Class B	0.820223579
95% Class A, 5% Class B	0.830169958
95% Class A, 5% Class B	0.820365786
95% Class A, 5% Class B	0.820573351
95% Class A, 5% Class B	0.822384569
95% Class A, 5% Class B	0.821319765
95% Class A, 5% Class B	0.823975269
95% Class A, 5% Class B	0.812150593
95% Class A, 5% Class B	0.81713847
95% Class A, 5% Class B	0.819786845
95% Class A, 5% Class B	0.824158863
95% Class A, 5% Class B	0.822978101
95% Class A, 5% Class B	0.826117222
95% Class A, 5% Class B	0.82652435
95% Class A, 5% Class B	0.812232894
95% Class A, 5% Class B	0.820866977
95% Class A, 5% Class B	0.818161302
95% Class A, 5% Class B	0.821786426
95% Class A, 5% Class B	0.823182265
95% Class A, 5% Class B	0.824426412
95% Class A, 5% Class B	0.812266988
95% Class A, 5% Class B	0.823003422
95% Class A, 5% Class B	0.834988273
95% Class A, 5% Class B	0.823281844
95% Class A, 5% Class B	0.814033605
95% Class A, 5% Class B	0.8205637
95% Class A, 5% Class B	0.81701936
95% Class A, 5% Class B	0.822629193
95% Class A, 5% Class B	0.81661701
95% Class A, 5% Class B	0.8226754
95% Class A, 5% Class B	0.811249161
95% Class A, 5% Class B	0.83486352
95% Class A, 5% Class B	0.823472446
95% Class A, 5% Class B	0.83004169
95% Class A, 5% Class B	0.829058496
95% Class A, 5% Class B	0.821353203
95% Class A, 5% Class B	0.804158467
95% Class A, 5% Class B	0.820559455
95% Class A, 5% Class B	0.808620141
95% Class A, 5% Class B	0.814092457
95% Class A, 5% Class B	0.81393797
95% Class A, 5% Class B	0.827699716
95% Class A, 5% Class B	0.816469454
95% Class A, 5% Class B	0.811064651
95% Class A, 5% Class B	0.815928967
95% Class A, 5% Class B	0.826041463
95% Class A, 5% Class B	0.809786338
95% Class A, 5% Class B	0.826841719
95% Class A, 5% Class B	0.830825164
95% Class A, 5% Class B	0.811946662
95% Class A, 5% Class B	0.827887136
95% Class A, 5% Class B	0.817677468
95% Class A, 5% Class B	0.815152725
95% Class A, 5% Class B	0.830904112
95% Class A, 5% Class B	0.797719832
95% Class A, 5% Class B	0.817111363
95% Class A, 5% Class B	0.814342551
95% Class A, 5% Class B	0.808207042
95% Class A, 5% Class B	0.82091812
95% Class A, 5% Class B	0.815149822
95% Class A, 5% Class B	0.817564542
95% Class A, 5% Class B	0.825060693
95% Class A, 5% Class B	0.812645129
95% Class A, 5% Class B	0.830379098
95% Class A, 5% Class B	0.820204375
95% Class A, 5% Class B	0.830895209
95% Class A, 5% Class B	0.82510178
95% Class A, 5% Class B	0.801079419
95% Class A, 5% Class B	0.814763101
95% Class A, 5% Class B	0.807856282
95% Class A, 5% Class B	0.82196549
95% Class A, 5% Class B	0.815947391
