# Supplementary material for: Advanced hybrid LSTM-transformer architecture for real-time multi-task prediction in engineering systems
Source: Sci Rep. 2024 Feb 28;14:4890. doi: 10.1038/s41598-024-55483-x (PMC11322354; doi:10.1038/s41598-024-55483-x)
Supplement: Supplementary file 1 — Supplementary Information. [file 41598_2024_55483_MOESM1_ESM.zip › raw data table 9.csv]

Components_Removed	MAE_Dataset_A	RMSE_Dataset_A	MAE_Dataset_B	RMSE_Dataset_B
None (Full Model)	6.477334309	7.851226946	3.59312631	4.330400806
None (Full Model)	6.545524823	7.800312186	3.54886248	4.227583489
None (Full Model)	6.355798532	7.762371976	3.486585403	4.220826594
None (Full Model)	6.517803547	7.615562958	3.525448007	4.293159702
None (Full Model)	6.567182897	7.728385875	3.588627675	4.081264951
None (Full Model)	6.476493533	7.540822487	3.488874831	4.308186422
None (Full Model)	6.688285601	7.979873907	3.593899613	4.330636879
None (Full Model)	6.48116409	7.639384388	3.520834738	4.340322704
None (Full Model)	6.603624311	8.085815516	3.608910586	4.18943451
None (Full Model)	6.663392624	7.736001095	3.566355951	4.40376943
None (Full Model)	6.526445052	7.770490681	3.496246679	4.224470476
None (Full Model)	6.443727861	7.846151588	3.564439591	4.360774873
None (Full Model)	6.456859371	7.704707164	3.568052331	4.275840288
None (Full Model)	6.687859338	7.851768353	3.61111384	4.334626336
None (Full Model)	6.443320045	7.907993506	3.458764181	4.381225979
None (Full Model)	6.52873462	7.76474184	3.526957434	4.292501179
None (Full Model)	6.714056055	7.86780209	3.576017984	4.121384617
None (Full Model)	6.328583953	7.582292026	3.538596594	4.222943624
None (Full Model)	6.604319674	7.594834134	3.559182882	4.113989155
None (Full Model)	6.604004678	7.838252103	3.537740317	4.368831401
None (Full Model)	6.609567719	7.86137141	3.563298162	4.346976168
None (Full Model)	6.586376318	8.053330906	3.470882402	4.30781796
None (Full Model)	6.551030982	7.710722154	3.570144321	4.209020995
None (Full Model)	6.604653151	7.894694738	3.560813241	4.363710118
None (Full Model)	6.50370948	7.848238076	3.526726752	4.392271516
None (Full Model)	6.45275589	7.669913417	3.617186862	4.386029464
None (Full Model)	6.625594443	7.754175055	3.48784139	4.211275008
None (Full Model)	6.483942414	7.782215512	3.528005034	4.247719397
None (Full Model)	6.461016202	7.845601786	3.551949129	4.161338086
None (Full Model)	6.516056135	7.951530478	3.651718604	4.31984931
None (Full Model)	6.52195181	7.703096899	3.488630912	4.231625893
None (Full Model)	6.539631171	7.696585184	3.59742466	4.374218074
None (Full Model)	6.526647877	7.824147108	3.579037033	4.237090146
None (Full Model)	6.597288794	8.010087195	3.528878023	4.127056303
None (Full Model)	6.464705277	7.593083235	3.564086329	4.401174901
None (Full Model)	6.31286377	7.726697266	3.502793203	4.325267868
None (Full Model)	6.735793019	7.735517765	3.563688124	4.29885404
None (Full Model)	6.544925825	7.676131059	3.497926009	4.416254415
None (Full Model)	6.468917685	7.767984587	3.601870276	4.313715659
None (Full Model)	6.529144102	7.765503497	3.516305538	4.163243024
None (Full Model)	6.790976606	7.682785581	3.52938091	4.285082857
None (Full Model)	6.642411452	7.773459646	3.543294172	4.223535047
None (Full Model)	6.481123114	7.97484468	3.466148143	4.307388256
None (Full Model)	6.48431779	7.837743846	3.540858699	4.404960088
None (Full Model)	6.570103296	7.86437489	3.542516742	4.307569943
None (Full Model)	6.579928635	7.567890319	3.562029937	4.418562116
None (Full Model)	6.582981916	7.550833704	3.595078284	4.361414147
None (Full Model)	6.408688432	7.572199212	3.613657721	4.306766169
None (Full Model)	6.517620291	8.065780256	3.551262794	4.196405205
None (Full Model)	6.650383413	7.623977898	3.545145362	4.383100957
LSTM Units	6.819623565	7.762399538	3.719763938	4.683197223
LSTM Units	6.879491216	8.057996112	3.656628675	4.668652314
LSTM Units	6.706043233	7.737065524	3.765190996	4.539448069
LSTM Units	7.02406932	8.262107499	3.768352284	4.575494439
LSTM Units	6.834923303	7.721303513	3.730883474	4.703386343
LSTM Units	6.92781487	8.184622919	3.873411731	4.482545789
LSTM Units	6.866363038	8.511889298	3.90322679	4.650408562
LSTM Units	6.860471479	8.371757511	3.823555112	4.356115628
LSTM Units	6.783445531	8.350005254	3.737622285	4.503975135
LSTM Units	7.075400063	8.293938048	3.764351799	4.627145954
LSTM Units	6.946009526	8.091901898	3.843737324	4.653169215
LSTM Units	6.83205345	8.157406961	3.812779526	4.494507
LSTM Units	6.947242885	8.272228394	3.796647452	4.638362052
LSTM Units	6.714897402	8.368952598	3.696894815	4.626736875
LSTM Units	7.061738608	8.088163705	3.767811464	4.656176565
LSTM Units	6.818272808	7.911234611	3.829588532	4.607454298
LSTM Units	7.068604927	7.831439521	3.739382594	4.619932918
LSTM Units	6.97860082	8.390954736	3.860649579	4.686199197
LSTM Units	6.83426443	8.196383264	3.819195356	4.553836394
LSTM Units	6.754026011	8.319496825	3.732544874	4.738193673
LSTM Units	6.966386761	8.29024482	3.762028145	4.685244445
LSTM Units	6.81218497	8.105096554	3.829613826	4.702972463
LSTM Units	6.981891794	8.365705056	3.796929937	4.668509803
LSTM Units	7.010415513	7.993947185	3.842127042	4.652288628
LSTM Units	7.034253155	8.516832819	3.916582465	4.51830989
LSTM Units	6.745309023	8.018654472	3.844108356	4.517386188
LSTM Units	6.804161816	8.297665953	3.815863576	4.768068872
LSTM Units	6.931323527	8.250823139	3.725037484	4.620308912
LSTM Units	6.868818994	8.114374425	3.846023388	4.635493232
LSTM Units	6.985434317	7.766888324	3.836007059	4.552342123
LSTM Units	7.069736283	8.052453893	3.770446132	4.536519744
LSTM Units	6.904026987	8.078147055	3.815126334	4.700502116
LSTM Units	6.878532018	8.381893366	3.793531764	4.668599006
LSTM Units	6.883777333	8.127904953	3.738213382	4.644057646
LSTM Units	7.098539259	8.230227711	3.842331559	4.494257293
LSTM Units	7.023650376	8.225482085	3.794730259	4.677933545
LSTM Units	6.826450991	8.359167242	3.810132696	4.654228593
LSTM Units	6.879711236	8.119521099	3.779117713	4.687434341
LSTM Units	6.995913223	8.069423041	3.878682785	4.588254072
LSTM Units	6.975535798	8.173552172	3.778282749	4.604205921
LSTM Units	6.741828859	8.113824933	3.858281131	4.611130727
LSTM Units	6.989455538	7.924647894	3.856178053	4.645459794
LSTM Units	6.881424651	8.421817492	3.81491068	4.623698894
LSTM Units	6.888109844	7.854068814	3.704701256	4.540700193
LSTM Units	6.947650277	8.091112148	3.808484906	4.582726352
LSTM Units	7.012293616	8.197087641	3.879213701	4.48461122
LSTM Units	6.75346845	7.895073924	3.837376773	4.721506557
LSTM Units	7.06337393	8.046775617	3.759771706	4.570775523
LSTM Units	6.689603526	8.128896359	3.820393667	4.570996377
LSTM Units	6.627958274	8.191539035	3.791118093	4.620753057
Transformer Units	7.310711491	8.669407242	3.879847388	4.671805841
Transformer Units	7.189726404	8.352644641	3.961571776	4.907394228
Transformer Units	7.045647219	8.116083794	3.949459247	4.61805912
Transformer Units	7.226300945	8.401590973	3.892997152	4.619869121
Transformer Units	7.120920357	8.285175461	3.847158323	4.67698122
Transformer Units	7.210100786	8.826051681	3.976386022	4.690626761
Transformer Units	7.224167535	8.536942568	3.885716062	4.66631781
Transformer Units	7.055650686	8.220207034	3.95397148	4.797932594
Transformer Units	7.05011337	8.444419405	3.817627851	4.608597598
Transformer Units	7.146818955	8.225196264	3.960193787	4.650141855
Transformer Units	7.026584049	8.274758461	3.911326993	4.73237111
Transformer Units	7.106728655	8.24523398	3.82479296	4.632491949
Transformer Units	7.105413213	8.385536747	3.794027983	4.63209227
Transformer Units	6.883172441	7.99499812	3.755578662	4.764623014
Transformer Units	7.047293245	8.162467512	3.845413845	4.828895321
Transformer Units	7.042440039	8.25743703	3.870057324	4.847208916
Transformer Units	6.994403935	8.269434204	3.969581829	4.901450018
Transformer Units	7.005193688	8.067779378	3.925858059	4.611467111
Transformer Units	7.087520106	8.281201244	3.903785398	4.645294434
Transformer Units	6.975871593	8.249673835	3.879965739	4.609968108
Transformer Units	7.108351888	8.111290906	3.947244468	4.682069818
Transformer Units	6.943873538	8.130062809	3.893780553	4.807292139
Transformer Units	7.063977035	8.20445977	3.899776553	4.781919147
Transformer Units	7.069235711	8.134495073	3.88007812	4.848803942
Transformer Units	7.161500723	8.075951801	4.045369031	4.559827529
Transformer Units	7.258046467	8.300612989	3.926116261	4.704084808
Transformer Units	7.340213572	8.231803167	3.894570069	4.606068479
Transformer Units	7.12875549	8.164091985	3.81493676	4.709471203
Transformer Units	7.124612859	8.379892274	3.967769245	4.514531901
Transformer Units	7.187091716	7.995416976	3.825074919	4.711905629
Transformer Units	7.279419061	8.160256946	3.850808271	4.875180634
Transformer Units	7.103308787	8.446696226	3.805441265	4.786876667
Transformer Units	7.14397974	8.253117511	3.826451339	4.450185458
Transformer Units	7.089918111	8.473324769	3.932100328	4.725847465
Transformer Units	7.15357917	8.45908658	3.841513753	4.821988121
Transformer Units	7.079758402	8.29946516	3.813157294	4.720261492
Transformer Units	7.245613744	8.544848293	3.881487074	4.383020229
Transformer Units	7.185188928	8.438509275	3.932477974	4.87047916
Transformer Units	7.054074258	8.508106333	3.855297973	4.657005557
Transformer Units	7.070124241	8.440666672	3.831938904	4.953923262
Transformer Units	7.151297122	8.057784546	3.947217906	4.472941018
Transformer Units	7.004536259	8.306796544	3.988640626	4.674901287
Transformer Units	7.123155968	8.299711648	3.991886828	4.75372847
Transformer Units	6.97216875	8.309367559	3.947839478	4.655818061
Transformer Units	7.036662991	8.194689902	3.78067897	4.725397438
Transformer Units	7.098280136	7.993023714	3.914926212	4.8438923
Transformer Units	7.340127698	8.337969638	3.865677397	4.671062108
Transformer Units	7.020631542	8.064383338	3.830093688	4.802615021
Transformer Units	7.152941073	8.389114366	3.865155533	4.751529146
Transformer Units	6.986587079	8.108273946	3.935918713	4.641293317
Online Learning	6.749829474	8.023519479	3.687342349	4.516000944
Online Learning	6.926786042	7.862774256	3.669728512	4.515426628
Online Learning	6.803511264	8.017907552	3.664558271	4.59377015
Online Learning	6.842946477	7.996703674	3.608481963	4.571098199
Online Learning	6.580525675	7.872607116	3.733624898	4.553920405
Online Learning	6.83333502	7.982647993	3.599114257	4.672191039
Online Learning	6.747943266	7.876096069	3.718780262	4.614920281
Online Learning	6.778417928	8.123505631	3.700615297	4.483789734
Online Learning	6.812747308	8.101070643	3.72159032	4.541232009
Online Learning	6.882544683	8.061179293	3.67908	4.568133708
Online Learning	6.771993136	8.043145428	3.713412296	4.482101741
Online Learning	6.680516793	8.030953043	3.721073334	4.472673673
Online Learning	6.615884161	7.941461332	3.638885788	4.38791545
Online Learning	6.812457765	7.79948209	3.714105135	4.517431801
Online Learning	6.767800789	7.989188137	3.676208211	4.569200847
Online Learning	6.79991701	7.945186515	3.717455472	4.574143116
Online Learning	6.731059035	7.885108564	3.753913256	4.444568249
Online Learning	6.698237223	7.923228371	3.649720775	4.510001243
Online Learning	6.701983683	8.159749295	3.76363541	4.399920372
Online Learning	6.844082362	7.901968447	3.773626801	4.519495962
Online Learning	6.727634123	8.055268176	3.767035231	4.591014995
Online Learning	6.780672245	8.028527955	3.619034359	4.623020967
Online Learning	6.797393831	8.019245128	3.73965456	4.486002949
Online Learning	6.755080689	7.862105554	3.760541657	4.556187949
Online Learning	6.749962114	7.854590812	3.68218176	4.568439956
Online Learning	6.843219953	7.923738367	3.713052113	4.577035647
Online Learning	6.781771274	8.145160057	3.777214059	4.315360682
Online Learning	6.873216162	8.148125041	3.775081634	4.496875637
Online Learning	6.890709629	8.078334145	3.657115045	4.466682297
Online Learning	6.852800917	7.950239091	3.722749987	4.649828811
Online Learning	6.82916088	8.30091292	3.670222403	4.45522636
Online Learning	6.773969203	8.20193069	3.71965705	4.520876628
Online Learning	6.713607934	7.969515745	3.7507464	4.443052188
Online Learning	6.755525977	8.213088538	3.718827812	4.619240694
Online Learning	6.956733409	8.008014538	3.720537513	4.549622605
Online Learning	6.880294721	8.046131009	3.627325191	4.523556229
Online Learning	6.684130063	7.8616238	3.779674413	4.559309963
Online Learning	7.003732904	8.02063664	3.72722306	4.537881016
Online Learning	6.928289663	8.089030247	3.735870013	4.642530127
Online Learning	6.739829601	7.93563683	3.69729439	4.44306548
Online Learning	6.609038343	7.805133308	3.733304435	4.534345522
Online Learning	6.945779967	8.144399717	3.678126514	4.456241994
Online Learning	6.664093928	8.350023347	3.78250331	4.431498559
Online Learning	6.975193744	7.95122321	3.715917413	4.465501573
Online Learning	6.862431207	7.967252312	3.692110463	4.287467978
Online Learning	6.644276529	7.890986123	3.727826192	4.418366555
Online Learning	6.846623515	7.954382394	3.677392741	4.361683684
Online Learning	6.903902428	8.067530787	3.631468658	4.561703202
Online Learning	6.702817579	8.30755538	3.711762723	4.354496342
Online Learning	6.856242633	8.039063479	3.689809082	4.559242389
Knowledge Distillation	6.743484465	7.816202832	3.5964922	4.494662291
Knowledge Distillation	6.591075668	8.169412241	3.692146007	4.382943762
Knowledge Distillation	6.728695152	8.052993131	3.5981426	4.354692674
Knowledge Distillation	6.733266925	8.088722042	3.659217035	4.395400459
Knowledge Distillation	6.683422674	7.901791861	3.559961713	4.331024268
Knowledge Distillation	6.733568498	7.773748042	3.576909195	4.408758257
Knowledge Distillation	6.629747489	8.017805599	3.57330396	4.312420907
Knowledge Distillation	6.610808365	7.966158076	3.634754906	4.296470199
Knowledge Distillation	6.663900547	7.747155911	3.607084539	4.428823796
Knowledge Distillation	6.69841497	7.824277399	3.644526263	4.432508384
Knowledge Distillation	6.825325703	7.955497203	3.568057969	4.460238449
Knowledge Distillation	6.643262514	7.690471512	3.582636613	4.386171835
Knowledge Distillation	6.73331807	7.984445858	3.582655525	4.41748402
Knowledge Distillation	6.691346747	7.666521482	3.554921216	4.500206569
Knowledge Distillation	6.6159097	8.043740672	3.640425567	4.466441388
Knowledge Distillation	6.751313355	7.81103042	3.614653205	4.466781519
Knowledge Distillation	6.686884349	7.878995537	3.598196256	4.381762905
Knowledge Distillation	6.746173675	7.876871173	3.562868078	4.39882387
Knowledge Distillation	6.718036197	8.195940937	3.619736621	4.354897325
Knowledge Distillation	6.56565969	7.872977218	3.574877654	4.469577641
Knowledge Distillation	6.692878275	7.743982179	3.676290595	4.383479112
Knowledge Distillation	6.705129448	7.962034822	3.656107574	4.318433988
Knowledge Distillation	6.817460466	7.977275766	3.628216692	4.417370648
Knowledge Distillation	6.684280355	7.865582119	3.569651581	4.511677522
Knowledge Distillation	6.784744762	7.58593888	3.627649048	4.358644971
Knowledge Distillation	6.694847261	7.788144788	3.664544052	4.351532337
Knowledge Distillation	6.732040148	8.105881722	3.53344354	4.500086377
Knowledge Distillation	6.645883723	8.040393508	3.600000394	4.407725441
Knowledge Distillation	6.707395348	7.797670798	3.648453643	4.33732188
Knowledge Distillation	6.775499396	7.712406205	3.623332361	4.360231736
Knowledge Distillation	6.809065958	7.987411153	3.611049006	4.367458443
Knowledge Distillation	6.611497559	7.89439961	3.590486851	4.412148346
Knowledge Distillation	6.784919388	7.939514381	3.612851752	4.490241468
Knowledge Distillation	6.763276923	8.265091453	3.568358579	4.432582081
Knowledge Distillation	6.694715661	8.00460062	3.600111553	4.408422636
Knowledge Distillation	6.735032405	7.667502121	3.620987226	4.477824818
Knowledge Distillation	6.713282563	7.770183656	3.610861415	4.461071385
Knowledge Distillation	6.670154888	8.073781238	3.578266184	4.438517405
Knowledge Distillation	6.800712044	8.09760255	3.636799556	4.445686372
Knowledge Distillation	6.736639848	7.756044079	3.626441671	4.30867557
Knowledge Distillation	6.749843555	7.898585163	3.629806777	4.388018847
Knowledge Distillation	6.754511352	7.862857634	3.652310082	4.377125407
Knowledge Distillation	6.672148969	7.867607209	3.598509415	4.441483663
Knowledge Distillation	6.791302061	7.626290516	3.636225786	4.439677249
Knowledge Distillation	6.806713627	7.747818662	3.646429075	4.457112777
Knowledge Distillation	6.730130453	7.8602326	3.615015122	4.523363634
Knowledge Distillation	6.701881361	8.040931754	3.607890103	4.417815776
Knowledge Distillation	6.769043888	8.362575619	3.56422655	4.416623808
Knowledge Distillation	6.704408958	7.89867873	3.6308244	4.338841711
Knowledge Distillation	6.645336064	7.869172209	3.623453943	4.454589259
